# Supplementary material for: In-depth transcriptome reveals the potential biotechnological application of Bothrops jararaca venom gland
Source: J Venom Anim Toxins Incl Trop Dis. 2020 Oct 21;26:e20190058. doi: 10.1590/1678-9199-JVATITD-2019-0058 (PMC7579844; doi:10.1590/1678-9199-JVATITD-2019-0058)
Supplement: Additional file 2. [file 1678-9199-jvatitd-26-e20190058-s2.xlsx]

## Sheet: Legend
J Venom Anim Toxins incl Trop Dis
https://doi.org/10.1590/1678-9199-JVATITD-2019-0058
Supplementary Material to “In-depth transcriptome reveals the potential biotechnological application of Bothrops jararaca venom gland”

## Sheet: Plan1
Additional file 2. Full-length transcript identified in B. jararaca transcriptome using UniprotKB Swiss database.
#qseqid	sseqid	evalue	hit_descr
DN33121_c0_g1_i2	sp|Q66KL0|CMLO_XENTR	4e-34	Probable N-acetyltransferase camello OS=Xenopus tropicalis
DN29768_c0_g1_i2	sp|Q5R7U8|TBPL1_PONAB	5e-101	TATA box-binding protein-like protein 1 OS=Pongo abelii
DN23296_c0_g1_i1	sp|Q6DGF9|ACBD4_RAT	4e-71	Acyl-CoA-binding domain-containing protein 4 OS=Rattus norvegicus
DN35123_c0_g1_i1	sp|P45883|ACBP_PELRI	1e-36	Acyl-CoA-binding protein homolog OS=Pelophylax ridibundus
DN23823_c0_g1_i2	sp|Q3SX00|ANR46_BOVIN	3e-117	Ankyrin repeat domain-containing protein 46 OS=Bos taurus
DN33232_c0_g1_i1	sp|Q28FG4|T161A_XENTR	0.0	Transmembrane protein 161A OS=Xenopus tropicalis
DN1409_c0_g1_i1	sp|Q4R684|AMZ2_MACFA	1e-142	Archaemetzincin-2 OS=Macaca fascicularis
DN33341_c0_g1_i5	sp|Q6GMK8|GMPAA_DANRE	0.0	Mannose-1-phosphate guanyltransferase alpha-A OS=Danio rerio
DN32767_c0_g1_i1	sp|O95786|DDX58_HUMAN	0.0	Probable ATP-dependent RNA helicase DDX58 OS=Homo sapiens
DN33138_c0_g1_i1	sp|Q5SRE7|PHYD1_HUMAN	1e-117	Phytanoyl-CoA dioxygenase domain-containing protein 1 OS=Homo sapiens
DN32954_c0_g1_i1	sp|P78524|ST5_HUMAN	0.0	Suppression of tumorigenicity 5 protein OS=Homo sapiens
DN30567_c0_g1_i1	sp|Q5RAL1|KISHA_PONAB	7e-24	Protein kish-A OS=Pongo abelii
DN29161_c0_g1_i3	sp|Q61025|IFT20_MOUSE	1e-47	Intraflagellar transport protein 20 homolog OS=Mus musculus
DN31949_c0_g1_i6	sp|Q5ZM60|CCPG1_CHICK	0.0	Cell cycle progression protein 1 OS=Gallus gallus
DN30050_c0_g1_i1	sp|Q5ZIF1|APMAP_CHICK	0.0	Adipocyte plasma membrane-associated protein OS=Gallus gallus
DN30871_c0_g1_i1	sp|Q29448|HMGCL_BOVIN	3e-145	Hydroxymethylglutaryl-CoA lyase, mitochondrial OS=Bos taurus
DN3917_c0_g1_i1	sp|Q9H2P0|ADNP_HUMAN	0.0	Activity-dependent neuroprotector homeobox protein OS=Homo sapiens
DN26882_c0_g1_i2	sp|P80895|PIMT_PIG	9e-123	Protein-L-isoaspartate(D-aspartate) O-methyltransferase OS=Sus scrofa
DN30962_c0_g1_i2	sp|Q9BSC4|NOL10_HUMAN	0.0	Nucleolar protein 10 OS=Homo sapiens
DN74501_c0_g1_i1	sp|Q0VCD2|TBG1_BOVIN	0.0	Tubulin gamma-1 chain OS=Bos taurus
DN33118_c0_g1_i2	sp|Q9NZ01|TECR_HUMAN	4e-170	Very-long-chain enoyl-CoA reductase OS=Homo sapiens
DN29092_c0_g1_i3	sp|Q6GLZ5|SEPT7_XENLA	0.0	Septin-7 OS=Xenopus laevis
DN30600_c0_g1_i1	sp|Q80X45|KISHB_MOUSE	2e-27	Protein kish-B OS=Mus musculus
DN32704_c0_g1_i6	sp|Q14847|LASP1_HUMAN	6e-113	LIM and SH3 domain protein 1 OS=Homo sapiens
DN33485_c0_g1_i2	sp|P13444|METK1_RAT	0.0	S-adenosylmethionine synthase isoform type-1 OS=Rattus norvegicus
DN11402_c0_g1_i1	sp|P43034|LIS1_HUMAN	0.0	Platelet-activating factor acetylhydrolase IB subunit alpha OS=Homo sapiens
DN17621_c0_g1_i1	sp|Q2KI06|PHOP2_BOVIN	4e-90	Pyridoxal phosphate phosphatase PHOSPHO2 OS=Bos taurus
DN34873_c0_g1_i1	sp|P48434|SOX9_CHICK	0.0	Transcription factor SOX-9 OS=Gallus gallus
DN30251_c0_g1_i1	sp|P04354|CALB1_CHICK	2e-128	Calbindin OS=Gallus gallus
DN22590_c0_g1_i3	sp|Q5ZLG1|RAB18_CHICK	1e-107	Ras-related protein Rab-18 OS=Gallus gallus
DN21474_c0_g1_i2	sp|O15182|CETN3_HUMAN	6e-44	Centrin-3 OS=Homo sapiens
DN31603_c0_g1_i4	sp|Q96IG2|FXL20_HUMAN	0.0	F-box/LRR-repeat protein 20 OS=Homo sapiens
DN11039_c0_g1_i1	sp|Q4QQV8|CHMP5_RAT	6e-89	Charged multivesicular body protein 5 OS=Rattus norvegicus
DN47140_c0_g1_i1	sp|Q9QZM5|ABI1_RAT	0.0	Abl interactor 1 OS=Rattus norvegicus
DN21038_c0_g1_i2	sp|Q9UKK9|NUDT5_HUMAN	3e-82	ADP-sugar pyrophosphatase OS=Homo sapiens
DN29430_c0_g1_i1	sp|Q90WD0|ARP3_CHICK	0.0	Actin-related protein 3 OS=Gallus gallus
DN33638_c8_g1_i1	sp|Q2HJ87|GMEB1_BOVIN	0.0	Glucocorticoid modulatory element-binding protein 1 OS=Bos taurus
DN30169_c0_g1_i3	sp|Q922J9|FACR1_MOUSE	0.0	Fatty acyl-CoA reductase 1 OS=Mus musculus
DN32044_c0_g1_i1	sp|J3SEZ3|PDE1_CROAD	0.0	Venom phosphodiesterase 1 OS=Crotalus adamanteus
DN30665_c0_g1_i1	sp|P61600|NAA20_MOUSE	1e-97	N-alpha-acetyltransferase 20 OS=Mus musculus
DN19544_c0_g1_i1	sp|P61589|RHOA_RAT	7e-109	Transforming protein RhoA OS=Rattus norvegicus
DN34001_c2_g1_i1	sp|Q6AYT3|RTCB_RAT	0.0	tRNA-splicing ligase RtcB homolog OS=Rattus norvegicus
DN32749_c0_g1_i1	sp|Q9NYA4|MTMR4_HUMAN	0.0	Myotubularin-related protein 4 OS=Homo sapiens
DN18589_c0_g1_i1	sp|Q92747|ARC1A_HUMAN	0.0	Actin-related protein 2/3 complex subunit 1A OS=Homo sapiens
DN21820_c0_g1_i1	sp|Q9Z2V9|CCNI_MOUSE	1e-154	Cyclin-I OS=Mus musculus
DN17761_c0_g1_i1	sp|Q0VCN3|IFT27_BOVIN	1e-71	Intraflagellar transport protein 27 homolog OS=Bos taurus
DN62832_c0_g1_i1	sp|P02434|RL35A_XENLA	7e-58	60S ribosomal protein L35a OS=Xenopus laevis
DN31577_c0_g1_i1	sp|O12940|TOM1_CHICK	0.0	Target of Myb protein 1 OS=Gallus gallus
DN22422_c0_g1_i1	sp|P62916|TF2B_RAT	7e-164	Transcription initiation factor IIB OS=Rattus norvegicus
DN32943_c0_g1_i2	sp|Q5VZK9|CARL1_HUMAN	0.0	F-actin-uncapping protein LRRC16A OS=Homo sapiens
DN24055_c0_g1_i1	sp|P30050|RL12_HUMAN	1e-87	60S ribosomal protein L12 OS=Homo sapiens
DN30424_c0_g1_i1	sp|Q7L576|CYFP1_HUMAN	0.0	Cytoplasmic FMR1-interacting protein 1 OS=Homo sapiens
DN33420_c8_g1_i4	sp|Q9QYI6|DNJB9_MOUSE	1e-84	DnaJ homolog subfamily B member 9 OS=Mus musculus
DN33888_c0_g1_i5	sp|Q11206|SIA4C_HUMAN	4e-139	CMP-N-acetylneuraminate-beta-galactosamide-alpha-2,3-sialyltransferase 4 OS=Homo sapiens
DN191_c0_g1_i1	sp|Q5ZI34|PXL2A_CHICK	7e-78	Peroxiredoxin-like 2A OS=Gallus gallus
DN30377_c0_g1_i1	sp|Q5R8X5|ORML1_PONAB	2e-83	ORM1-like protein 1 OS=Pongo abelii
DN28738_c0_g1_i1	sp|O08654|CP070_RAT	0.0	UPF0183 protein C16orf70 homolog OS=Rattus norvegicus
DN28757_c0_g1_i1	sp|O94855|SC24D_HUMAN	0.0	Protein transport protein Sec24D OS=Homo sapiens
DN25979_c0_g1_i3	sp|Q9CQ20|M1IP1_MOUSE	1e-47	Mid1-interacting protein 1 OS=Mus musculus
DN33693_c0_g1_i1	sp|Q9H2F5|EPC1_HUMAN	0.0	Enhancer of polycomb homolog 1 OS=Homo sapiens
DN28034_c0_g1_i3	sp|Q5RE65|CWC15_PONAB	6e-79	Spliceosome-associated protein CWC15 homolog OS=Pongo abelii
DN29014_c0_g1_i1	sp|Q5ZMQ0|ARMC1_CHICK	1e-148	Armadillo repeat-containing protein 1 OS=Gallus gallus
DN32383_c0_g1_i1	sp|Q91VH2|SNX9_MOUSE	0.0	Sorting nexin-9 OS=Mus musculus
DN31724_c0_g1_i1	sp|Q9ESM6|GDPD2_MOUSE	2e-134	Glycerophosphoinositol inositolphosphodiesterase GDPD2 OS=Mus musculus
DN32011_c0_g1_i1	sp|O43426|SYNJ1_HUMAN	0.0	Synaptojanin-1 OS=Homo sapiens
DN25931_c0_g1_i1	sp|O14756|H17B6_HUMAN	2e-116	17-beta-hydroxysteroid dehydrogenase type 6 OS=Homo sapiens
DN6775_c0_g1_i1	sp|Q3SZX8|CCD25_BOVIN	2e-82	Coiled-coil domain-containing protein 25 OS=Bos taurus
DN33841_c0_g1_i6	sp|Q02218|ODO1_HUMAN	0.0	2-oxoglutarate dehydrogenase, mitochondrial OS=Homo sapiens
DN30624_c0_g1_i1	sp|Q5ZMW5|RHG26_CHICK	0.0	Rho GTPase-activating protein 26 OS=Gallus gallus
DN32221_c1_g1_i4	sp|Q9NWD8|TM248_HUMAN	5e-163	Transmembrane protein 248 OS=Homo sapiens
DN65364_c0_g1_i1	sp|Q5ZMG0|DOPD_CHICK	1e-29	D-dopachrome decarboxylase OS=Gallus gallus
DN29700_c0_g1_i1	sp|Q6KCM7|SCMC2_HUMAN	0.0	Calcium-binding mitochondrial carrier protein SCaMC-2 OS=Homo sapiens
DN33420_c8_g1_i9	sp|Q9QYI6|DNJB9_MOUSE	1e-84	DnaJ homolog subfamily B member 9 OS=Mus musculus
DN23441_c0_g1_i1	sp|G5E5X0|LIMD1_BOVIN	7e-148	LIM domain-containing protein 1 OS=Bos taurus
DN34279_c0_g1_i1	sp|Q98TF5|RL39_CHICK	3e-24	60S ribosomal protein L39 OS=Gallus gallus
DN25229_c0_g1_i1	sp|Q9Y3I1|FBX7_HUMAN	7e-151	F-box only protein 7 OS=Homo sapiens
DN32806_c0_g1_i1	sp|P56747|CLD6_HUMAN	9e-73	Claudin-6 OS=Homo sapiens
DN29310_c0_g1_i3	sp|O95758|PTBP3_HUMAN	0.0	Polypyrimidine tract-binding protein 3 OS=Homo sapiens
DN22519_c0_g1_i3	sp|Q9PSX7|RHOC_CHICK	2e-107	Rho-related GTP-binding protein RhoC OS=Gallus gallus
DN18907_c0_g1_i2	sp|P60522|GBRL2_RAT	9e-62	Gamma-aminobutyric acid receptor-associated protein-like 2 OS=Rattus norvegicus
DN9884_c0_g1_i1	sp|Q5RBQ0|GBG12_PONAB	7e-29	Guanine nucleotide-binding protein G(I)/G(S)/G(O) subunit gamma-12 OS=Pongo abelii
DN26052_c0_g1_i1	sp|Q14558|KPRA_HUMAN	2e-174	Phosphoribosyl pyrophosphate synthase-associated protein 1 OS=Homo sapiens
DN13537_c0_g1_i1	sp|Q5SGD2|PPM1L_HUMAN	0.0	Protein phosphatase 1L OS=Homo sapiens
DN32834_c0_g1_i2	sp|Q62418|DBNL_MOUSE	4e-147	Drebrin-like protein OS=Mus musculus
DN9994_c0_g1_i1	sp|Q9DCN1|NUD12_MOUSE	0.0	Peroxisomal NADH pyrophosphatase NUDT12 OS=Mus musculus
DN21122_c0_g1_i1	sp|P41239|CSK_CHICK	0.0	Tyrosine-protein kinase CSK OS=Gallus gallus
DN31791_c0_g1_i1	sp|Q8WVQ1|CANT1_HUMAN	3e-168	Soluble calcium-activated nucleotidase 1 OS=Homo sapiens
DN31084_c0_g1_i7	sp|Q86UA1|PRP39_HUMAN	0.0	Pre-mRNA-processing factor 39 OS=Homo sapiens
DN30261_c0_g1_i1	sp|Q60823|AKT2_MOUSE	0.0	RAC-beta serine/threonine-protein kinase OS=Mus musculus
DN9556_c0_g1_i1	sp|P62268|RS23_RAT	6e-78	40S ribosomal protein S23 OS=Rattus norvegicus
DN27280_c0_g1_i2	sp|Q9C005|DPY30_HUMAN	4e-42	Protein dpy-30 homolog OS=Homo sapiens
DN26810_c0_g1_i1	sp|O14595|CTDS2_HUMAN	3e-132	Carboxy-terminal domain RNA polymerase II polypeptide A small phosphatase 2 OS=Homo sapiens
DN71129_c0_g1_i1	sp|Q5ZK03|SC23A_CHICK	0.0	Protein transport protein Sec23A OS=Gallus gallus
DN33745_c0_g1_i7	sp|Q6PAR5|GAPD1_MOUSE	0.0	GTPase-activating protein and VPS9 domain-containing protein 1 OS=Mus musculus
DN32279_c2_g2_i1	sp|Q63610|TPM3_RAT	2e-92	Tropomyosin alpha-3 chain OS=Rattus norvegicus
DN32436_c0_g1_i1	sp|Q9NZN5|ARHGC_HUMAN	0.0	Rho guanine nucleotide exchange factor 12 OS=Homo sapiens
DN33918_c4_g1_i4	sp|Q4R4C9|ARFG3_MACFA	0.0	ADP-ribosylation factor GTPase-activating protein 3 OS=Macaca fascicularis
DN32451_c0_g1_i1	sp|Q8R1S4|MTSS1_MOUSE	0.0	Protein MTSS 1 OS=Mus musculus
DN23959_c0_g1_i1	sp|Q58D45|CDIP1_BOVIN	4e-53	Cell death-inducing p53-target protein 1 OS=Bos taurus
DN19357_c0_g1_i1	sp|Q86SQ9|DHDDS_HUMAN	3e-140	Dehydrodolichyl diphosphate synthase complex subunit DHDDS OS=Homo sapiens
DN5121_c0_g1_i1	sp|Q8NFH4|NUP37_HUMAN	2e-150	Nucleoporin Nup37 OS=Homo sapiens
DN63557_c0_g1_i1	sp|Q9CPW4|ARPC5_MOUSE	4e-62	Actin-related protein 2/3 complex subunit 5 OS=Mus musculus
DN26590_c0_g1_i1	sp|P53396|ACLY_HUMAN	0.0	ATP-citrate synthase OS=Homo sapiens
DN29952_c0_g1_i1	sp|Q5F471|PP6R3_CHICK	0.0	Serine/threonine-protein phosphatase 6 regulatory subunit 3 OS=Gallus gallus
DN62927_c0_g1_i1	sp|Q6QX33|LECG_BOTIN	1e-85	C-type lectin BiL OS=Bothrops insularis
DN31296_c0_g1_i1	sp|Q66X52|LTOR5_PIG	7e-42	Ragulator complex protein LAMTOR5 OS=Sus scrofa
DN26574_c0_g1_i1	sp|Q6P9X4|TP4A2_RAT	8e-90	Protein tyrosine phosphatase type IVA 2 OS=Rattus norvegicus
DN29308_c0_g1_i2	sp|Q4R8Y8|RU2A_MACFA	6e-116	U2 small nuclear ribonucleoprotein A' OS=Macaca fascicularis
DN33881_c1_g1_i1	sp|Q9Z1Z3|EPN2_RAT	0.0	Epsin-2 OS=Rattus norvegicus
DN57609_c0_g1_i1	sp|P61954|GBG11_RAT	1e-30	Guanine nucleotide-binding protein G(I)/G(S)/G(O) subunit gamma-11 OS=Rattus norvegicus
DN3288_c0_g1_i2	sp|O62829|PPM1A_BOVIN	0.0	Protein phosphatase 1A OS=Bos taurus
DN28415_c0_g1_i6	sp|Q5ZJL8|ABHDD_CHICK	8e-175	Protein ABHD13 OS=Gallus gallus
DN20806_c0_g1_i1	sp|Q8VEL0|MSPD1_MOUSE	4e-99	Motile sperm domain-containing protein 1 OS=Mus musculus
DN30068_c0_g1_i5	sp|Q5R995|CELF1_PONAB	0.0	CUGBP Elav-like family member 1 OS=Pongo abelii
DN30795_c0_g1_i1	sp|Q64LC9|RBM4B_RAT	2e-124	RNA-binding protein 4B OS=Rattus norvegicus
DN15129_c0_g1_i1	sp|O95989|NUDT3_HUMAN	3e-71	Diphosphoinositol polyphosphate phosphohydrolase 1 OS=Homo sapiens
DN32964_c0_g3_i1	sp|P62275|RS29_RAT	3e-28	40S ribosomal protein S29 OS=Rattus norvegicus
DN32218_c4_g2_i3	sp|O88822|SC5D_MOUSE	1e-122	Lathosterol oxidase OS=Mus musculus
DN31170_c0_g1_i1	sp|Q9JI19|FIBP_MOUSE	5e-169	Acidic fibroblast growth factor intracellular-binding protein OS=Mus musculus
DN15591_c0_g1_i1	sp|Q9D0W5|PPIL1_MOUSE	7e-81	Peptidyl-prolyl cis-trans isomerase-like 1 OS=Mus musculus
DN32603_c0_g1_i1	sp|Q9EPU4|CPSF1_MOUSE	0.0	Cleavage and polyadenylation specificity factor subunit 1 OS=Mus musculus
DN27092_c0_g1_i4	sp|Q9ER69|FL2D_MOUSE	0.0	Pre-mRNA-splicing regulator WTAP OS=Mus musculus
DN12850_c0_g1_i1	sp|P62912|RL32_RAT	9e-69	60S ribosomal protein L32 OS=Rattus norvegicus
DN15757_c0_g1_i2	sp|Q3SXY8|AR13B_HUMAN	2e-141	ADP-ribosylation factor-like protein 13B OS=Homo sapiens
DN33352_c0_g1_i1	sp|Q5ZK62|ACAP2_CHICK	0.0	Arf-GAP with coiled-coil, ANK repeat and PH domain-containing protein 2 OS=Gallus gallus
DN29132_c2_g1_i3	sp|Q6P823|H33_XENTR	1e-69	Histone H3.3 OS=Xenopus tropicalis
DN31828_c0_g1_i3	sp|Q61584|FXR1_MOUSE	0.0	Fragile X mental retardation syndrome-related protein 1 OS=Mus musculus
DN30232_c0_g1_i4	sp|O57337|HES1_CHICK	6e-105	Transcription factor HES-1 OS=Gallus gallus
DN28636_c0_g1_i1	sp|Q3MIT2|PUS10_HUMAN	0.0	Putative tRNA pseudouridine synthase Pus10 OS=Homo sapiens
DN74258_c0_g1_i1	sp|B5FYC7|LYRM1_TAEGU	3e-52	LYR motif-containing protein 1 OS=Taeniopygia guttata
DN26581_c0_g1_i1	sp|Q8TEA8|DTD1_HUMAN	3e-96	D-aminoacyl-tRNA deacylase 1 OS=Homo sapiens
DN24175_c0_g1_i1	sp|Q921W0|CHM1A_MOUSE	1e-88	Charged multivesicular body protein 1a OS=Mus musculus
DN32171_c0_g1_i2	sp|P35237|SPB6_HUMAN	1e-105	Serpin B6 OS=Homo sapiens
DN31353_c0_g1_i3	sp|D4ACN8|PLRKT_RAT	6e-50	Plasminogen receptor (KT) OS=Rattus norvegicus
DN47085_c0_g1_i1	sp|P08962|CD63_HUMAN	4e-45	CD63 antigen OS=Homo sapiens
DN7823_c0_g1_i1	sp|Q28GF8|TM205_XENTR	1e-63	Transmembrane protein 205 OS=Xenopus tropicalis
DN31375_c0_g1_i4	sp|Q1JQE0|SNW1_BOVIN	0.0	SNW domain-containing protein 1 OS=Bos taurus
DN30770_c0_g1_i1	sp|Q5F414|PNO1_CHICK	9e-104	RNA-binding protein PNO1 OS=Gallus gallus
DN29956_c0_g1_i1	sp|P53677|AP3M2_HUMAN	0.0	AP-3 complex subunit mu-2 OS=Homo sapiens
DN33210_c1_g1_i1	sp|Q5ZJ00|EM55_CHICK	0.0	55 kDa erythrocyte membrane protein OS=Gallus gallus
DN33712_c0_g1_i2	sp|Q9Y678|COPG1_HUMAN	0.0	Coatomer subunit gamma-1 OS=Homo sapiens
DN33396_c6_g1_i3	sp|Q9Y227|ENTP4_HUMAN	0.0	Ectonucleoside triphosphate diphosphohydrolase 4 OS=Homo sapiens
DN35542_c0_g1_i1	sp|Q5E9C0|RSU1_BOVIN	1e-147	Ras suppressor protein 1 OS=Bos taurus
DN31616_c0_g1_i1	sp|O94806|KPCD3_HUMAN	0.0	Serine/threonine-protein kinase D3 OS=Homo sapiens
DN16673_c0_g1_i2	sp|Q9Y376|CAB39_HUMAN	0.0	Calcium-binding protein 39 OS=Homo sapiens
DN33255_c0_g1_i1	sp|Q9SDY5|RCE1_ARATH	1e-60	NEDD8-conjugating enzyme Ubc12 OS=Arabidopsis thaliana
DN34037_c0_g1_i1	sp|P07751|SPTN1_CHICK	0.0	Spectrin alpha chain, non-erythrocytic 1 OS=Gallus gallus
DN33311_c1_g1_i4	sp|Q8QG87|PA2A_BOTIN	1e-59	Acidic phospholipase A2 BITP01A OS=Bothrops insularis
DN32367_c0_g1_i2	sp|Q8AXV0|SH3G1_CHICK	0.0	Endophilin-A2 OS=Gallus gallus
DN21737_c0_g1_i1	sp|P20801|TNNC2_MOUSE	3e-69	Troponin C, skeletal muscle OS=Mus musculus
DN31635_c0_g1_i2	sp|Q6P0K8|PLAK_RAT	0.0	Junction plakoglobin OS=Rattus norvegicus
DN29851_c0_g1_i3	sp|P79134|ANXA6_BOVIN	0.0	Annexin A6 OS=Bos taurus
DN19020_c0_g1_i1	sp|Q56K10|RS15_BOVIN	7e-57	40S ribosomal protein S15 OS=Bos taurus
DN47285_c0_g1_i1	sp|Q5R9C9|ATF7_PONAB	0.0	Cyclic AMP-dependent transcription factor ATF-7 OS=Pongo abelii
DN19699_c0_g1_i1	sp|Q9CQI7|RU2B_MOUSE	1e-103	U2 small nuclear ribonucleoprotein B'' OS=Mus musculus
DN32432_c0_g1_i2	sp|Q6P499|NPAL3_HUMAN	3e-152	NIPA-like protein 3 OS=Homo sapiens
DN25724_c0_g1_i1	sp|Q5R610|COMD2_PONAB	3e-86	COMM domain-containing protein 2 OS=Pongo abelii
DN25949_c0_g1_i2	sp|Q6SQH4|S10AA_RABIT	2e-36	Protein S100-A10 OS=Oryctolagus cuniculus
DN58833_c0_g1_i1	sp|Q3ZCI6|F204A_BOVIN	2e-57	Protein FAM204A OS=Bos taurus
DN19642_c0_g1_i2	sp|Q9XT28|ATOX1_SHEEP	2e-25	Copper transport protein ATOX1 OS=Ovis aries
DN33838_c0_g1_i2	sp|Q9UQ80|PA2G4_HUMAN	0.0	Proliferation-associated protein 2G4 OS=Homo sapiens
DN9751_c0_g1_i1	sp|P49915|GUAA_HUMAN	0.0	GMP synthase [glutamine-hydrolyzing] OS=Homo sapiens
DN33772_c0_g1_i7	sp|Q5SDR3|BMI1_CHICK	9e-154	Polycomb complex protein BMI-1 OS=Gallus gallus
DN54609_c0_g1_i1	sp|Q5F362|CC50A_CHICK	2e-164	Cell cycle control protein 50A OS=Gallus gallus
DN30662_c0_g1_i4	sp|Q2KIT4|DNJB4_BOVIN	8e-154	DnaJ homolog subfamily B member 4 OS=Bos taurus
DN32306_c0_g1_i4	sp|Q5F3X8|SC31A_CHICK	0.0	Protein transport protein Sec31A OS=Gallus gallus
DN32768_c1_g1_i4	sp|Q7Z3U7|MON2_HUMAN	0.0	Protein MON2 homolog OS=Homo sapiens
DN32393_c0_g1_i2	sp|P57723|PCBP4_HUMAN	2e-164	Poly(rC)-binding protein 4 OS=Homo sapiens
DN31553_c0_g1_i1	sp|O43681|ASNA_HUMAN	0.0	ATPase ASNA1 OS=Homo sapiens
DN24557_c0_g1_i1	sp|Q9D287|SPF27_MOUSE	3e-101	Pre-mRNA-splicing factor SPF27 OS=Mus musculus
DN33390_c0_g1_i6	sp|A0A0B4J1Y8|LV949_HUMAN	2e-21	Immunoglobulin lambda variable 9-49 OS=Homo sapiens
DN28363_c0_g1_i1	sp|Q9I8B0|SURF6_XENLA	6e-42	Surfeit locus protein 6 homolog OS=Xenopus laevis
DN31444_c0_g1_i3	sp|Q2HJ44|GLD2_BOVIN	0.0	Poly(A) RNA polymerase GLD2 OS=Bos taurus
DN28279_c0_g1_i1	sp|Q6AYU1|MO4L1_RAT	6e-180	Mortality factor 4-like protein 1 OS=Rattus norvegicus
DN33477_c0_g1_i1	sp|Q03669|AT2A2_CHICK	0.0	Sarcoplasmic/endoplasmic reticulum calcium ATPase 2 OS=Gallus gallus
DN66802_c0_g1_i1	sp|P56377|AP1S2_HUMAN	3e-85	AP-1 complex subunit sigma-2 OS=Homo sapiens
DN30237_c0_g1_i4	sp|P17812|PYRG1_HUMAN	0.0	CTP synthase 1 OS=Homo sapiens
DN23432_c0_g1_i1	sp|Q5ZME2|MDHC_CHICK	3e-172	Malate dehydrogenase, cytoplasmic OS=Gallus gallus
DN22809_c0_g1_i1	sp|Q8IXH6|T53I2_HUMAN	6e-36	Tumor protein p53-inducible nuclear protein 2 OS=Homo sapiens
DN32249_c0_g1_i2	sp|O70352|CD82_RAT	2e-74	CD82 antigen OS=Rattus norvegicus
DN25004_c0_g1_i1	sp|Q8IUR0|TPPC5_HUMAN	3e-82	Trafficking protein particle complex subunit 5 OS=Homo sapiens
DN23150_c0_g1_i1	sp|Q63798|PSME2_RAT	2e-75	Proteasome activator complex subunit 2 OS=Rattus norvegicus
DN23813_c0_g1_i1	sp|Q6DDR3|CYBR1_XENLA	3e-80	Cytochrome b reductase 1 OS=Xenopus laevis
DN26283_c0_g1_i2	sp|Q8TF05|PP4R1_HUMAN	0.0	Serine/threonine-protein phosphatase 4 regulatory subunit 1 OS=Homo sapiens
DN32556_c0_g1_i1	sp|Q8BGI1|RNF24_MOUSE	1e-74	RING finger protein 24 OS=Mus musculus
DN26326_c0_g1_i2	sp|Q0MQI9|NDUV2_PANTR	2e-111	NADH dehydrogenase [ubiquinone] flavoprotein 2, mitochondrial OS=Pan troglodytes
DN32150_c0_g1_i1	sp|Q8VEH3|ARL8A_MOUSE	6e-103	ADP-ribosylation factor-like protein 8A OS=Mus musculus
DN17141_c0_g1_i1	sp|Q5R9D2|RL36L_PONAB	5e-57	60S ribosomal protein L36a-like OS=Pongo abelii
DN32126_c0_g1_i1	sp|Q03989|ARI5A_HUMAN	8e-105	AT-rich interactive domain-containing protein 5A OS=Homo sapiens
DN32061_c4_g1_i16	sp|Q9PSM6|SL1A_BOTJA	8e-72	Snaclec GPIB-binding protein subunit alpha OS=Bothrops jararaca
DN29918_c0_g1_i1	sp|Q32PF3|PCNP_BOVIN	2e-58	PEST proteolytic signal-containing nuclear protein OS=Bos taurus
DN26478_c0_g1_i2	sp|Q9H6P5|TASP1_HUMAN	0.0	Threonine aspartase 1 OS=Homo sapiens
DN16921_c0_g1_i1	sp|Q9CPX9|APC11_MOUSE	7e-50	Anaphase-promoting complex subunit 11 OS=Mus musculus
DN30367_c0_g1_i1	sp|P53488|ARP2_CHICK	0.0	Actin-related protein 2 OS=Gallus gallus
DN23704_c0_g1_i1	sp|P62836|RAP1A_RAT	2e-87	Ras-related protein Rap-1A OS=Rattus norvegicus
DN33376_c0_g1_i2	sp|Q9UMR2|DD19B_HUMAN	0.0	ATP-dependent RNA helicase DDX19B OS=Homo sapiens
DN28989_c0_g1_i1	sp|P46462|TERA_RAT	0.0	Transitional endoplasmic reticulum ATPase OS=Rattus norvegicus
DN31069_c0_g1_i2	sp|P25787|PSA2_HUMAN	7e-125	Proteasome subunit alpha type-2 OS=Homo sapiens
DN33030_c0_g1_i1	sp|O60381|HBP1_HUMAN	0.0	HMG box-containing protein 1 OS=Homo sapiens
DN29456_c0_g1_i4	sp|Q5RC80|RBM39_PONAB	0.0	RNA-binding protein 39 OS=Pongo abelii
DN23720_c0_g1_i2	sp|Q71RC2|LARP4_HUMAN	0.0	La-related protein 4 OS=Homo sapiens
DN33218_c0_g1_i2	sp|Q9H9C1|SPE39_HUMAN	0.0	Spermatogenesis-defective protein 39 homolog OS=Homo sapiens
DN30662_c0_g1_i1	sp|Q2KIT4|DNJB4_BOVIN	7e-154	DnaJ homolog subfamily B member 4 OS=Bos taurus
DN22651_c0_g1_i1	sp|P25500|PAPOA_BOVIN	0.0	Poly(A) polymerase alpha OS=Bos taurus
DN23907_c0_g1_i1	sp|P35467|S10A1_RAT	9e-23	Protein S100-A1 OS=Rattus norvegicus
DN30848_c0_g1_i1	sp|Q96I25|SPF45_HUMAN	4e-171	Splicing factor 45 OS=Homo sapiens
DN26521_c0_g1_i1	sp|P08249|MDHM_MOUSE	4e-154	Malate dehydrogenase, mitochondrial OS=Mus musculus
DN31292_c1_g1_i2	sp|Q5R7K7|SENP2_PONAB	1e-109	Sentrin-specific protease 2 OS=Pongo abelii
DN33311_c1_g1_i3	sp|Q90249|PA2B1_BOTJR	1e-80	Basic phospholipase A2 homolog bothropstoxin-1 OS=Bothrops jararacussu
DN32491_c0_g1_i8	sp|Q9I9E0|TAOK3_CHICK	0.0	Serine/threonine-protein kinase TAO3 OS=Gallus gallus
DN4145_c0_g1_i1	sp|P33879|AT1B3_CHICK	1e-112	Sodium/potassium-transporting ATPase subunit beta-3 OS=Gallus gallus
DN33775_c3_g1_i1	sp|Q15034|HERC3_HUMAN	0.0	Probable E3 ubiquitin-protein ligase HERC3 OS=Homo sapiens
DN27071_c0_g1_i1	sp|Q969X1|LFG3_HUMAN	1e-100	Protein lifeguard 3 OS=Homo sapiens
DN22030_c0_g1_i1	sp|Q9H910|JUPI2_HUMAN	5e-52	Jupiter microtubule associated homolog 2 OS=Homo sapiens
DN59404_c0_g1_i1	sp|Q5ZHK9|LLPH_CHICK	6e-27	Protein LLP homolog OS=Gallus gallus
DN30597_c0_g1_i2	sp|Q5R6P6|GMFB_PONAB	8e-74	Glia maturation factor beta OS=Pongo abelii
DN31603_c0_g1_i3	sp|Q96IG2|FXL20_HUMAN	0.0	F-box/LRR-repeat protein 20 OS=Homo sapiens
DN21822_c0_g1_i1	sp|P48427|TBCA_BOVIN	3e-27	Tubulin-specific chaperone A OS=Bos taurus
DN30658_c0_g1_i1	sp|Q9CY58|PAIRB_MOUSE	9e-102	Plasminogen activator inhibitor 1 RNA-binding protein OS=Mus musculus
DN33053_c0_g1_i6	sp|O93233|PLIB_GLOBS	7e-103	Phospholipase A2 inhibitor OS=Gloydius brevicaudus siniticus
DN25569_c0_g1_i1	sp|P56982|TM14A_BOVIN	6e-30	Transmembrane protein 14A OS=Bos taurus
DN22303_c0_g1_i1	sp|Q8BK64|AHSA1_MOUSE	5e-150	Activator of 90 kDa heat shock protein ATPase homolog 1 OS=Mus musculus
DN27635_c0_g1_i1	sp|Q9R1K9|CETN2_MOUSE	3e-80	Centrin-2 OS=Mus musculus
DN31691_c0_g1_i1	sp|Q5ZKH8|ODR4_CHICK	7e-161	Protein odr-4 homolog OS=Gallus gallus
DN7491_c0_g1_i1	sp|Q99LM2|CK5P3_MOUSE	0.0	CDK5 regulatory subunit-associated protein 3 OS=Mus musculus
DN29077_c0_g1_i1	sp|Q9W7L0|ENOA_PYTRG	0.0	Alpha-enolase OS=Python regius
DN1163_c0_g1_i1	sp|O14977|AZIN1_HUMAN	0.0	Antizyme inhibitor 1 OS=Homo sapiens
DN26993_c0_g1_i1	sp|O42204|ITM2B_CHICK	3e-110	Integral membrane protein 2B OS=Gallus gallus
DN25058_c0_g1_i1	sp|P05081|KAD1_CHICK	5e-92	Adenylate kinase isoenzyme 1 OS=Gallus gallus
DN29952_c0_g1_i4	sp|Q5F471|PP6R3_CHICK	0.0	Serine/threonine-protein phosphatase 6 regulatory subunit 3 OS=Gallus gallus
DN33628_c0_g1_i1	sp|P0C0U6|HBA_DRYME	4e-61	Hemoglobin subunit alpha-A OS=Drymarchon melanurus erebennus
DN19330_c0_g1_i1	sp|Q3SZM3|CYBC1_BOVIN	3e-63	Cytochrome b-245 chaperone 1 OS=Bos taurus
DN22148_c0_g1_i1	sp|Q05084|ICA69_HUMAN	2e-174	Islet cell autoantigen 1 OS=Homo sapiens
DN32543_c0_g1_i4	sp|A9UHW6|MI4GD_HUMAN	2e-88	MIF4G domain-containing protein OS=Homo sapiens
DN32765_c0_g1_i1	sp|Q6Q0C0|TRAF7_HUMAN	0.0	E3 ubiquitin-protein ligase TRAF7 OS=Homo sapiens
DN32999_c0_g1_i4	sp|P53992|SC24C_HUMAN	0.0	Protein transport protein Sec24C OS=Homo sapiens
DN24282_c0_g1_i1	sp|Q9WV97|TIM9_RAT	2e-43	Mitochondrial import inner membrane translocase subunit Tim9 OS=Rattus norvegicus
DN48033_c0_g1_i1	sp|P00846|ATP6_HUMAN	3e-70	ATP synthase subunit a OS=Homo sapiens
DN5428_c0_g1_i1	sp|Q27958|DPOLB_BOVIN	9e-169	DNA polymerase beta OS=Bos taurus
DN28415_c0_g1_i5	sp|Q5ZJL8|ABHDD_CHICK	9e-175	Protein ABHD13 OS=Gallus gallus
DN23936_c0_g1_i1	sp|Q5M974|RN181_XENTR	1e-51	E3 ubiquitin-protein ligase RNF181 OS=Xenopus tropicalis
DN29768_c0_g1_i6	sp|Q5R7U8|TBPL1_PONAB	5e-101	TATA box-binding protein-like protein 1 OS=Pongo abelii
DN31564_c0_g1_i2	sp|Q5ZML5|LSM12_CHICK	1e-101	Protein LSM12 homolog OS=Gallus gallus
DN31756_c0_g1_i2	sp|Q91VI7|RINI_MOUSE	2e-106	Ribonuclease inhibitor OS=Mus musculus
DN16609_c0_g1_i2	sp|Q5R628|LSM5_PONAB	7e-46	U6 snRNA-associated Sm-like protein LSm5 OS=Pongo abelii
DN28738_c0_g1_i5	sp|O08654|CP070_RAT	0.0	UPF0183 protein C16orf70 homolog OS=Rattus norvegicus
DN33539_c0_g1_i1	sp|Q5ZJ74|ISCA1_CHICK	1e-64	Iron-sulfur cluster assembly 1 homolog, mitochondrial OS=Gallus gallus
DN33888_c0_g1_i12	sp|Q11206|SIA4C_HUMAN	7e-135	CMP-N-acetylneuraminate-beta-galactosamide-alpha-2,3-sialyltransferase 4 OS=Homo sapiens
DN22540_c0_g1_i1	sp|O94768|ST17B_HUMAN	5e-149	Serine/threonine-protein kinase 17B OS=Homo sapiens
DN33062_c2_g1_i1	sp|Q4R3D4|EF1D_MACFA	9e-108	Elongation factor 1-delta OS=Macaca fascicularis
DN33991_c0_g1_i1	sp|A5A6K6|NDRG2_PANTR	6e-151	Protein NDRG2 OS=Pan troglodytes
DN32553_c0_g1_i4	sp|Q14684|RRP1B_HUMAN	2e-149	Ribosomal RNA processing protein 1 homolog B OS=Homo sapiens
DN16735_c0_g1_i1	sp|Q9BSD7|NTPCR_HUMAN	3e-72	Cancer-related nucleoside-triphosphatase OS=Homo sapiens
DN33231_c4_g1_i1	sp|Q09YJ1|CAV2_SHEEP	1e-50	Caveolin-2 OS=Ovis aries
DN63002_c0_g1_i1	sp|P61255|RL26_MOUSE	9e-68	60S ribosomal protein L26 OS=Mus musculus
DN33255_c0_g1_i4	sp|Q9SDY5|RCE1_ARATH	2e-60	NEDD8-conjugating enzyme Ubc12 OS=Arabidopsis thaliana
DN32618_c0_g1_i1	sp|Q5EAC7|CPIN1_BOVIN	2e-101	Anamorsin OS=Bos taurus
DN28154_c0_g1_i1	sp|A0JM95|RGF1A_XENTR	0.0	Ras-GEF domain-containing family member 1A OS=Xenopus tropicalis
DN3470_c0_g1_i1	sp|Q9BXL8|CDCA4_HUMAN	8e-74	Cell division cycle-associated protein 4 OS=Homo sapiens
DN57079_c0_g1_i1	sp|Q6ZWX0|ASTER_MOUSE	5e-53	Protein Asterix OS=Mus musculus
DN22871_c0_g1_i2	sp|Q29476|ST1A1_CANLF	6e-114	Sulfotransferase 1A1 OS=Canis lupus familiaris
DN33302_c6_g1_i2	sp|Q5RAZ4|DHX15_PONAB	0.0	Pre-mRNA-splicing factor ATP-dependent RNA helicase DHX15 OS=Pongo abelii
DN30032_c0_g1_i4	sp|Q2KMM2|TPPC1_RAT	8e-70	Trafficking protein particle complex subunit 1 OS=Rattus norvegicus
DN34581_c0_g1_i1	sp|P33672|PSB3_BOVIN	4e-108	Proteasome subunit beta type-3 OS=Bos taurus
DN25796_c0_g2_i2	sp|Q5R6X7|CBX3_PONAB	3e-64	Chromobox protein homolog 3 OS=Pongo abelii
DN33413_c0_g1_i2	sp|Q9Z1Q9|SYVC_MOUSE	0.0	Valine--tRNA ligase OS=Mus musculus
DN9362_c0_g1_i1	sp|Q9NUM3|S39A9_HUMAN	2e-122	Zinc transporter ZIP9 OS=Homo sapiens
DN27708_c0_g1_i1	sp|Q90635|DPYL2_CHICK	0.0	Dihydropyrimidinase-related protein 2 OS=Gallus gallus
DN33667_c0_g2_i1	sp|Q5ZJ81|SHLB2_CHICK	0.0	Endophilin-B2 OS=Gallus gallus
DN3292_c0_g1_i1	sp|O43293|DAPK3_HUMAN	0.0	Death-associated protein kinase 3 OS=Homo sapiens
DN17056_c0_g1_i2	sp|Q9NWV4|CZIB_HUMAN	2e-78	CXXC motif containing zinc binding protein OS=Homo sapiens
DN71617_c0_g1_i1	sp|P0DP35|CAM2B_XENLA	3e-79	Calmodulin-2 B OS=Xenopus laevis
DN30807_c0_g1_i6	sp|P24799|GNAS_XENLA	0.0	Guanine nucleotide-binding protein G(s) subunit alpha OS=Xenopus laevis
DN30597_c0_g1_i3	sp|Q5R6P6|GMFB_PONAB	8e-74	Glia maturation factor beta OS=Pongo abelii
DN32332_c2_g1_i1	sp|Q9H7C9|AAMDC_HUMAN	4e-57	Mth938 domain-containing protein OS=Homo sapiens
DN31987_c0_g1_i1	sp|Q9EPL8|IPO7_MOUSE	0.0	Importin-7 OS=Mus musculus
DN33806_c0_g1_i1	sp|P58283|RN216_MOUSE	0.0	E3 ubiquitin-protein ligase RNF216 OS=Mus musculus
DN31317_c0_g1_i1	sp|P00789|CANX_CHICK	0.0	Calpain-1 catalytic subunit OS=Gallus gallus
DN25095_c0_g1_i2	sp|Q5ZJU3|ASNS_CHICK	0.0	Asparagine synthetase [glutamine-hydrolyzing] OS=Gallus gallus
DN32566_c0_g1_i1	sp|O43617|TPPC3_HUMAN	6e-91	Trafficking protein particle complex subunit 3 OS=Homo sapiens
DN32460_c0_g1_i8	sp|O43747|AP1G1_HUMAN	0.0	AP-1 complex subunit gamma-1 OS=Homo sapiens
DN32230_c0_g1_i1	sp|Q5R679|FA98A_PONAB	5e-154	Protein FAM98A OS=Pongo abelii
DN22822_c0_g1_i1	sp|Q9R0C5|GALT7_RAT	0.0	N-acetylgalactosaminyltransferase 7 OS=Rattus norvegicus
DN29427_c0_g1_i4	sp|Q00589|SC6A6_CANLF	0.0	Sodium- and chloride-dependent taurine transporter OS=Canis lupus familiaris
DN22679_c0_g1_i1	sp|Q28CK1|NR2C1_XENTR	0.0	Nuclear receptor subfamily 2 group C member 1 OS=Xenopus tropicalis
DN33285_c0_g1_i3	sp|Q96LT4|SAMD8_HUMAN	0.0	Sphingomyelin synthase-related protein 1 OS=Homo sapiens
DN24184_c0_g1_i1	sp|Q28EB4|NP1L1_XENTR	6e-108	Nucleosome assembly protein 1-like 1 OS=Xenopus tropicalis
DN26421_c0_g1_i2	sp|O75534|CSDE1_HUMAN	0.0	Cold shock domain-containing protein E1 OS=Homo sapiens
DN26186_c0_g1_i1	sp|Q9H1P3|OSBL2_HUMAN	0.0	Oxysterol-binding protein-related protein 2 OS=Homo sapiens
DN11714_c0_g1_i1	sp|Q5PPY1|MCS1A_XENLA	1e-101	Malignant T-cell-amplified sequence 1-A OS=Xenopus laevis
DN34010_c0_g1_i1	sp|Q78T81|F102A_MOUSE	2e-164	Protein FAM102A OS=Mus musculus
DN27753_c0_g1_i1	sp|P07341|ALDOB_CHICK	8e-180	Fructose-bisphosphate aldolase B OS=Gallus gallus
DN27082_c0_g1_i1	sp|Q9NUQ2|PLCE_HUMAN	6e-168	1-acyl-sn-glycerol-3-phosphate acyltransferase epsilon OS=Homo sapiens
DN33841_c0_g1_i1	sp|Q02218|ODO1_HUMAN	0.0	2-oxoglutarate dehydrogenase, mitochondrial OS=Homo sapiens
DN27605_c0_g1_i1	sp|Q32LJ6|RABL3_BOVIN	8e-109	Rab-like protein 3 OS=Bos taurus
DN29014_c0_g1_i3	sp|Q5ZMQ0|ARMC1_CHICK	1e-148	Armadillo repeat-containing protein 1 OS=Gallus gallus
DN33789_c0_g1_i3	sp|A5YKK6|CNOT1_HUMAN	0.0	CCR4-NOT transcription complex subunit 1 OS=Homo sapiens
DN63542_c0_g1_i1	sp|Q9H4K1|RIBC2_HUMAN	6e-85	RIB43A-like with coiled-coils protein 2 OS=Homo sapiens
DN28531_c0_g1_i1	sp|Q86UB2|BIVM_HUMAN	0.0	Basic immunoglobulin-like variable motif-containing protein OS=Homo sapiens
DN22684_c0_g1_i2	sp|P34741|SDC2_HUMAN	1e-38	Syndecan-2 OS=Homo sapiens
DN33204_c0_g1_i4	sp|O14727|APAF_HUMAN	0.0	Apoptotic protease-activating factor 1 OS=Homo sapiens
DN30485_c0_g1_i14	sp|Q9W689|ATX3_CHICK	6e-163	Ataxin-3 OS=Gallus gallus
DN30639_c0_g1_i4	sp|Q8IUF8|RIOX2_HUMAN	7e-172	Ribosomal oxygenase 2 OS=Homo sapiens
DN33026_c0_g1_i1	sp|Q8IX03|KIBRA_HUMAN	0.0	Protein KIBRA OS=Homo sapiens
DN25517_c0_g1_i1	sp|Q9I8W6|EURL_CHICK	3e-125	Protein EURL OS=Gallus gallus
DN34002_c0_g1_i5	sp|Q9PTD7|CING_XENLA	0.0	Cingulin OS=Xenopus laevis
DN33926_c1_g1_i1	sp|Q6P5F6|S39AA_MOUSE	0.0	Zinc transporter ZIP10 OS=Mus musculus
DN31727_c0_g1_i2	sp|Q2HJ57|COTL1_BOVIN	1e-65	Coactosin-like protein OS=Bos taurus
DN31682_c0_g1_i8	sp|P53365|ARFP2_HUMAN	2e-151	Arfaptin-2 OS=Homo sapiens
DN31095_c0_g1_i1	sp|Q5R419|SERC1_PONAB	0.0	Serine incorporator 1 OS=Pongo abelii
DN27251_c0_g1_i1	sp|Q9BTE7|DCNL5_HUMAN	1e-123	DCN1-like protein 5 OS=Homo sapiens
DN22458_c0_g1_i1	sp|O15116|LSM1_HUMAN	1e-64	U6 snRNA-associated Sm-like protein LSm1 OS=Homo sapiens
DN46982_c0_g1_i1	sp|Q69CJ9|RL35_OPHHA	1e-47	60S ribosomal protein L35 OS=Ophiophagus hannah
DN18865_c0_g1_i1	sp|Q5ZML1|IMA5_CHICK	0.0	Importin subunit alpha-5 OS=Gallus gallus
DN23465_c0_g1_i1	sp|Q29502|PAK2_RABIT	0.0	Serine/threonine-protein kinase PAK 2 OS=Oryctolagus cuniculus
DN30848_c0_g1_i2	sp|Q96I25|SPF45_HUMAN	4e-171	Splicing factor 45 OS=Homo sapiens
DN32792_c0_g1_i1	sp|A6QR22|TM40L_BOVIN	5e-137	Mitochondrial import receptor subunit TOM40B OS=Bos taurus
DN33457_c0_g1_i1	sp|Q8BT60|CPNE3_MOUSE	0.0	Copine-3 OS=Mus musculus
DN33475_c0_g1_i1	sp|Q8N3C7|CLIP4_HUMAN	0.0	CAP-Gly domain-containing linker protein 4 OS=Homo sapiens
DN27180_c0_g1_i1	sp|Q8HXX4|ECHB_MACFA	0.0	Trifunctional enzyme subunit beta, mitochondrial OS=Macaca fascicularis
DN27947_c0_g1_i1	sp|P43026|GDF5_HUMAN	0.0	Growth/differentiation factor 5 OS=Homo sapiens
DN27670_c0_g1_i1	sp|Q99643|C560_HUMAN	6e-55	Succinate dehydrogenase cytochrome b560 subunit, mitochondrial OS=Homo sapiens
DN48706_c0_g1_i1	sp|P48024|EIF1_MOUSE	2e-51	Eukaryotic translation initiation factor 1 OS=Mus musculus
DN33390_c0_g1_i1	sp|A0A0B4J1Y8|LV949_HUMAN	2e-21	Immunoglobulin lambda variable 9-49 OS=Homo sapiens
DN32942_c0_g1_i5	sp|Q3URD3|SLMAP_MOUSE	0.0	Sarcolemmal membrane-associated protein OS=Mus musculus
DN29604_c0_g1_i1	sp|Q76LV1|HS90B_BOVIN	0.0	Heat shock protein HSP 90-beta OS=Bos taurus
DN20442_c0_g1_i1	sp|P62994|GRB2_RAT	5e-125	Growth factor receptor-bound protein 2 OS=Rattus norvegicus
DN26192_c0_g1_i1	sp|Q5F3S2|PKHB2_CHICK	3e-74	Pleckstrin homology domain-containing family B member 2 OS=Gallus gallus
DN31822_c3_g1_i1	sp|Q5ZHU0|HRG1_CHICK	1e-59	Heme transporter HRG1 OS=Gallus gallus
DN52684_c0_g1_i1	sp|P57105|SYJ2B_HUMAN	2e-51	Synaptojanin-2-binding protein OS=Homo sapiens
DN29976_c0_g1_i1	sp|Q5ZMP6|AP2M1_CHICK	0.0	AP-2 complex subunit mu OS=Gallus gallus
DN33310_c3_g2_i5	sp|P84079|ARF1_RAT	1e-100	ADP-ribosylation factor 1 OS=Rattus norvegicus
DN71366_c0_g1_i1	sp|P0C0U7|HBAD_DRYME	2e-68	Hemoglobin subunit alpha-D OS=Drymarchon melanurus erebennus
DN30294_c0_g1_i1	sp|Q13418|ILK_HUMAN	0.0	Integrin-linked protein kinase OS=Homo sapiens
DN26561_c0_g1_i1	sp|Q5ZL26|KPRB_CHICK	0.0	Phosphoribosyl pyrophosphate synthase-associated protein 2 OS=Gallus gallus
DN31044_c0_g1_i2	sp|Q9UHL9|GT2D1_HUMAN	0.0	General transcription factor II-I repeat domain-containing protein 1 OS=Homo sapiens
DN25271_c0_g1_i1	sp|Q4R4Z3|CLDN1_MACFA	8e-110	Claudin domain-containing protein 1 OS=Macaca fascicularis
DN30807_c0_g1_i3	sp|P24799|GNAS_XENLA	0.0	Guanine nucleotide-binding protein G(s) subunit alpha OS=Xenopus laevis
DN9395_c0_g1_i1	sp|P85125|CAVN1_RAT	1e-99	Caveolae-associated protein 1 OS=Rattus norvegicus
DN17525_c0_g1_i1	sp|P46777|RL5_HUMAN	1e-158	60S ribosomal protein L5 OS=Homo sapiens
DN23517_c0_g1_i1	sp|Q5ZHM5|RER1_CHICK	3e-109	Protein RER1 OS=Gallus gallus
DN23322_c0_g1_i1	sp|Q68FA2|CT027_XENTR	9e-66	UPF0687 protein C20orf27 homolog OS=Xenopus tropicalis
DN30068_c0_g1_i1	sp|Q5R995|CELF1_PONAB	0.0	CUGBP Elav-like family member 1 OS=Pongo abelii
DN33067_c0_g1_i1	sp|Q1LZE9|PRS23_BOVIN	4e-179	Serine protease 23 OS=Bos taurus
DN22998_c0_g1_i1	sp|P28331|NDUS1_HUMAN	0.0	NADH-ubiquinone oxidoreductase 75 kDa subunit, mitochondrial OS=Homo sapiens
DN25245_c0_g1_i1	sp|Q9N0V4|GSTM1_BOVIN	1e-95	Glutathione S-transferase Mu 1 OS=Bos taurus
DN23014_c0_g1_i1	sp|Q5ZKN1|CDK9_CHICK	0.0	Cyclin-dependent kinase 9 OS=Gallus gallus
DN3834_c0_g1_i1	sp|Q641X8|EIF3E_RAT	0.0	Eukaryotic translation initiation factor 3 subunit E OS=Rattus norvegicus
DN30590_c0_g2_i1	sp|Q5ZMD6|H2AZ_CHICK	1e-64	Histone H2A.Z OS=Gallus gallus
DN30078_c0_g1_i1	sp|Q8UW59|PARK7_CHICK	7e-90	Protein/nucleic acid deglycase DJ-1 OS=Gallus gallus
DN32480_c0_g1_i1	sp|Q99PJ2|TRIM8_MOUSE	0.0	Probable E3 ubiquitin-protein ligase TRIM8 OS=Mus musculus
DN63762_c0_g1_i1	sp|P23403|RS20_XENLA	8e-61	40S ribosomal protein S20 OS=Xenopus laevis
DN18259_c0_g1_i2	sp|B0BN72|MCRI1_RAT	1e-36	Mapk-regulated corepressor-interacting protein 1 OS=Rattus norvegicus
DN1672_c0_g1_i2	sp|P62309|RUXG_MOUSE	7e-36	Small nuclear ribonucleoprotein G OS=Mus musculus
DN30618_c0_g1_i1	sp|Q15008|PSMD6_HUMAN	0.0	26S proteasome non-ATPase regulatory subunit 6 OS=Homo sapiens
DN57580_c0_g1_i1	sp|P12805|BUD31_XENLA	2e-84	Protein BUD31 homolog OS=Xenopus laevis
DN32232_c0_g1_i2	sp|Q8N3U4|STAG2_HUMAN	0.0	Cohesin subunit SA-2 OS=Homo sapiens
DN31718_c0_g1_i2	sp|P57076|CF298_HUMAN	5e-128	Cilia- and flagella-associated protein 298 OS=Homo sapiens
DN25301_c0_g1_i1	sp|Q2HJ23|MLP3A_BOVIN	2e-61	Microtubule-associated proteins 1A/1B light chain 3A OS=Bos taurus
DN32762_c0_g1_i1	sp|Q5ZIA5|COPB_CHICK	0.0	Coatomer subunit beta OS=Gallus gallus
DN33250_c0_g1_i1	sp|Q9H3F6|BACD3_HUMAN	3e-152	BTB/POZ domain-containing adapter for CUL3-mediated RhoA degradation protein 3 OS=Homo sapiens
DN29581_c0_g1_i4	sp|Q61990|PCBP2_MOUSE	2e-169	Poly(rC)-binding protein 2 OS=Mus musculus
DN30241_c0_g1_i1	sp|A2BDB0|ACTG_XENLA	0.0	Actin, cytoplasmic 2 OS=Xenopus laevis
DN22190_c0_g1_i1	sp|Q91447|MP2K1_SERCA	2e-161	Dual specificity mitogen-activated protein kinase kinase 1 (Fragment) OS=Serinus canaria
DN55442_c0_g1_i1	sp|Q6DFH9|NIP7_XENLA	1e-91	60S ribosome subunit biogenesis protein NIP7 homolog OS=Xenopus laevis
DN9429_c0_g1_i1	sp|Q5ZKP2|MMAD_CHICK	1e-137	Methylmalonic aciduria and homocystinuria type D homolog, mitochondrial OS=Gallus gallus
DN28209_c0_g1_i1	sp|Q3TC46|PATL1_MOUSE	0.0	Protein PAT1 homolog 1 OS=Mus musculus
DN33369_c0_g1_i2	sp|Q9NV70|EXOC1_HUMAN	0.0	Exocyst complex component 1 OS=Homo sapiens
DN32721_c0_g1_i2	sp|Q96ST2|IWS1_HUMAN	0.0	Protein IWS1 homolog OS=Homo sapiens
DN39658_c0_g1_i1	sp|P28687|SPCS3_CHICK	4e-91	Signal peptidase complex subunit 3 OS=Gallus gallus
DN34115_c0_g1_i11	sp|P00348|HCDH_PIG	2e-128	Hydroxyacyl-coenzyme A dehydrogenase, mitochondrial OS=Sus scrofa
DN25058_c0_g1_i2	sp|P05081|KAD1_CHICK	4e-92	Adenylate kinase isoenzyme 1 OS=Gallus gallus
DN32942_c0_g1_i4	sp|Q3URD3|SLMAP_MOUSE	0.0	Sarcolemmal membrane-associated protein OS=Mus musculus
DN32665_c0_g1_i2	sp|Q9NSD9|SYFB_HUMAN	0.0	Phenylalanine--tRNA ligase beta subunit OS=Homo sapiens
DN33984_c0_g1_i1	sp|Q96T58|MINT_HUMAN	0.0	Msx2-interacting protein OS=Homo sapiens
DN25766_c0_g1_i1	sp|Q14596|NBR1_HUMAN	0.0	Next to BRCA1 gene 1 protein OS=Homo sapiens
DN31623_c0_g1_i1	sp|Q9PTL2|SPY2_CHICK	2e-131	Protein sprouty homolog 2 OS=Gallus gallus
DN20802_c0_g1_i2	sp|Q9D7S7|RL22L_MOUSE	4e-45	60S ribosomal protein L22-like 1 OS=Mus musculus
DN47103_c0_g1_i1	sp|P62246|RS15A_RAT	1e-69	40S ribosomal protein S15a OS=Rattus norvegicus
DN32432_c0_g1_i1	sp|Q6P499|NPAL3_HUMAN	9e-145	NIPA-like protein 3 OS=Homo sapiens
DN21227_c0_g1_i1	sp|F1PRN2|MYO1D_CANLF	0.0	Unconventional myosin-Id OS=Canis lupus familiaris
DN21895_c0_g1_i1	sp|Q6GPM4|RM24_XENLA	2e-57	Probable 39S ribosomal protein L24, mitochondrial OS=Xenopus laevis
DN32595_c1_g2_i2	sp|Q9H1E3|NUCKS_HUMAN	6e-38	Nuclear ubiquitous casein and cyclin-dependent kinase substrate 1 OS=Homo sapiens
DN29733_c0_g1_i1	sp|Q865S1|AP3D1_BOVIN	0.0	AP-3 complex subunit delta-1 OS=Bos taurus
DN27073_c0_g1_i3	sp|Q90WG1|SPINZ_CHICK	5e-141	Spindlin-Z OS=Gallus gallus
DN33916_c0_g1_i6	sp|P02607|MYL6_CHICK	4e-79	Myosin light polypeptide 6 OS=Gallus gallus
DN33648_c0_g1_i4	sp|O70273|EHF_MOUSE	7e-148	ETS homologous factor OS=Mus musculus
DN8718_c0_g1_i1	sp|Q5E9M1|PRAF3_BOVIN	3e-78	PRA1 family protein 3 OS=Bos taurus
DN15858_c0_g1_i1	sp|Q9NVA2|SEP11_HUMAN	0.0	Septin-11 OS=Homo sapiens
DN55305_c0_g1_i1	sp|Q9QXV3|ING1_MOUSE	7e-124	Inhibitor of growth protein 1 OS=Mus musculus
DN33468_c3_g1_i2	sp|Q9PTD5|MTFR1_CHICK	1e-77	Mitochondrial fission regulator 1 OS=Gallus gallus
DN26880_c0_g1_i1	sp|Q2KJF9|T2EB_BOVIN	1e-118	General transcription factor IIE subunit 2 OS=Bos taurus
DN26371_c0_g1_i1	sp|Q9Y265|RUVB1_HUMAN	0.0	RuvB-like 1 OS=Homo sapiens
DN26283_c0_g1_i1	sp|Q8TF05|PP4R1_HUMAN	0.0	Serine/threonine-protein phosphatase 4 regulatory subunit 1 OS=Homo sapiens
DN34040_c14_g1_i1	sp|P54921|SNAA_RAT	7e-146	Alpha-soluble NSF attachment protein OS=Rattus norvegicus
DN24805_c0_g1_i1	sp|Q5ZKH0|TF2H5_CHICK	6e-33	General transcription factor IIH subunit 5 OS=Gallus gallus
DN33983_c1_g2_i4	sp|Q5NVK7|SPOP_PONAB	0.0	Speckle-type POZ protein OS=Pongo abelii
DN29140_c0_g1_i1	sp|O88712|CTBP1_MOUSE	0.0	C-terminal-binding protein 1 OS=Mus musculus
DN32785_c0_g1_i1	sp|Q7T2U9|TFCP2_CHICK	0.0	Transcription factor CP2 OS=Gallus gallus
DN28390_c0_g1_i1	sp|Q969H6|POP5_HUMAN	4e-57	Ribonuclease P/MRP protein subunit POP5 OS=Homo sapiens
DN33165_c0_g1_i2	sp|Q5R589|ERG28_PONAB	4e-63	Probable ergosterol biosynthetic protein 28 OS=Pongo abelii
DN30244_c0_g1_i1	sp|Q12893|TM115_HUMAN	5e-131	Transmembrane protein 115 OS=Homo sapiens
DN13924_c0_g1_i1	sp|O95340|PAPS2_HUMAN	0.0	Bifunctional 3'-phosphoadenosine 5'-phosphosulfate synthase 2 OS=Homo sapiens
DN28485_c0_g1_i3	sp|O43581|SYT7_HUMAN	0.0	Synaptotagmin-7 OS=Homo sapiens
DN32061_c4_g1_i1	sp|Q9PSM6|SL1A_BOTJA	7e-72	Snaclec GPIB-binding protein subunit alpha OS=Bothrops jararaca
DN33838_c0_g1_i6	sp|Q9UQ80|PA2G4_HUMAN	0.0	Proliferation-associated protein 2G4 OS=Homo sapiens
DN7835_c0_g1_i1	sp|O75159|SOCS5_HUMAN	0.0	Suppressor of cytokine signaling 5 OS=Homo sapiens
DN23293_c0_g1_i1	sp|O95861|BPNT1_HUMAN	2e-146	3'(2'),5'-bisphosphate nucleotidase 1 OS=Homo sapiens
DN32944_c0_g1_i2	sp|P62332|ARF6_RAT	9e-98	ADP-ribosylation factor 6 OS=Rattus norvegicus
DN22889_c0_g1_i3	sp|Q9WV03|FA50A_MOUSE	7e-115	Protein FAM50A OS=Mus musculus
DN3916_c0_g1_i1	sp|P10157|ETS2_CHICK	0.0	Protein C-ets-2 OS=Gallus gallus
DN17507_c0_g1_i1	sp|P00423|COX41_BOVIN	1e-49	Cytochrome c oxidase subunit 4 isoform 1, mitochondrial OS=Bos taurus
DN31998_c0_g1_i1	sp|P18146|EGR1_HUMAN	7e-143	Early growth response protein 1 OS=Homo sapiens
DN7787_c0_g1_i1	sp|Q5M9P8|ARL6_DANRE	9e-92	ADP-ribosylation factor-like protein 6 OS=Danio rerio
DN27059_c0_g1_i1	sp|O60476|MA1A2_HUMAN	0.0	Mannosyl-oligosaccharide 1,2-alpha-mannosidase IB OS=Homo sapiens
DN32208_c0_g1_i1	sp|F1PT61|MYH16_CANLF	0.0	Myosin-16 OS=Canis lupus familiaris
DN23823_c0_g1_i3	sp|Q3SX00|ANR46_BOVIN	3e-117	Ankyrin repeat domain-containing protein 46 OS=Bos taurus
DN20686_c0_g1_i2	sp|P07900|HS90A_HUMAN	0.0	Heat shock protein HSP 90-alpha OS=Homo sapiens
DN20708_c0_g1_i1	sp|P07311|ACYP1_HUMAN	5e-38	Acylphosphatase-1 OS=Homo sapiens
DN23386_c0_g1_i1	sp|Q5F368|P33MX_CHICK	8e-104	Putative monooxygenase p33MONOX OS=Gallus gallus
DN24826_c0_g1_i1	sp|F1PJP5|STT3A_CANLF	0.0	Dolichyl-diphosphooligosaccharide--protein glycosyltransferase subunit STT3A OS=Canis lupus familiaris
DN32582_c0_g1_i1	sp|P46471|PRS7_MOUSE	0.0	26S proteasome regulatory subunit 7 OS=Mus musculus
DN13395_c0_g1_i1	sp|Q6EIC1|TPMT_FELCA	4e-77	Thiopurine S-methyltransferase OS=Felis catus
DN31468_c0_g1_i6	sp|P53367|ARFP1_HUMAN	0.0	Arfaptin-1 OS=Homo sapiens
DN27901_c0_g1_i1	sp|Q1JQE6|NCEH1_BOVIN	2e-143	Neutral cholesterol ester hydrolase 1 OS=Bos taurus
DN31486_c0_g1_i1	sp|Q99504|EYA3_HUMAN	0.0	Eyes absent homolog 3 OS=Homo sapiens
DN31651_c0_g1_i2	sp|Q5R5F2|COPZ1_PONAB	9e-92	Coatomer subunit zeta-1 OS=Pongo abelii
DN15394_c0_g1_i2	sp|Q8VEM8|MPCP_MOUSE	4e-153	Phosphate carrier protein, mitochondrial OS=Mus musculus
DN34158_c1_g1_i1	sp|Q5ZIY4|SBDS_CHICK	6e-120	Ribosome maturation protein SBDS OS=Gallus gallus
DN17888_c0_g1_i2	sp|Q5XIT1|MARE3_RAT	2e-138	Microtubule-associated protein RP/EB family member 3 OS=Rattus norvegicus
DN41311_c0_g1_i1	sp|P02615|PRVB_BOACO	8e-50	Parvalbumin beta OS=Boa constrictor
DN30199_c0_g1_i1	sp|Q5R546|ATPA_PONAB	0.0	ATP synthase subunit alpha, mitochondrial OS=Pongo abelii
DN33549_c0_g3_i1	sp|P67963|KC1A_XENLA	3e-164	Casein kinase I isoform alpha OS=Xenopus laevis
DN33841_c0_g1_i5	sp|Q02218|ODO1_HUMAN	0.0	2-oxoglutarate dehydrogenase, mitochondrial OS=Homo sapiens
DN18635_c0_g1_i1	sp|O15145|ARPC3_HUMAN	7e-98	Actin-related protein 2/3 complex subunit 3 OS=Homo sapiens
DN27304_c0_g1_i1	sp|O42395|CNBP_CHICK	9e-95	Cellular nucleic acid-binding protein OS=Gallus gallus
DN2895_c0_g1_i1	sp|Q9CQF8|RT63_MOUSE	2e-27	Ribosomal protein 63, mitochondrial OS=Mus musculus
DN23396_c0_g1_i1	sp|Q8BM54|MYLIP_MOUSE	0.0	E3 ubiquitin-protein ligase MYLIP OS=Mus musculus
DN20736_c0_g1_i1	sp|P62317|SMD2_MOUSE	2e-52	Small nuclear ribonucleoprotein Sm D2 OS=Mus musculus
DN30068_c0_g1_i3	sp|Q5R995|CELF1_PONAB	0.0	CUGBP Elav-like family member 1 OS=Pongo abelii
DN23157_c0_g1_i2	sp|P97350|PKP1_MOUSE	0.0	Plakophilin-1 OS=Mus musculus
DN789_c0_g1_i1	sp|Q5ZJ64|EIF3M_CHICK	0.0	Eukaryotic translation initiation factor 3 subunit M OS=Gallus gallus
DN30625_c0_g1_i2	sp|Q8WV19|SFT2A_HUMAN	2e-62	Vesicle transport protein SFT2A OS=Homo sapiens
DN32291_c0_g1_i1	sp|Q6ZZY0|CRY1_SYLBO	0.0	Cryptochrome-1 OS=Sylvia borin
DN39148_c0_g1_i1	sp|Q8CFV9|RIFK_MOUSE	1e-63	Riboflavin kinase OS=Mus musculus
DN32415_c1_g1_i6	sp|P46019|KPB2_HUMAN	0.0	Phosphorylase b kinase regulatory subunit alpha, liver isoform OS=Homo sapiens
DN32095_c0_g1_i1	sp|P29374|ARI4A_HUMAN	0.0	AT-rich interactive domain-containing protein 4A OS=Homo sapiens
DN33173_c0_g1_i4	sp|Q96B67|ARRD3_HUMAN	0.0	Arrestin domain-containing protein 3 OS=Homo sapiens
DN33772_c0_g1_i6	sp|Q5SDR3|BMI1_CHICK	5e-137	Polycomb complex protein BMI-1 OS=Gallus gallus
DN32999_c0_g1_i7	sp|P53992|SC24C_HUMAN	0.0	Protein transport protein Sec24C OS=Homo sapiens
DN32579_c0_g1_i1	sp|Q9JLJ5|ELOV1_MOUSE	1e-123	Elongation of very long chain fatty acids protein 1 OS=Mus musculus
DN1007_c0_g1_i1	sp|Q3MHR7|ARPC2_BOVIN	8e-166	Actin-related protein 2/3 complex subunit 2 OS=Bos taurus
DN22998_c0_g1_i2	sp|P28331|NDUS1_HUMAN	0.0	NADH-ubiquinone oxidoreductase 75 kDa subunit, mitochondrial OS=Homo sapiens
DN20879_c0_g1_i1	sp|Q9NVW2|RNF12_HUMAN	0.0	E3 ubiquitin-protein ligase RLIM OS=Homo sapiens
DN16954_c0_g1_i1	sp|Q5RHZ6|OSGEP_DANRE	3e-166	Probable tRNA N6-adenosine threonylcarbamoyltransferase OS=Danio rerio
DN71912_c0_g1_i1	sp|P50594|MGN_CHICK	3e-81	Protein mago nashi homolog OS=Gallus gallus
DN22462_c0_g1_i1	sp|Q86SX6|GLRX5_HUMAN	3e-51	Glutaredoxin-related protein 5, mitochondrial OS=Homo sapiens
DN18962_c0_g1_i1	sp|P61271|RAB5A_MACFA	7e-117	Ras-related protein Rab-5A OS=Macaca fascicularis
DN30399_c0_g1_i1	sp|P84169|PSD13_CHICK	0.0	26S proteasome non-ATPase regulatory subunit 13 OS=Gallus gallus
DN33703_c0_g1_i7	sp|Q9BQL6|FERM1_HUMAN	0.0	Fermitin family homolog 1 OS=Homo sapiens
DN63398_c0_g1_i1	sp|Q5R548|SAR1A_PONAB	5e-107	GTP-binding protein SAR1a OS=Pongo abelii
DN32734_c0_g1_i8	sp|Q5ZKF4|HM20A_CHICK	1e-144	High mobility group protein 20A OS=Gallus gallus
DN22248_c0_g1_i1	sp|Q8IUQ4|SIAH1_HUMAN	3e-168	E3 ubiquitin-protein ligase SIAH1 OS=Homo sapiens
DN33206_c0_g1_i2	sp|Q3T0Q3|RPB3_BOVIN	4e-139	DNA-directed RNA polymerase II subunit RPB3 OS=Bos taurus
DN29910_c0_g1_i1	sp|P32120|ARRB2_BOVIN	7e-173	Beta-arrestin-2 OS=Bos taurus
DN33773_c0_g1_i1	sp|Q5RDH6|TFR1_PONAB	0.0	Transferrin receptor protein 1 OS=Pongo abelii
DN1137_c0_g1_i1	sp|Q8NC69|KCTD6_HUMAN	9e-129	BTB/POZ domain-containing protein KCTD6 OS=Homo sapiens
DN31833_c0_g1_i1	sp|O43399|TPD54_HUMAN	3e-68	Tumor protein D54 OS=Homo sapiens
DN32559_c0_g1_i2	sp|Q5ZMB7|PNRC2_CHICK	3e-43	Proline-rich nuclear receptor coactivator 2 OS=Gallus gallus
DN25570_c0_g1_i1	sp|P62747|RHOB_RAT	2e-109	Rho-related GTP-binding protein RhoB OS=Rattus norvegicus
DN23843_c0_g1_i1	sp|Q2KJ25|PSD12_BOVIN	0.0	26S proteasome non-ATPase regulatory subunit 12 OS=Bos taurus
DN24550_c0_g1_i2	sp|P53990|IST1_HUMAN	3e-130	IST1 homolog OS=Homo sapiens
DN396_c0_g1_i1	sp|O43736|ITM2A_HUMAN	2e-81	Integral membrane protein 2A OS=Homo sapiens
DN32542_c0_g1_i1	sp|Q5F4B2|SWP70_CHICK	0.0	Switch-associated protein 70 OS=Gallus gallus
DN32280_c1_g1_i2	sp|Q5ZMB2|HEBP1_CHICK	5e-78	Heme-binding protein 1 OS=Gallus gallus
DN29953_c0_g1_i1	sp|Q91WD1|RPC4_MOUSE	3e-142	DNA-directed RNA polymerase III subunit RPC4 OS=Mus musculus
DN28096_c0_g1_i1	sp|Q9DCR2|AP3S1_MOUSE	5e-105	AP-3 complex subunit sigma-1 OS=Mus musculus
DN1926_c0_g1_i2	sp|Q80YQ8|RMD5A_MOUSE	0.0	E3 ubiquitin-protein ligase RMND5A OS=Mus musculus
DN32306_c0_g1_i6	sp|Q5F3X8|SC31A_CHICK	0.0	Protein transport protein Sec31A OS=Gallus gallus
DN28466_c0_g1_i2	sp|P67874|CSK2B_RAT	2e-117	Casein kinase II subunit beta OS=Rattus norvegicus
DN33798_c0_g1_i2	sp|O09044|SNP23_MOUSE	1e-88	Synaptosomal-associated protein 23 OS=Mus musculus
DN33430_c0_g1_i4	sp|P05065|ALDOA_RAT	0.0	Fructose-bisphosphate aldolase A OS=Rattus norvegicus
DN30265_c0_g1_i1	sp|Q4R6D9|MEMO1_MACFA	6e-170	Protein MEMO1 OS=Macaca fascicularis
DN22190_c0_g1_i2	sp|Q91447|MP2K1_SERCA	0.0	Dual specificity mitogen-activated protein kinase kinase 1 (Fragment) OS=Serinus canaria
DN29161_c0_g1_i1	sp|Q61025|IFT20_MOUSE	2e-47	Intraflagellar transport protein 20 homolog OS=Mus musculus
DN34062_c0_g1_i2	sp|Q5TH69|BIG3_HUMAN	0.0	Brefeldin A-inhibited guanine nucleotide-exchange protein 3 OS=Homo sapiens
DN30774_c0_g1_i2	sp|Q9BS18|APC13_HUMAN	4e-37	Anaphase-promoting complex subunit 13 OS=Homo sapiens
DN33902_c0_g2_i2	sp|Q9Y274|SIA10_HUMAN	7e-110	Type 2 lactosamine alpha-2,3-sialyltransferase OS=Homo sapiens
DN21904_c0_g1_i1	sp|Q2T9M0|CD047_BOVIN	6e-118	UPF0602 protein C4orf47 homolog OS=Bos taurus
DN64215_c0_g1_i1	sp|P61354|RL27_RAT	4e-65	60S ribosomal protein L27 OS=Rattus norvegicus
DN3646_c0_g1_i1	sp|Q9D1Q1|MPH6_MOUSE	1e-39	M-phase phosphoprotein 6 OS=Mus musculus
DN30565_c0_g1_i1	sp|Q62834|CD123_RAT	8e-159	Cell division cycle protein 123 homolog OS=Rattus norvegicus
DN17033_c0_g1_i1	sp|Q9R2C1|SERP1_RAT	1e-29	Stress-associated endoplasmic reticulum protein 1 OS=Rattus norvegicus
DN26795_c0_g1_i2	sp|Q9H7X0|NAA60_HUMAN	2e-126	N-alpha-acetyltransferase 60 OS=Homo sapiens
DN33165_c0_g1_i4	sp|Q5R589|ERG28_PONAB	4e-63	Probable ergosterol biosynthetic protein 28 OS=Pongo abelii
DN32259_c0_g1_i1	sp|Q3SX11|NSA2_BOVIN	1e-137	Ribosome biogenesis protein NSA2 homolog OS=Bos taurus
DN30258_c0_g1_i2	sp|Q9JJT0|RCL1_MOUSE	0.0	RNA 3'-terminal phosphate cyclase-like protein OS=Mus musculus
DN30140_c0_g1_i1	sp|Q6AY30|SCPDL_RAT	2e-163	Saccharopine dehydrogenase-like oxidoreductase OS=Rattus norvegicus
DN9415_c0_g1_i1	sp|Q9Y2E6|DTX4_HUMAN	0.0	E3 ubiquitin-protein ligase DTX4 OS=Homo sapiens
DN23928_c0_g1_i1	sp|Q5RAV3|AIDA_PONAB	8e-143	Axin interactor, dorsalization-associated protein OS=Pongo abelii
DN9031_c0_g1_i1	sp|Q5ZM25|OLA1_CHICK	0.0	Obg-like ATPase 1 OS=Gallus gallus
DN30615_c0_g1_i1	sp|Q5E9X1|NFYC_BOVIN	3e-116	Nuclear transcription factor Y subunit gamma OS=Bos taurus
DN28285_c0_g1_i1	sp|Q2KIB9|RPP29_BOVIN	3e-81	Ribonuclease P protein subunit p29 OS=Bos taurus
DN33008_c0_g1_i2	sp|Q6DV01|SYF2_GEKJA	1e-97	Pre-mRNA-splicing factor syf2 OS=Gekko japonicus
DN21474_c0_g1_i3	sp|O15182|CETN3_HUMAN	2e-71	Centrin-3 OS=Homo sapiens
DN29884_c0_g1_i2	sp|Q5ZMR3|PCMD1_CHICK	2e-171	Protein-L-isoaspartate O-methyltransferase domain-containing protein 1 OS=Gallus gallus
DN20944_c0_g1_i1	sp|Q90655|AKR_CHICK	1e-108	Homeobox protein AKR OS=Gallus gallus
DN31949_c0_g1_i7	sp|Q5ZM60|CCPG1_CHICK	0.0	Cell cycle progression protein 1 OS=Gallus gallus
DN25919_c0_g1_i1	sp|B0JZ89|FA32A_XENTR	4e-29	Protein FAM32A OS=Xenopus tropicalis
DN29379_c0_g1_i1	sp|Q6DGL7|TM147_DANRE	4e-117	Transmembrane protein 147 OS=Danio rerio
DN30488_c0_g1_i1	sp|P41161|ETV5_HUMAN	0.0	ETS translocation variant 5 OS=Homo sapiens
DN29005_c0_g1_i2	sp|Q6NVU2|PPIG_XENTR	0.0	Serine/threonine-protein phosphatase PP1-gamma catalytic subunit OS=Xenopus tropicalis
DN21066_c0_g1_i1	sp|Q6P848|MARE1_XENTR	2e-118	Microtubule-associated protein RP/EB family member 1 OS=Xenopus tropicalis
DN29083_c0_g1_i1	sp|Q32LC7|G3BP1_BOVIN	1e-167	Ras GTPase-activating protein-binding protein 1 OS=Bos taurus
DN22020_c0_g1_i1	sp|Q5R9D2|RL36L_PONAB	1e-57	60S ribosomal protein L36a-like OS=Pongo abelii
DN66395_c0_g1_i1	sp|Q8MJK1|CBY1_BOVIN	7e-39	Protein chibby homolog 1 OS=Bos taurus
DN15458_c0_g1_i1	sp|Q62896|BET1_RAT	1e-46	BET1 homolog OS=Rattus norvegicus
DN63878_c0_g1_i1	sp|Q9Y6G3|RM42_HUMAN	2e-44	39S ribosomal protein L42, mitochondrial OS=Homo sapiens
DN31577_c0_g1_i2	sp|O12940|TOM1_CHICK	0.0	Target of Myb protein 1 OS=Gallus gallus
DN25988_c0_g1_i2	sp|P83939|SCRN1_BOVIN	2e-179	Secernin-1 OS=Bos taurus
DN28922_c0_g1_i1	sp|P25685|DNJB1_HUMAN	1e-152	DnaJ homolog subfamily B member 1 OS=Homo sapiens
DN21288_c0_g1_i2	sp|Q15035|TRAM2_HUMAN	4e-171	Translocating chain-associated membrane protein 2 OS=Homo sapiens
DN33157_c1_g1_i2	sp|P07384|CAN1_HUMAN	0.0	Calpain-1 catalytic subunit OS=Homo sapiens
DN12709_c0_g1_i1	sp|P62243|RS8_RAT	2e-117	40S ribosomal protein S8 OS=Rattus norvegicus
DN23335_c0_g1_i1	sp|Q13442|HAP28_HUMAN	2e-26	28 kDa heat- and acid-stable phosphoprotein OS=Homo sapiens
DN32986_c0_g1_i1	sp|Q9H3K2|GHITM_HUMAN	6e-123	Growth hormone-inducible transmembrane protein OS=Homo sapiens
DN42539_c0_g1_i1	sp|Q9BRV8|SIKE1_HUMAN	2e-75	Suppressor of IKBKE 1 OS=Homo sapiens
DN32396_c0_g1_i3	sp|Q5RDI2|HSBP1_PONAB	4e-29	Heat shock factor-binding protein 1 OS=Pongo abelii
DN25874_c0_g1_i1	sp|P51688|SPHM_HUMAN	0.0	N-sulphoglucosamine sulphohydrolase OS=Homo sapiens
DN21937_c0_g1_i1	sp|Q8WUW1|BRK1_HUMAN	4e-34	Protein BRICK1 OS=Homo sapiens
DN33311_c1_g1_i7	sp|Q8QG87|PA2A_BOTIN	4e-59	Acidic phospholipase A2 BITP01A OS=Bothrops insularis
DN28704_c0_g1_i2	sp|P41316|CRYAB_RABIT	1e-59	Alpha-crystallin B chain OS=Oryctolagus cuniculus
DN33396_c6_g1_i2	sp|Q9Y227|ENTP4_HUMAN	0.0	Ectonucleoside triphosphate diphosphohydrolase 4 OS=Homo sapiens
DN9033_c0_g1_i1	sp|Q3SZF2|ARF4_BOVIN	7e-98	ADP-ribosylation factor 4 OS=Bos taurus
DN32449_c0_g1_i3	sp|Q15438|CYH1_HUMAN	0.0	Cytohesin-1 OS=Homo sapiens
DN29014_c0_g1_i2	sp|Q5ZMQ0|ARMC1_CHICK	1e-148	Armadillo repeat-containing protein 1 OS=Gallus gallus
DN7533_c0_g1_i1	sp|Q5ZJU8|TP8L1_CHICK	4e-69	Tumor necrosis factor alpha-induced protein 8-like protein 1 OS=Gallus gallus
DN39456_c0_g1_i1	sp|P85515|ACTZ_RAT	0.0	Alpha-centractin OS=Rattus norvegicus
DN22519_c0_g1_i2	sp|Q9PSX7|RHOC_CHICK	2e-107	Rho-related GTP-binding protein RhoC OS=Gallus gallus
DN49764_c0_g1_i1	sp|Q5R8I2|RTRAF_PONAB	1e-116	RNA transcription, translation and transport factor protein OS=Pongo abelii
DN31772_c0_g1_i2	sp|F8S101|PLB_CROAD	0.0	Phospholipase B OS=Crotalus adamanteus
DN33128_c3_g1_i7	sp|Q8NDN9|RCBT1_HUMAN	0.0	RCC1 and BTB domain-containing protein 1 OS=Homo sapiens
DN24557_c0_g1_i2	sp|Q9D287|SPF27_MOUSE	3e-112	Pre-mRNA-splicing factor SPF27 OS=Mus musculus
DN18187_c0_g1_i1	sp|Q5R5Z2|PHF6_PONAB	3e-162	PHD finger protein 6 OS=Pongo abelii
DN33693_c0_g1_i13	sp|Q9H2F5|EPC1_HUMAN	0.0	Enhancer of polycomb homolog 1 OS=Homo sapiens
DN31306_c0_g1_i6	sp|Q5ZKW9|MBNL1_CHICK	3e-152	Muscleblind-like protein 1 OS=Gallus gallus
DN23441_c0_g1_i2	sp|G5E5X0|LIMD1_BOVIN	1e-165	LIM domain-containing protein 1 OS=Bos taurus
DN18362_c0_g1_i1	sp|Q28F39|CC134_XENTR	4e-90	Coiled-coil domain-containing protein 134 OS=Xenopus tropicalis
DN23183_c0_g1_i1	sp|Q2HJ90|LRC42_BOVIN	1e-133	Leucine-rich repeat-containing protein 42 OS=Bos taurus
DN29605_c0_g1_i1	sp|Q5F3W3|MK06_CHICK	0.0	Mitogen-activated protein kinase 6 OS=Gallus gallus
DN32375_c0_g1_i2	sp|Q9Z1Y0|RHOV_RAT	1e-94	Rho-related GTP-binding protein RhoV OS=Rattus norvegicus
DN28797_c0_g1_i1	sp|P52292|IMA1_HUMAN	0.0	Importin subunit alpha-1 OS=Homo sapiens
DN33772_c0_g1_i11	sp|Q5SDR3|BMI1_CHICK	3e-155	Polycomb complex protein BMI-1 OS=Gallus gallus
DN20688_c0_g1_i2	sp|P70187|MF14A_MOUSE	0.0	Hippocampus abundant transcript 1 protein OS=Mus musculus
DN19642_c0_g1_i1	sp|Q9XT28|ATOX1_SHEEP	1e-25	Copper transport protein ATOX1 OS=Ovis aries
DN39207_c0_g1_i1	sp|P58158|B3GA3_MOUSE	9e-106	Galactosylgalactosylxylosylprotein 3-beta-glucuronosyltransferase 3 OS=Mus musculus
DN33558_c0_g1_i1	sp|Q5XHA2|ERD21_XENTR	2e-105	ER lumen protein-retaining receptor 1 OS=Xenopus tropicalis
DN33918_c4_g1_i1	sp|Q4R4C9|ARFG3_MACFA	0.0	ADP-ribosylation factor GTPase-activating protein 3 OS=Macaca fascicularis
DN27551_c0_g1_i2	sp|T1DKS4|TCTP_CROHD	6e-95	Translationally-controlled tumor protein homolog OS=Crotalus horridus
DN34053_c2_g7_i1	sp|Q9P0T7|TMEM9_HUMAN	2e-74	Transmembrane protein 9 OS=Homo sapiens
DN21911_c0_g1_i1	sp|Q5RDM4|HSP74_PONAB	0.0	Heat shock 70 kDa protein 4 OS=Pongo abelii
DN32491_c0_g1_i1	sp|Q9I9E0|TAOK3_CHICK	0.0	Serine/threonine-protein kinase TAO3 OS=Gallus gallus
DN8951_c0_g1_i1	sp|P28497|CAZA2_CHICK	2e-149	F-actin-capping protein subunit alpha-2 OS=Gallus gallus
DN32608_c0_g1_i1	sp|P11586|C1TC_HUMAN	0.0	C-1-tetrahydrofolate synthase, cytoplasmic OS=Homo sapiens
DN32279_c2_g1_i2	sp|P04692|TPM1_RAT	7e-118	Tropomyosin alpha-1 chain OS=Rattus norvegicus
DN30493_c0_g1_i1	sp|Q5PSV5|OBRG_MELGA	9e-51	Leptin receptor gene-related protein OS=Meleagris gallopavo
DN27942_c0_g1_i2	sp|A6QR06|TADA1_BOVIN	2e-154	Transcriptional adapter 1 OS=Bos taurus
DN33745_c0_g1_i8	sp|Q6PAR5|GAPD1_MOUSE	0.0	GTPase-activating protein and VPS9 domain-containing protein 1 OS=Mus musculus
DN33648_c0_g1_i8	sp|O70273|EHF_MOUSE	7e-148	ETS homologous factor OS=Mus musculus
DN14621_c0_g1_i2	sp|Q2YDJ2|SC22C_BOVIN	2e-101	Vesicle-trafficking protein SEC22c OS=Bos taurus
DN32851_c0_g1_i4	sp|Q66JD9|CHUR_XENTR	7e-52	Protein Churchill OS=Xenopus tropicalis
DN33311_c1_g1_i10	sp|Q2HZ28|PA2A_BOTER	4e-67	Acidic phospholipase A2 BE-I-PLA2 OS=Bothrops erythromelas
DN32249_c0_g1_i1	sp|O70352|CD82_RAT	2e-74	CD82 antigen OS=Rattus norvegicus
DN19245_c0_g1_i2	sp|Q5RAY8|FGF7_PONAB	5e-81	Fibroblast growth factor 7 OS=Pongo abelii
DN30905_c0_g1_i2	sp|Q9UHB4|NDOR1_HUMAN	0.0	NADPH-dependent diflavin oxidoreductase 1 OS=Homo sapiens
DN34057_c1_g1_i2	sp|O95782|AP2A1_HUMAN	0.0	AP-2 complex subunit alpha-1 OS=Homo sapiens
DN13699_c0_g1_i1	sp|Q05048|CSTF1_HUMAN	0.0	Cleavage stimulation factor subunit 1 OS=Homo sapiens
DN17765_c0_g1_i1	sp|P18203|FKB1A_BOVIN	3e-54	Peptidyl-prolyl cis-trans isomerase FKBP1A OS=Bos taurus
DN42681_c0_g1_i1	sp|Q9CR20|IR3IP_MOUSE	3e-35	Immediate early response 3-interacting protein 1 OS=Mus musculus
DN7307_c0_g1_i1	sp|Q5R8M9|RS19_PONAB	3e-78	40S ribosomal protein S19 OS=Pongo abelii
DN27757_c0_g1_i1	sp|P79913|LDHB_SCEWO	2e-174	L-lactate dehydrogenase B chain OS=Sceloporus woodi
DN31468_c0_g1_i4	sp|P53367|ARFP1_HUMAN	2e-168	Arfaptin-1 OS=Homo sapiens
DN23826_c0_g1_i1	sp|P41214|EIF2D_HUMAN	0.0	Eukaryotic translation initiation factor 2D OS=Homo sapiens
DN17632_c0_g1_i3	sp|Q9R1K5|FZR1_MOUSE	0.0	Fizzy-related protein homolog OS=Mus musculus
DN28426_c0_g1_i1	sp|Q5ZJJ5|AKTIP_CHICK	2e-150	AKT-interacting protein OS=Gallus gallus
DN25004_c0_g1_i2	sp|Q8IUR0|TPPC5_HUMAN	3e-82	Trafficking protein particle complex subunit 5 OS=Homo sapiens
DN21889_c0_g1_i1	sp|Q8AY75|CALGL_BOTIN	1e-85	Calglandulin OS=Bothrops insularis
DN27643_c0_g1_i1	sp|O00743|PPP6_HUMAN	0.0	Serine/threonine-protein phosphatase 6 catalytic subunit OS=Homo sapiens
DN22806_c0_g1_i2	sp|Q92769|HDAC2_HUMAN	0.0	Histone deacetylase 2 OS=Homo sapiens
DN27405_c0_g1_i1	sp|Q53EP0|FND3B_HUMAN	0.0	Fibronectin type III domain-containing protein 3B OS=Homo sapiens
DN31833_c0_g1_i10	sp|O43399|TPD54_HUMAN	2e-57	Tumor protein D54 OS=Homo sapiens
DN3634_c0_g1_i1	sp|O60662|KLH41_HUMAN	0.0	Kelch-like protein 41 OS=Homo sapiens
DN25607_c0_g1_i1	sp|Q93063|EXT2_HUMAN	0.0	Exostosin-2 OS=Homo sapiens
DN32417_c0_g1_i2	sp|Q5ZIB9|ANM7_CHICK	0.0	Protein arginine N-methyltransferase 7 OS=Gallus gallus
DN33285_c0_g1_i2	sp|Q96LT4|SAMD8_HUMAN	0.0	Sphingomyelin synthase-related protein 1 OS=Homo sapiens
DN23120_c0_g1_i1	sp|P60484|PTEN_HUMAN	0.0	Phosphatidylinositol 3,4,5-trisphosphate 3-phosphatase and dual-specificity protein phosphatase PTEN OS=Homo sapiens
DN32171_c0_g1_i3	sp|P35237|SPB6_HUMAN	1e-105	Serpin B6 OS=Homo sapiens
DN29484_c0_g1_i2	sp|Q9D3F7|DDIT4_MOUSE	4e-60	DNA damage-inducible transcript 4 protein OS=Mus musculus
DN17570_c0_g1_i1	sp|Q5RBV0|IMA7_PONAB	0.0	Importin subunit alpha-7 OS=Pongo abelii
DN32721_c0_g1_i1	sp|Q96ST2|IWS1_HUMAN	0.0	Protein IWS1 homolog OS=Homo sapiens
DN32074_c0_g1_i1	sp|Q8WYQ5|DGCR8_HUMAN	0.0	Microprocessor complex subunit DGCR8 OS=Homo sapiens
DN30051_c0_g1_i1	sp|P50397|GDIB_BOVIN	0.0	Rab GDP dissociation inhibitor beta OS=Bos taurus
DN33138_c0_g1_i2	sp|Q5SRE7|PHYD1_HUMAN	2e-117	Phytanoyl-CoA dioxygenase domain-containing protein 1 OS=Homo sapiens
DN29509_c0_g1_i1	sp|Q8K3C0|RNK_MOUSE	4e-40	Ribonuclease kappa OS=Mus musculus
DN31069_c0_g1_i3	sp|P25787|PSA2_HUMAN	3e-123	Proteasome subunit alpha type-2 OS=Homo sapiens
DN30692_c0_g1_i1	sp|Q5BKH3|C42S1_XENTR	5e-30	CDC42 small effector protein 1 OS=Xenopus tropicalis
DN26882_c0_g1_i1	sp|P80895|PIMT_PIG	3e-122	Protein-L-isoaspartate(D-aspartate) O-methyltransferase OS=Sus scrofa
DN17478_c0_g1_i2	sp|Q5E9N4|AADAT_BOVIN	9e-177	Kynurenine/alpha-aminoadipate aminotransferase, mitochondrial OS=Bos taurus
DN32415_c1_g1_i5	sp|P46019|KPB2_HUMAN	0.0	Phosphorylase b kinase regulatory subunit alpha, liver isoform OS=Homo sapiens
DN31248_c0_g1_i1	sp|Q5ZJG3|BT3L4_CHICK	2e-64	Transcription factor BTF3 homolog 4 OS=Gallus gallus
DN28662_c0_g1_i1	sp|Q4R6L9|SERC5_MACFA	1e-178	Serine incorporator 5 OS=Macaca fascicularis
DN30478_c0_g1_i2	sp|Q8QGH2|SUMO1_CHICK	6e-52	Small ubiquitin-related modifier 1 OS=Gallus gallus
DN63071_c0_g1_i1	sp|Q5RB31|SC61B_PONAB	6e-36	Protein transport protein Sec61 subunit beta OS=Pongo abelii
DN27321_c0_g1_i1	sp|Q8CCI5|RYBP_MOUSE	4e-61	RING1 and YY1-binding protein OS=Mus musculus
DN27612_c0_g1_i1	sp|P34994|SSR2_PIG	3e-173	Somatostatin receptor type 2 OS=Sus scrofa
DN47085_c0_g1_i2	sp|P08962|CD63_HUMAN	4e-45	CD63 antigen OS=Homo sapiens
DN32372_c0_g1_i2	sp|Q5ZKX1|CHM1B_CHICK	3e-77	Charged multivesicular body protein 1b OS=Gallus gallus
DN22632_c0_g1_i1	sp|P17785|ANXA2_CHICK	7e-179	Annexin A2 OS=Gallus gallus
DN12888_c0_g1_i1	sp|Q2PKF4|GNAQ_PIG	0.0	Guanine nucleotide-binding protein G(q) subunit alpha OS=Sus scrofa
DN30681_c0_g1_i1	sp|O00194|RB27B_HUMAN	5e-105	Ras-related protein Rab-27B OS=Homo sapiens
DN32862_c0_g1_i1	sp|Q8K339|KIN17_MOUSE	5e-163	DNA/RNA-binding protein KIN17 OS=Mus musculus
DN27848_c0_g1_i1	sp|Q2KJ94|RAD51_BOVIN	7e-173	DNA repair protein RAD51 homolog 1 OS=Bos taurus
DN30441_c0_g1_i1	sp|Q9H1Y0|ATG5_HUMAN	1e-148	Autophagy protein 5 OS=Homo sapiens
DN29293_c0_g1_i2	sp|Q969V5|MUL1_HUMAN	5e-135	Mitochondrial ubiquitin ligase activator of NFKB 1 OS=Homo sapiens
DN31082_c0_g1_i1	sp|Q9Y450|HBS1L_HUMAN	0.0	HBS1-like protein OS=Homo sapiens
DN26214_c0_g1_i1	sp|Q1HG70|MP2K2_CANLF	0.0	Dual specificity mitogen-activated protein kinase kinase 2 OS=Canis lupus familiaris
DN33691_c0_g1_i3	sp|O14494|PLPP1_HUMAN	2e-118	Phospholipid phosphatase 1 OS=Homo sapiens
DN32527_c1_g1_i2	sp|P31483|TIA1_HUMAN	0.0	Nucleolysin TIA-1 isoform p40 OS=Homo sapiens
DN24238_c0_g1_i1	sp|Q5F3Z7|CTSL2_CHICK	0.0	CTD small phosphatase-like protein 2 OS=Gallus gallus
DN30842_c0_g1_i1	sp|Q6IA17|SIGIR_HUMAN	1e-113	Single Ig IL-1-related receptor OS=Homo sapiens
DN27739_c0_g1_i3	sp|Q5ZKS6|BECN1_CHICK	0.0	Beclin-1 OS=Gallus gallus
DN27455_c0_g1_i2	sp|Q99KX1|MLF2_MOUSE	4e-98	Myeloid leukemia factor 2 OS=Mus musculus
DN33620_c0_g1_i1	sp|Q06210|GFPT1_HUMAN	0.0	Glutamine--fructose-6-phosphate aminotransferase [isomerizing] 1 OS=Homo sapiens
DN71588_c0_g1_i1	sp|Q6QAP7|RS17_PIG	2e-71	40S ribosomal protein S17 OS=Sus scrofa
DN33993_c4_g1_i1	sp|Q9JHZ2|ANKH_MOUSE	0.0	Progressive ankylosis protein OS=Mus musculus
DN24946_c0_g1_i2	sp|Q02543|RL18A_HUMAN	1e-99	60S ribosomal protein L18a OS=Homo sapiens
DN34316_c0_g1_i1	sp|G1TGF1|TEBP_RABIT	5e-81	Prostaglandin E synthase 3 OS=Oryctolagus cuniculus
DN8943_c0_g1_i1	sp|P79781|RS27A_CHICK	8e-65	Ubiquitin-40S ribosomal protein S27a OS=Gallus gallus
DN64132_c0_g1_i1	sp|Q9NQP4|PFD4_HUMAN	1e-59	Prefoldin subunit 4 OS=Homo sapiens
DN30372_c0_g1_i2	sp|Q99MK2|KAT5_RAT	0.0	Histone acetyltransferase KAT5 OS=Rattus norvegicus
DN16711_c0_g1_i3	sp|Q5ZMC6|GSKIP_CHICK	6e-53	GSK3-beta interaction protein OS=Gallus gallus
DN5191_c0_g1_i2	sp|Q62639|RHEB_RAT	4e-96	GTP-binding protein Rheb OS=Rattus norvegicus
DN25633_c0_g1_i1	sp|Q86VW0|SESD1_HUMAN	0.0	SEC14 domain and spectrin repeat-containing protein 1 OS=Homo sapiens
DN32797_c0_g1_i1	sp|O35185|BHE40_MOUSE	7e-131	Class E basic helix-loop-helix protein 40 OS=Mus musculus
DN30642_c0_g1_i1	sp|Q5PQN0|NCALD_RAT	5e-108	Neurocalcin-delta OS=Rattus norvegicus
DN16122_c0_g1_i1	sp|P62074|TIM10_RAT	4e-45	Mitochondrial import inner membrane translocase subunit Tim10 OS=Rattus norvegicus
DN31170_c0_g1_i2	sp|Q9JI19|FIBP_MOUSE	6e-160	Acidic fibroblast growth factor intracellular-binding protein OS=Mus musculus
DN32734_c0_g1_i4	sp|Q5ZKF4|HM20A_CHICK	1e-144	High mobility group protein 20A OS=Gallus gallus
DN27073_c0_g1_i4	sp|Q90WG1|SPINZ_CHICK	4e-150	Spindlin-Z OS=Gallus gallus
DN28738_c0_g1_i2	sp|O08654|CP070_RAT	0.0	UPF0183 protein C16orf70 homolog OS=Rattus norvegicus
DN54672_c0_g1_i1	sp|Q90W38|NGFV_BOTJR	2e-140	Venom nerve growth factor OS=Bothrops jararacussu
DN32944_c0_g1_i3	sp|P62332|ARF6_RAT	3e-97	ADP-ribosylation factor 6 OS=Rattus norvegicus
DN27904_c0_g1_i1	sp|P54727|RD23B_HUMAN	2e-116	UV excision repair protein RAD23 homolog B OS=Homo sapiens
DN30344_c0_g1_i4	sp|O14936|CSKP_HUMAN	0.0	Peripheral plasma membrane protein CASK OS=Homo sapiens
DN30967_c0_g1_i1	sp|P49585|PCY1A_HUMAN	3e-175	Choline-phosphate cytidylyltransferase A OS=Homo sapiens
DN32436_c0_g1_i3	sp|Q9NZN5|ARHGC_HUMAN	0.0	Rho guanine nucleotide exchange factor 12 OS=Homo sapiens
DN18934_c0_g1_i1	sp|P60901|PSA6_RAT	3e-135	Proteasome subunit alpha type-6 OS=Rattus norvegicus
DN64579_c0_g1_i1	sp|P07229|FRI1_LITCT	5e-77	Ferritin, higher subunit OS=Lithobates catesbeiana
DN21919_c0_g1_i1	sp|Q9P2K3|RCOR3_HUMAN	0.0	REST corepressor 3 OS=Homo sapiens
DN32017_c0_g1_i1	sp|Q9I8F4|TPD53_CHICK	1e-72	Tumor protein D53 homolog OS=Gallus gallus
DN32682_c0_g1_i12	sp|Q8JFP1|IF4A2_CHICK	0.0	Eukaryotic initiation factor 4A-II OS=Gallus gallus
DN27673_c0_g1_i1	sp|Q6QI68|PEN2_RAT	2e-45	Gamma-secretase subunit PEN-2 OS=Rattus norvegicus
DN25589_c0_g1_i1	sp|O95238|SPDEF_HUMAN	2e-137	SAM pointed domain-containing Ets transcription factor OS=Homo sapiens
DN24979_c0_g1_i1	sp|P12236|ADT3_HUMAN	6e-154	ADP/ATP translocase 3 OS=Homo sapiens
DN26345_c0_g1_i1	sp|Q920Q6|MSI2H_MOUSE	8e-172	RNA-binding protein Musashi homolog 2 OS=Mus musculus
DN33817_c0_g1_i1	sp|Q5VV41|ARHGG_HUMAN	0.0	Rho guanine nucleotide exchange factor 16 OS=Homo sapiens
DN33838_c0_g1_i7	sp|Q9UQ80|PA2G4_HUMAN	0.0	Proliferation-associated protein 2G4 OS=Homo sapiens
DN25542_c0_g1_i2	sp|A4IHF8|DPCD_XENTR	3e-68	Protein DPCD OS=Xenopus tropicalis
DN49271_c0_g1_i1	sp|O95486|SC24A_HUMAN	0.0	Protein transport protein Sec24A OS=Homo sapiens
DN33703_c0_g1_i6	sp|Q9BQL6|FERM1_HUMAN	0.0	Fermitin family homolog 1 OS=Homo sapiens
DN36724_c0_g1_i1	sp|O00584|RNT2_HUMAN	4e-70	Ribonuclease T2 OS=Homo sapiens
DN30781_c0_g1_i2	sp|Q3UKJ7|SMU1_MOUSE	0.0	WD40 repeat-containing protein SMU1 OS=Mus musculus
DN19722_c0_g1_i1	sp|Q5ZK40|SNF5_CHICK	0.0	SWI/SNF-related matrix-associated actin-dependent regulator of chromatin subfamily B member 1 OS=Gallus gallus
DN18430_c1_g1_i1	sp|O43731|ERD23_HUMAN	1e-107	ER lumen protein-retaining receptor 3 OS=Homo sapiens
DN33962_c13_g1_i5	sp|Q8R1F6|HID1_MOUSE	0.0	Protein HID1 OS=Mus musculus
DN28480_c0_g1_i1	sp|Q8R5C5|ACTY_MOUSE	0.0	Beta-centractin OS=Mus musculus
DN25979_c0_g1_i1	sp|Q9CQ20|M1IP1_MOUSE	8e-48	Mid1-interacting protein 1 OS=Mus musculus
DN31872_c0_g1_i2	sp|Q5R587|RPAB1_PONAB	1e-109	DNA-directed RNA polymerases I, II, and III subunit RPABC1 OS=Pongo abelii
DN26298_c0_g1_i2	sp|Q5R8B1|DPM3_PONAB	2e-27	Dolichol-phosphate mannosyltransferase subunit 3 OS=Pongo abelii
DN23422_c0_g1_i1	sp|Q8MJJ9|FBLN1_CHLAE	0.0	Fibulin-1 (Fragment) OS=Chlorocebus aethiops
DN29164_c0_g1_i3	sp|Q5ZK21|INT14_CHICK	0.0	Integrator complex subunit 14 OS=Gallus gallus
DN17762_c0_g1_i1	sp|Q6GM78|ASGL1_XENLA	2e-117	Isoaspartyl peptidase/L-asparaginase OS=Xenopus laevis
DN30662_c0_g1_i3	sp|Q2KIT4|DNJB4_BOVIN	9e-154	DnaJ homolog subfamily B member 4 OS=Bos taurus
DN31804_c0_g1_i1	sp|Q61382|TRAF4_MOUSE	0.0	TNF receptor-associated factor 4 OS=Mus musculus
DN29969_c0_g1_i1	sp|O43909|EXTL3_HUMAN	0.0	Exostosin-like 3 OS=Homo sapiens
DN30436_c0_g1_i2	sp|P22027|ATP5S_BOVIN	1e-72	ATP synthase subunit s, mitochondrial OS=Bos taurus
DN33486_c0_g1_i1	sp|Q6P1M0|S27A4_HUMAN	0.0	Long-chain fatty acid transport protein 4 OS=Homo sapiens
DN40862_c0_g1_i1	sp|Q8BFV2|PCID2_MOUSE	0.0	PCI domain-containing protein 2 OS=Mus musculus
DN1180_c0_g1_i2	sp|P41139|ID4_MOUSE	4e-38	DNA-binding protein inhibitor ID-4 OS=Mus musculus
DN32579_c0_g1_i4	sp|Q9JLJ5|ELOV1_MOUSE	1e-106	Elongation of very long chain fatty acids protein 1 OS=Mus musculus
DN24529_c0_g1_i1	sp|P26038|MOES_HUMAN	0.0	Moesin OS=Homo sapiens
DN17645_c0_g1_i1	sp|Q1RMI3|GABP1_BOVIN	3e-173	GA-binding protein subunit beta-1 OS=Bos taurus
DN27196_c0_g1_i1	sp|P62138|PP1A_RAT	0.0	Serine/threonine-protein phosphatase PP1-alpha catalytic subunit OS=Rattus norvegicus
DN30136_c0_g1_i2	sp|Q90WR8|SP3_CHICK	0.0	Transcription factor Sp3 OS=Gallus gallus
DN22650_c0_g1_i1	sp|A2BD05|NEK6_PIG	2e-160	Serine/threonine-protein kinase Nek6 OS=Sus scrofa
DN71375_c0_g1_i1	sp|P62902|RL31_RAT	9e-51	60S ribosomal protein L31 OS=Rattus norvegicus
DN32365_c1_g1_i1	sp|Q9EQX4|AIF1L_MOUSE	2e-61	Allograft inflammatory factor 1-like OS=Mus musculus
DN4089_c0_g1_i2	sp|Q6EV77|FUT8_PANTR	0.0	Alpha-(1,6)-fucosyltransferase OS=Pan troglodytes
DN3267_c0_g1_i1	sp|Q02108|GCYA1_HUMAN	0.0	Guanylate cyclase soluble subunit alpha-1 OS=Homo sapiens
DN29236_c0_g1_i1	sp|P22694|KAPCB_HUMAN	0.0	cAMP-dependent protein kinase catalytic subunit beta OS=Homo sapiens
DN31902_c0_g1_i1	sp|Q5RE28|ATG13_PONAB	0.0	Autophagy-related protein 13 OS=Pongo abelii
DN20388_c0_g1_i2	sp|P62878|RBX1_MOUSE	2e-63	E3 ubiquitin-protein ligase RBX1 OS=Mus musculus
DN6584_c0_g1_i1	sp|P54848|EMP1_RAT	7e-51	Epithelial membrane protein 1 OS=Rattus norvegicus
DN32868_c1_g1_i1	sp|P49819|DLDH_CANLF	0.0	Dihydrolipoyl dehydrogenase, mitochondrial OS=Canis lupus familiaris
DN33549_c0_g3_i2	sp|P67963|KC1A_XENLA	8e-169	Casein kinase I isoform alpha OS=Xenopus laevis
DN22871_c0_g1_i3	sp|Q29476|ST1A1_CANLF	8e-114	Sulfotransferase 1A1 OS=Canis lupus familiaris
DN32637_c0_g1_i1	sp|A3KN83|SBNO1_HUMAN	0.0	Protein strawberry notch homolog 1 OS=Homo sapiens
DN31524_c0_g1_i2	sp|O60268|K0513_HUMAN	1e-153	Uncharacterized protein KIAA0513 OS=Homo sapiens
DN29948_c0_g1_i1	sp|Q5F334|LRC59_CHICK	2e-71	Leucine-rich repeat-containing protein 59 OS=Gallus gallus
DN33448_c0_g1_i1	sp|Q8HYL8|ACOX1_PHACI	0.0	Peroxisomal acyl-coenzyme A oxidase 1 OS=Phascolarctos cinereus
DN21383_c0_g1_i1	sp|Q90595|MAFF_CHICK	1e-59	Transcription factor MafF OS=Gallus gallus
DN30538_c0_g1_i1	sp|O95400|CD2B2_HUMAN	5e-105	CD2 antigen cytoplasmic tail-binding protein 2 OS=Homo sapiens
DN32999_c0_g1_i6	sp|P53992|SC24C_HUMAN	0.0	Protein transport protein Sec24C OS=Homo sapiens
DN62881_c0_g1_i1	sp|Q5G6V9|COF2_PIG	4e-71	Cofilin-2 OS=Sus scrofa
DN33430_c0_g1_i1	sp|P05065|ALDOA_RAT	0.0	Fructose-bisphosphate aldolase A OS=Rattus norvegicus
DN27231_c0_g1_i1	sp|Q15717|ELAV1_HUMAN	0.0	ELAV-like protein 1 OS=Homo sapiens
DN30312_c0_g1_i1	sp|Q5ZJV4|MCMBP_CHICK	0.0	Mini-chromosome maintenance complex-binding protein OS=Gallus gallus
DN31299_c0_g1_i4	sp|Q5ZK88|PSPC1_CHICK	5e-169	Paraspeckle component 1 OS=Gallus gallus
DN54776_c0_g1_i1	sp|B5FXT6|RSSA_TAEGU	9e-169	40S ribosomal protein SA OS=Taeniopygia guttata
DN23308_c0_g1_i2	sp|P57760|STK16_RAT	7e-122	Serine/threonine-protein kinase 16 OS=Rattus norvegicus
DN20319_c0_g1_i1	sp|O43639|NCK2_HUMAN	0.0	Cytoplasmic protein NCK2 OS=Homo sapiens
DN32133_c0_g1_i2	sp|Q1LZA4|PIGW_BOVIN	2e-130	Phosphatidylinositol-glycan biosynthesis class W protein OS=Bos taurus
DN46948_c0_g1_i1	sp|Q9H3E2|SNX25_HUMAN	0.0	Sorting nexin-25 OS=Homo sapiens
DN29432_c0_g1_i2	sp|Q7ZXD5|AR1BA_XENLA	0.0	Actin-related protein 2/3 complex subunit 1B-A OS=Xenopus laevis
DN32834_c0_g1_i1	sp|Q62418|DBNL_MOUSE	4e-147	Drebrin-like protein OS=Mus musculus
DN30988_c1_g1_i1	sp|P05161|ISG15_HUMAN	7e-23	Ubiquitin-like protein ISG15 OS=Homo sapiens
DN32121_c0_g1_i3	sp|Q8N5K1|CISD2_HUMAN	4e-56	CDGSH iron-sulfur domain-containing protein 2 OS=Homo sapiens
DN28700_c0_g1_i2	sp|P87215|DIMI_SCHPO	5e-63	Mitosis protein dim1 OS=Schizosaccharomyces pombe (strain 972 / ATCC 24843)
DN27512_c0_g1_i1	sp|O08730|GLYG_RAT	8e-149	Glycogenin-1 OS=Rattus norvegicus
DN30181_c0_g1_i1	sp|Q5R8Z8|RAB14_PONAB	3e-121	Ras-related protein Rab-14 OS=Pongo abelii
DN65610_c0_g1_i1	sp|P82980|RET5_HUMAN	7e-51	Retinol-binding protein 5 OS=Homo sapiens
DN30211_c0_g1_i1	sp|Q5R561|FGOP2_PONAB	3e-106	FGFR1 oncogene partner 2 homolog OS=Pongo abelii
DN18586_c0_g1_i1	sp|Q5R2J2|G3P_PELSI	4e-177	Glyceraldehyde-3-phosphate dehydrogenase OS=Pelodiscus sinensis
DN32947_c0_g1_i3	sp|P61963|DCAF7_MOUSE	0.0	DDB1- and CUL4-associated factor 7 OS=Mus musculus
DN32575_c0_g1_i1	sp|O43520|AT8B1_HUMAN	0.0	Phospholipid-transporting ATPase IC OS=Homo sapiens
DN24414_c0_g1_i1	sp|P52209|6PGD_HUMAN	0.0	6-phosphogluconate dehydrogenase, decarboxylating OS=Homo sapiens
DN70995_c0_g1_i1	sp|Q3SX46|C1GLC_BOVIN	5e-133	C1GALT1-specific chaperone 1 OS=Bos taurus
DN28383_c0_g1_i1	sp|P09414|NFIA_RAT	0.0	Nuclear factor 1 A-type OS=Rattus norvegicus
DN22973_c0_g1_i1	sp|J3RYX9|CYT1_CROAD	1e-48	Cystatin-1 OS=Crotalus adamanteus
DN31078_c0_g2_i1	sp|Q9QXQ0|ACTN4_RAT	0.0	Alpha-actinin-4 OS=Rattus norvegicus
DN46938_c0_g1_i1	sp|Q91VW3|SH3L3_MOUSE	3e-38	SH3 domain-binding glutamic acid-rich-like protein 3 OS=Mus musculus
DN25313_c0_g1_i1	sp|Q28EX7|MARH2_XENTR	1e-118	E3 ubiquitin-protein ligase MARCH2 OS=Xenopus tropicalis
DN27977_c0_g1_i1	sp|Q4KM65|CPSF5_RAT	2e-132	Cleavage and polyadenylation specificity factor subunit 5 OS=Rattus norvegicus
DN12907_c0_g1_i1	sp|O73930|PHS_CHICK	4e-52	Pterin-4-alpha-carbinolamine dehydratase OS=Gallus gallus
DN30658_c0_g1_i2	sp|Q9CY58|PAIRB_MOUSE	1e-93	Plasminogen activator inhibitor 1 RNA-binding protein OS=Mus musculus
DN32999_c0_g1_i3	sp|P53992|SC24C_HUMAN	0.0	Protein transport protein Sec24C OS=Homo sapiens
DN32757_c0_g1_i2	sp|Q6NW29|RWDD4_HUMAN	4e-72	RWD domain-containing protein 4 OS=Homo sapiens
DN31731_c0_g1_i3	sp|Q0III3|DC1I2_BOVIN	0.0	Cytoplasmic dynein 1 intermediate chain 2 OS=Bos taurus
DN545_c0_g1_i1	sp|Q2TBH7|RAB4A_BOVIN	9e-119	Ras-related protein Rab-4A OS=Bos taurus
DN29649_c0_g1_i1	sp|Q3SZP8|TAD2A_BOVIN	0.0	Transcriptional adapter 2-alpha OS=Bos taurus
DN34002_c0_g1_i4	sp|Q9PTD7|CING_XENLA	0.0	Cingulin OS=Xenopus laevis
DN30389_c0_g1_i2	sp|P48730|KC1D_HUMAN	0.0	Casein kinase I isoform delta OS=Homo sapiens
DN27384_c0_g1_i2	sp|Q32PJ3|ORC3_BOVIN	0.0	Origin recognition complex subunit 3 OS=Bos taurus
DN34048_c2_g2_i1	sp|D2HEW7|KLH22_AILME	0.0	Kelch-like protein 22 OS=Ailuropoda melanoleuca
DN33540_c0_g1_i4	sp|P14685|PSMD3_MOUSE	0.0	26S proteasome non-ATPase regulatory subunit 3 OS=Mus musculus
DN6078_c0_g1_i1	sp|B5FXU9|MOC2B_TAEGU	9e-60	Molybdopterin synthase catalytic subunit OS=Taeniopygia guttata
DN33798_c0_g1_i1	sp|O09044|SNP23_MOUSE	1e-88	Synaptosomal-associated protein 23 OS=Mus musculus
DN32563_c0_g1_i1	sp|Q9QZB7|ARP10_MOUSE	0.0	Actin-related protein 10 OS=Mus musculus
DN30459_c0_g1_i1	sp|Q5ZKE5|CAB45_CHICK	6e-168	45 kDa calcium-binding protein OS=Gallus gallus
DN26033_c0_g1_i2	sp|Q9BZE0|GLIS2_HUMAN	2e-167	Zinc finger protein GLIS2 OS=Homo sapiens
DN28790_c0_g1_i1	sp|P61621|S61A1_RAT	0.0	Protein transport protein Sec61 subunit alpha isoform 1 OS=Rattus norvegicus
DN22851_c0_g1_i1	sp|O08849|RGS2_MOUSE	1e-81	Regulator of G-protein signaling 2 OS=Mus musculus
DN27849_c0_g1_i1	sp|Q08DE6|AQP3_BOVIN	2e-140	Aquaporin-3 OS=Bos taurus
DN957_c0_g1_i1	sp|Q6P823|H33_XENTR	5e-70	Histone H3.3 OS=Xenopus tropicalis
DN30562_c0_g1_i2	sp|O35900|LSM2_MOUSE	2e-47	U6 snRNA-associated Sm-like protein LSm2 OS=Mus musculus
DN24831_c0_g1_i1	sp|Q9DE67|LUM_COTJA	4e-143	Lumican OS=Coturnix japonica
DN32279_c2_g1_i1	sp|P04692|TPM1_RAT	2e-109	Tropomyosin alpha-1 chain OS=Rattus norvegicus
DN28111_c0_g1_i1	sp|P48637|GSHB_HUMAN	1e-180	Glutathione synthetase OS=Homo sapiens
DN20467_c0_g1_i1	sp|A0A0K0MJN3|FABP4_PYGPA	2e-54	Fatty acid-binding protein, adipocyte OS=Pygoscelis papua
DN33245_c1_g1_i6	sp|Q12959|DLG1_HUMAN	0.0	Disks large homolog 1 OS=Homo sapiens
DN29004_c0_g1_i1	sp|Q9P0V9|SEP10_HUMAN	0.0	Septin-10 OS=Homo sapiens
DN31445_c0_g1_i3	sp|Q0V8F1|CORO7_BOVIN	0.0	Coronin-7 OS=Bos taurus
DN33806_c0_g1_i2	sp|P58283|RN216_MOUSE	0.0	E3 ubiquitin-protein ligase RNF216 OS=Mus musculus
DN28122_c0_g1_i1	sp|Q96CS3|FAF2_HUMAN	0.0	FAS-associated factor 2 OS=Homo sapiens
DN33369_c0_g1_i1	sp|Q9NV70|EXOC1_HUMAN	0.0	Exocyst complex component 1 OS=Homo sapiens
DN29198_c0_g1_i1	sp|Q92624|APBP2_HUMAN	0.0	Amyloid protein-binding protein 2 OS=Homo sapiens
DN33365_c0_g1_i2	sp|Q80U63|MFN2_MOUSE	0.0	Mitofusin-2 OS=Mus musculus
DN28022_c0_g1_i1	sp|Q5ZLK1|DCA13_CHICK	0.0	DDB1- and CUL4-associated factor 13 OS=Gallus gallus
DN33468_c3_g1_i1	sp|Q9PTD5|MTFR1_CHICK	1e-77	Mitochondrial fission regulator 1 OS=Gallus gallus
DN19078_c0_g1_i2	sp|Q5F425|LIN7C_CHICK	4e-97	Protein lin-7 homolog C OS=Gallus gallus
DN16921_c0_g1_i2	sp|Q9CPX9|APC11_MOUSE	7e-50	Anaphase-promoting complex subunit 11 OS=Mus musculus
DN32613_c0_g1_i1	sp|O75886|STAM2_HUMAN	0.0	Signal transducing adapter molecule 2 OS=Homo sapiens
DN27748_c0_g1_i1	sp|Q8TAT6|NPL4_HUMAN	0.0	Nuclear protein localization protein 4 homolog OS=Homo sapiens
DN1838_c0_g1_i1	sp|B5FYY5|LTOR2_TAEGU	2e-63	Ragulator complex protein LAMTOR2 OS=Taeniopygia guttata
DN26406_c0_g1_i1	sp|Q5NVI3|RED_PONAB	0.0	Protein Red OS=Pongo abelii
DN18452_c0_g1_i1	sp|Q5RC74|DERL2_PONAB	1e-113	Derlin-2 OS=Pongo abelii
DN32680_c0_g1_i1	sp|Q5ZJH7|CNPD1_CHICK	2e-142	Protein CNPPD1 OS=Gallus gallus
DN33152_c0_g1_i1	sp|P05625|RAF1_CHICK	0.0	RAF proto-oncogene serine/threonine-protein kinase OS=Gallus gallus
DN16279_c0_g1_i3	sp|E2QV03|TPPC2_CANLF	4e-76	Trafficking protein particle complex subunit 2 OS=Canis lupus familiaris
DN57913_c0_g1_i1	sp|Q96H20|SNF8_HUMAN	6e-124	Vacuolar-sorting protein SNF8 OS=Homo sapiens
DN30485_c0_g1_i11	sp|Q9W689|ATX3_CHICK	3e-163	Ataxin-3 OS=Gallus gallus
DN4145_c0_g1_i2	sp|P33879|AT1B3_CHICK	1e-112	Sodium/potassium-transporting ATPase subunit beta-3 OS=Gallus gallus
DN19330_c0_g1_i2	sp|Q3SZM3|CYBC1_BOVIN	2e-60	Cytochrome b-245 chaperone 1 OS=Bos taurus
DN15428_c0_g1_i1	sp|P11116|LEG1_BOVIN	1e-33	Galectin-1 OS=Bos taurus
DN34243_c0_g1_i1	sp|Q5BIN5|PIN1_BOVIN	2e-81	Peptidyl-prolyl cis-trans isomerase NIMA-interacting 1 OS=Bos taurus
DN33569_c0_g1_i1	sp|Q5ZIJ9|MIB2_CHICK	0.0	E3 ubiquitin-protein ligase MIB2 OS=Gallus gallus
DN34519_c0_g1_i1	sp|Q5R7C1|EMC3_PONAB	4e-132	ER membrane protein complex subunit 3 OS=Pongo abelii
DN15152_c0_g1_i1	sp|Q5M956|KCTD1_MOUSE	4e-137	BTB/POZ domain-containing protein KCTD1 OS=Mus musculus
DN20564_c0_g1_i1	sp|Q91YQ1|RAB7L_MOUSE	4e-87	Ras-related protein Rab-7L1 OS=Mus musculus
DN32036_c0_g1_i1	sp|Q7Z3E2|CC186_HUMAN	0.0	Coiled-coil domain-containing protein 186 OS=Homo sapiens
DN31587_c0_g1_i1	sp|Q7SXP0|S22BB_DANRE	6e-84	Vesicle-trafficking protein SEC22b-B OS=Danio rerio
DN34010_c0_g1_i2	sp|Q78T81|F102A_MOUSE	2e-164	Protein FAM102A OS=Mus musculus
DN23386_c0_g1_i2	sp|Q5F368|P33MX_CHICK	2e-103	Putative monooxygenase p33MONOX OS=Gallus gallus
DN31796_c0_g1_i3	sp|Q13561|DCTN2_HUMAN	1e-175	Dynactin subunit 2 OS=Homo sapiens
DN26248_c1_g1_i2	sp|Q8MJJ1|SPG21_BOVIN	2e-159	Maspardin OS=Bos taurus
DN32582_c0_g1_i2	sp|P46471|PRS7_MOUSE	0.0	26S proteasome regulatory subunit 7 OS=Mus musculus
DN32921_c0_g1_i2	sp|Q5ZLA6|MYO1C_CHICK	0.0	Unconventional myosin-Ic OS=Gallus gallus
DN32396_c0_g1_i2	sp|Q5RDI2|HSBP1_PONAB	4e-29	Heat shock factor-binding protein 1 OS=Pongo abelii
DN20913_c0_g1_i1	sp|P62278|RS13_RAT	1e-80	40S ribosomal protein S13 OS=Rattus norvegicus
DN29768_c0_g1_i3	sp|Q5R7U8|TBPL1_PONAB	5e-101	TATA box-binding protein-like protein 1 OS=Pongo abelii
DN27070_c0_g1_i1	sp|Q7TN05|AP1S3_MOUSE	2e-73	AP-1 complex subunit sigma-3 OS=Mus musculus
DN741_c0_g1_i1	sp|Q9H246|CA021_HUMAN	4e-59	Uncharacterized protein C1orf21 OS=Homo sapiens
DN24483_c0_g1_i1	sp|Q5ZJ97|K1143_CHICK	3e-39	Uncharacterized protein KIAA1143 homolog OS=Gallus gallus
DN22195_c0_g1_i1	sp|Q90YB1|DNLI4_CHICK	0.0	DNA ligase 4 OS=Gallus gallus
DN18060_c0_g1_i1	sp|P16039|NPM_CHICK	3e-80	Nucleophosmin OS=Gallus gallus
DN904_c0_g1_i1	sp|Q5RAU5|CHMP3_PONAB	1e-78	Charged multivesicular body protein 3 OS=Pongo abelii
DN32905_c0_g1_i1	sp|Q6SA80|RND3_RAT	1e-127	Rho-related GTP-binding protein RhoE OS=Rattus norvegicus
DN31727_c0_g1_i1	sp|Q2HJ57|COTL1_BOVIN	1e-65	Coactosin-like protein OS=Bos taurus
DN24848_c0_g1_i1	sp|P23935|NDUA5_BOVIN	5e-47	NADH dehydrogenase [ubiquinone] 1 alpha subcomplex subunit 5 OS=Bos taurus
DN25092_c0_g1_i1	sp|Q99LG2|TNPO2_MOUSE	0.0	Transportin-2 OS=Mus musculus
DN33542_c3_g1_i1	sp|Q8MJ50|OSTF1_BOVIN	9e-115	Osteoclast-stimulating factor 1 OS=Bos taurus
DN33028_c1_g1_i3	sp|P49813|TMOD1_MOUSE	7e-154	Tropomodulin-1 OS=Mus musculus
DN33833_c1_g1_i1	sp|Q5F3J5|PSME3_CHICK	1e-133	Proteasome activator complex subunit 3 OS=Gallus gallus
DN26029_c0_g1_i1	sp|Q6IP52|CHM2A_XENLA	5e-70	Charged multivesicular body protein 2a OS=Xenopus laevis
DN31682_c0_g1_i16	sp|P53365|ARFP2_HUMAN	2e-151	Arfaptin-2 OS=Homo sapiens
DN31265_c0_g1_i3	sp|Q16134|ETFD_HUMAN	0.0	Electron transfer flavoprotein-ubiquinone oxidoreductase, mitochondrial OS=Homo sapiens
DN30157_c0_g1_i1	sp|Q0VD32|CRBL2_BOVIN	2e-40	cAMP-responsive element-binding protein-like 2 OS=Bos taurus
DN33698_c1_g1_i1	sp|Q9Y2V2|CHSP1_HUMAN	8e-60	Calcium-regulated heat-stable protein 1 OS=Homo sapiens
DN32210_c0_g1_i1	sp|Q5FWH3|GRHL3_MOUSE	0.0	Grainyhead-like protein 3 homolog OS=Mus musculus
DN26172_c0_g1_i1	sp|P62716|PP2AB_RAT	0.0	Serine/threonine-protein phosphatase 2A catalytic subunit beta isoform OS=Rattus norvegicus
DN32843_c0_g1_i1	sp|O97593|SMC1A_BOVIN	0.0	Structural maintenance of chromosomes protein 1A OS=Bos taurus
DN21958_c0_g1_i1	sp|Q7ZTA0|CRVP_AGKPI	2e-120	Cysteine-rich venom protein piscivorin OS=Agkistrodon piscivorus piscivorus
DN32453_c0_g1_i5	sp|Q9D074|MGRN1_MOUSE	0.0	E3 ubiquitin-protein ligase MGRN1 OS=Mus musculus
DN26856_c0_g1_i1	sp|P41212|ETV6_HUMAN	0.0	Transcription factor ETV6 OS=Homo sapiens
DN31569_c0_g1_i1	sp|Q0GGW5|STK11_CHICK	0.0	Serine/threonine-protein kinase STK11 OS=Gallus gallus
DN3317_c0_g1_i1	sp|D2KUZ7|PMEPA_XENLA	2e-123	Protein TMEPAI OS=Xenopus laevis
DN30315_c0_g1_i1	sp|Q5R4W4|CF062_PONAB	1e-119	Uncharacterized protein C6orf62 homolog OS=Pongo abelii
DN63967_c0_g1_i1	sp|P32046|RL37A_CHICK	3e-48	60S ribosomal protein L37a OS=Gallus gallus
DN33204_c0_g1_i5	sp|O14727|APAF_HUMAN	0.0	Apoptotic protease-activating factor 1 OS=Homo sapiens
DN33743_c3_g1_i4	sp|Q9D2C6|RPC8_MOUSE	3e-106	DNA-directed RNA polymerase III subunit RPC8 OS=Mus musculus
DN32221_c1_g1_i2	sp|Q9NWD8|TM248_HUMAN	5e-163	Transmembrane protein 248 OS=Homo sapiens
DN25396_c0_g1_i1	sp|Q05752|NDUA7_BOVIN	1e-36	NADH dehydrogenase [ubiquinone] 1 alpha subcomplex subunit 7 OS=Bos taurus
DN31865_c0_g1_i1	sp|G5E829|AT2B1_MOUSE	0.0	Plasma membrane calcium-transporting ATPase 1 OS=Mus musculus
DN30265_c0_g1_i3	sp|Q4R6D9|MEMO1_MACFA	6e-170	Protein MEMO1 OS=Macaca fascicularis
DN33067_c0_g1_i2	sp|Q1LZE9|PRS23_BOVIN	4e-179	Serine protease 23 OS=Bos taurus
DN1041_c0_g1_i1	sp|Q5R685|P85A_PONAB	0.0	Phosphatidylinositol 3-kinase regulatory subunit alpha OS=Pongo abelii
DN32578_c0_g1_i1	sp|Q5ZI13|DNJC3_CHICK	0.0	DnaJ homolog subfamily C member 3 OS=Gallus gallus
DN31660_c0_g1_i1	sp|Q3T078|ENKD1_BOVIN	3e-90	Enkurin domain-containing protein 1 OS=Bos taurus
DN33255_c0_g1_i5	sp|Q9SDY5|RCE1_ARATH	2e-60	NEDD8-conjugating enzyme Ubc12 OS=Arabidopsis thaliana
DN31852_c0_g1_i1	sp|E1C231|LTN1_CHICK	0.0	E3 ubiquitin-protein ligase listerin OS=Gallus gallus
DN33623_c0_g1_i1	sp|Q8WV41|SNX33_HUMAN	0.0	Sorting nexin-33 OS=Homo sapiens
DN30262_c0_g1_i1	sp|O75204|TM127_HUMAN	3e-116	Transmembrane protein 127 OS=Homo sapiens
DN32933_c0_g1_i4	sp|Q676U5|A16L1_HUMAN	0.0	Autophagy-related protein 16-1 OS=Homo sapiens
DN71902_c0_g1_i1	sp|P53803|RPAB4_HUMAN	2e-25	DNA-directed RNA polymerases I, II, and III subunit RPABC4 OS=Homo sapiens
DN3860_c0_g1_i1	sp|Q5RCH7|ID2_PONAB	1e-66	DNA-binding protein inhibitor ID-2 OS=Pongo abelii
DN32709_c1_g1_i4	sp|Q3T147|DX39B_BOVIN	0.0	Spliceosome RNA helicase DDX39B OS=Bos taurus
DN31756_c0_g1_i1	sp|Q91VI7|RINI_MOUSE	2e-106	Ribonuclease inhibitor OS=Mus musculus
DN33973_c0_g1_i3	sp|B6V8E6|CTNB1_CANLF	0.0	Catenin beta-1 OS=Canis lupus familiaris
DN25722_c0_g1_i1	sp|P0DP35|CAM2B_XENLA	2e-79	Calmodulin-2 B OS=Xenopus laevis
DN21045_c0_g1_i1	sp|Q32P85|DLRB2_BOVIN	2e-47	Dynein light chain roadblock-type 2 OS=Bos taurus
DN33511_c2_g4_i7	sp|P16924|P4HA1_CHICK	0.0	Prolyl 4-hydroxylase subunit alpha-1 OS=Gallus gallus
DN13461_c0_g1_i1	sp|Q5F3E8|BACD2_CHICK	1e-163	BTB/POZ domain-containing adapter for CUL3-mediated RhoA degradation protein 2 OS=Gallus gallus
DN23120_c0_g1_i2	sp|P60484|PTEN_HUMAN	0.0	Phosphatidylinositol 3,4,5-trisphosphate 3-phosphatase and dual-specificity protein phosphatase PTEN OS=Homo sapiens
DN31705_c0_g1_i5	sp|Q9UNF0|PACN2_HUMAN	0.0	Protein kinase C and casein kinase substrate in neurons protein 2 OS=Homo sapiens
DN20700_c0_g1_i1	sp|P05123|KCRM_CANLF	0.0	Creatine kinase M-type OS=Canis lupus familiaris
DN28440_c0_g1_i1	sp|Q9DE65|MIME_COTJA	9e-101	Mimecan OS=Coturnix japonica
DN26372_c0_g1_i1	sp|P49962|SRP09_MOUSE	2e-38	Signal recognition particle 9 kDa protein OS=Mus musculus
DN55679_c0_g1_i1	sp|P62250|RS16_RAT	7e-78	40S ribosomal protein S16 OS=Rattus norvegicus
DN31006_c0_g1_i1	sp|Q99959|PKP2_HUMAN	0.0	Plakophilin-2 OS=Homo sapiens
DN30975_c0_g1_i1	sp|Q5ZJN1|RTF2_CHICK	3e-114	Replication termination factor 2 OS=Gallus gallus
DN30774_c0_g1_i1	sp|Q9BS18|APC13_HUMAN	3e-37	Anaphase-promoting complex subunit 13 OS=Homo sapiens
DN31014_c0_g1_i4	sp|Q5R795|MFF_PONAB	7e-85	Mitochondrial fission factor OS=Pongo abelii
DN31705_c0_g1_i2	sp|O13154|PACN2_CHICK	0.0	Protein kinase C and casein kinase substrate in neurons protein 2 OS=Gallus gallus
DN3365_c0_g1_i1	sp|P47224|MSS4_HUMAN	4e-52	Guanine nucleotide exchange factor MSS4 OS=Homo sapiens
DN22401_c0_g1_i1	sp|Q90ZK6|ACVR1_CHICK	0.0	Activin receptor type-1 OS=Gallus gallus
DN32695_c0_g1_i1	sp|Q9H1I8|ASCC2_HUMAN	0.0	Activating signal cointegrator 1 complex subunit 2 OS=Homo sapiens
DN33983_c1_g2_i3	sp|Q5NVK7|SPOP_PONAB	0.0	Speckle-type POZ protein OS=Pongo abelii
DN29659_c0_g1_i1	sp|J3S820|HYAL_CROAD	0.0	Hyaluronidase OS=Crotalus adamanteus
DN33310_c3_g2_i3	sp|P84079|ARF1_RAT	1e-100	ADP-ribosylation factor 1 OS=Rattus norvegicus
DN30845_c0_g1_i1	sp|P98153|IDD_HUMAN	0.0	Integral membrane protein DGCR2/IDD OS=Homo sapiens
DN29581_c0_g1_i1	sp|Q61990|PCBP2_MOUSE	2e-151	Poly(rC)-binding protein 2 OS=Mus musculus
DN31067_c0_g1_i2	sp|P36871|PGM1_HUMAN	0.0	Phosphoglucomutase-1 OS=Homo sapiens
DN23632_c0_g1_i2	sp|P19179|PLSI_CHICK	0.0	Plastin-1 OS=Gallus gallus
DN32909_c0_g1_i3	sp|P53611|PGTB2_HUMAN	0.0	Geranylgeranyl transferase type-2 subunit beta OS=Homo sapiens
DN10222_c0_g1_i1	sp|Q8I030|CYTB_PANTR	1e-32	Cystatin-B OS=Pan troglodytes
DN33772_c0_g1_i12	sp|Q5SDR3|BMI1_CHICK	1e-135	Polycomb complex protein BMI-1 OS=Gallus gallus
DN33255_c0_g1_i3	sp|Q9SDY5|RCE1_ARATH	2e-60	NEDD8-conjugating enzyme Ubc12 OS=Arabidopsis thaliana
DN20738_c0_g1_i1	sp|P84175|RS12_CHICK	3e-71	40S ribosomal protein S12 OS=Gallus gallus
DN10944_c0_g1_i1	sp|Q80V53|CHSTE_MOUSE	2e-140	Carbohydrate sulfotransferase 14 OS=Mus musculus
DN33887_c0_g1_i1	sp|Q5R6K8|PP4C_PONAB	6e-180	Serine/threonine-protein phosphatase 4 catalytic subunit OS=Pongo abelii
DN66029_c0_g1_i1	sp|Q8CD78|SRTM1_MOUSE	5e-29	Serine-rich and transmembrane domain-containing protein 1 OS=Mus musculus
DN71690_c0_g1_i1	sp|Q0MQG7|NDUS3_GORGO	1e-113	NADH dehydrogenase [ubiquinone] iron-sulfur protein 3, mitochondrial OS=Gorilla gorilla gorilla
DN30717_c0_g1_i1	sp|Q2KI54|ARMC8_BOVIN	0.0	Armadillo repeat-containing protein 8 OS=Bos taurus
DN39629_c0_g1_i1	sp|P31749|AKT1_HUMAN	0.0	RAC-alpha serine/threonine-protein kinase OS=Homo sapiens
DN40434_c0_g1_i1	sp|Q5F352|RASN_CHICK	6e-96	GTPase NRas OS=Gallus gallus
DN32760_c0_g1_i1	sp|Q7ZYQ0|FXI1E_XENLA	1e-160	Forkhead box protein I1-ema OS=Xenopus laevis
DN22634_c0_g1_i1	sp|P41970|ELK3_HUMAN	3e-148	ETS domain-containing protein Elk-3 OS=Homo sapiens
DN33165_c0_g1_i3	sp|Q5R589|ERG28_PONAB	4e-63	Probable ergosterol biosynthetic protein 28 OS=Pongo abelii
DN29132_c2_g1_i1	sp|Q6P823|H33_XENTR	6e-70	Histone H3.3 OS=Xenopus tropicalis
DN33703_c0_g1_i10	sp|Q9BQL6|FERM1_HUMAN	0.0	Fermitin family homolog 1 OS=Homo sapiens
DN34076_c13_g1_i2	sp|Q9P2D0|IBTK_HUMAN	0.0	Inhibitor of Bruton tyrosine kinase OS=Homo sapiens
DN10771_c0_g1_i2	sp|A4FV08|GNPI1_BOVIN	1e-153	Glucosamine-6-phosphate isomerase 1 OS=Bos taurus
DN26951_c0_g1_i1	sp|E9PU28|IMDH2_RAT	0.0	Inosine-5'-monophosphate dehydrogenase 2 OS=Rattus norvegicus
DN23552_c0_g1_i1	sp|Q90YH9|TES_CHICK	0.0	Testin OS=Gallus gallus
DN17098_c0_g1_i2	sp|Q5XIM9|TCPB_RAT	0.0	T-complex protein 1 subunit beta OS=Rattus norvegicus
DN31044_c0_g1_i4	sp|Q9UHL9|GT2D1_HUMAN	0.0	General transcription factor II-I repeat domain-containing protein 1 OS=Homo sapiens
DN19074_c0_g1_i1	sp|B2RZ37|REEP5_RAT	3e-85	Receptor expression-enhancing protein 5 OS=Rattus norvegicus
DN25667_c0_g1_i1	sp|P00636|F16P1_PIG	9e-160	Fructose-1,6-bisphosphatase 1 OS=Sus scrofa
DN30339_c0_g1_i2	sp|O70209|PDLI3_MOUSE	4e-139	PDZ and LIM domain protein 3 OS=Mus musculus
DN31017_c0_g1_i2	sp|Q15276|RABE1_HUMAN	0.0	Rab GTPase-binding effector protein 1 OS=Homo sapiens
DN18141_c0_g1_i1	sp|P07228|ITB1_CHICK	0.0	Integrin beta-1 OS=Gallus gallus
DN71635_c0_g1_i1	sp|Q8AVU0|PDPFA_XENLA	1e-41	Pancreatic progenitor cell differentiation and proliferation factor A OS=Xenopus laevis
DN33285_c0_g1_i5	sp|Q96LT4|SAMD8_HUMAN	0.0	Sphingomyelin synthase-related protein 1 OS=Homo sapiens
DN33597_c0_g1_i3	sp|Q5RCF3|CUL2_PONAB	0.0	Cullin-2 OS=Pongo abelii
DN7802_c0_g1_i1	sp|P83941|ELOC_RAT	5e-60	Elongin-C OS=Rattus norvegicus
DN32595_c1_g2_i1	sp|Q9H1E3|NUCKS_HUMAN	7e-43	Nuclear ubiquitous casein and cyclin-dependent kinase substrate 1 OS=Homo sapiens
DN21942_c0_g1_i1	sp|P14115|RL27A_MOUSE	8e-66	60S ribosomal protein L27a OS=Mus musculus
DN29133_c0_g1_i1	sp|Q15018|ABRX2_HUMAN	0.0	BRISC complex subunit Abraxas 2 OS=Homo sapiens
DN33311_c1_g1_i6	sp|Q8QG87|PA2A_BOTIN	2e-54	Acidic phospholipase A2 BITP01A OS=Bothrops insularis
DN24381_c0_g1_i1	sp|Q9UKT8|FBXW2_HUMAN	0.0	F-box/WD repeat-containing protein 2 OS=Homo sapiens
DN31232_c0_g1_i4	sp|O75533|SF3B1_HUMAN	0.0	Splicing factor 3B subunit 1 OS=Homo sapiens
DN32110_c1_g1_i4	sp|P13623|NFIX_MESAU	0.0	Nuclear factor 1 X-type OS=Mesocricetus auratus
DN29741_c0_g1_i1	sp|Q17QQ1|LTOR3_BOVIN	1e-61	Ragulator complex protein LAMTOR3 OS=Bos taurus
DN27951_c0_g1_i1	sp|Q9JIG8|PRAF2_MOUSE	4e-35	PRA1 family protein 2 OS=Mus musculus
DN32491_c0_g1_i5	sp|Q8BYC6|TAOK3_MOUSE	0.0	Serine/threonine-protein kinase TAO3 OS=Mus musculus
DN32280_c1_g1_i4	sp|Q5ZMB2|HEBP1_CHICK	5e-78	Heme-binding protein 1 OS=Gallus gallus
DN39142_c0_g1_i1	sp|P20135|GSTT1_CHICK	3e-104	Glutathione S-transferase theta-1 OS=Gallus gallus
DN1704_c0_g1_i1	sp|Q5ZJX4|RBM38_CHICK	4e-105	RNA-binding protein 38 OS=Gallus gallus
DN12912_c0_g1_i1	sp|Q96LK0|CEP19_HUMAN	8e-54	Centrosomal protein of 19 kDa OS=Homo sapiens
DN29132_c0_g1_i1	sp|Q6P823|H33_XENTR	3e-70	Histone H3.3 OS=Xenopus tropicalis
DN31618_c0_g1_i2	sp|Q90876|IRF1_CHICK	7e-65	Interferon regulatory factor 1 OS=Gallus gallus
DN32017_c0_g1_i4	sp|Q9I8F4|TPD53_CHICK	2e-81	Tumor protein D53 homolog OS=Gallus gallus
DN33301_c0_g1_i1	sp|P07514|NB5R3_BOVIN	6e-140	NADH-cytochrome b5 reductase 3 OS=Bos taurus
DN73598_c0_g1_i1	sp|Q2T9W6|LRRF2_BOVIN	2e-150	Leucine-rich repeat flightless-interacting protein 2 OS=Bos taurus
DN27551_c0_g1_i1	sp|T1DKS4|TCTP_CROHD	6e-95	Translationally-controlled tumor protein homolog OS=Crotalus horridus
DN7774_c0_g1_i1	sp|Q7Z699|SPRE1_HUMAN	2e-169	Sprouty-related, EVH1 domain-containing protein 1 OS=Homo sapiens
DN25176_c0_g1_i2	sp|Q9H4B6|SAV1_HUMAN	0.0	Protein salvador homolog 1 OS=Homo sapiens
DN22248_c0_g1_i2	sp|Q8IUQ4|SIAH1_HUMAN	3e-168	E3 ubiquitin-protein ligase SIAH1 OS=Homo sapiens
DN30129_c0_g1_i2	sp|O43813|LANC1_HUMAN	0.0	Glutathione S-transferase LANCL1 OS=Homo sapiens
DN33838_c0_g1_i4	sp|Q9UQ80|PA2G4_HUMAN	0.0	Proliferation-associated protein 2G4 OS=Homo sapiens
DN31597_c1_g1_i1	sp|O95810|CAVN2_HUMAN	4e-119	Caveolae-associated protein 2 OS=Homo sapiens
DN32613_c0_g1_i2	sp|O75886|STAM2_HUMAN	0.0	Signal transducing adapter molecule 2 OS=Homo sapiens
DN17592_c0_g1_i1	sp|Q5ZK36|ING3_CHICK	1e-165	Inhibitor of growth protein 3 OS=Gallus gallus
DN32579_c0_g1_i3	sp|Q9JLJ5|ELOV1_MOUSE	1e-123	Elongation of very long chain fatty acids protein 1 OS=Mus musculus
DN1875_c0_g1_i1	sp|Q5RK09|EIF3G_RAT	1e-163	Eukaryotic translation initiation factor 3 subunit G OS=Rattus norvegicus
DN31541_c0_g1_i5	sp|Q8NCE2|MTMRE_HUMAN	0.0	Myotubularin-related protein 14 OS=Homo sapiens
DN13132_c0_g1_i1	sp|P62083|RS7_RAT	2e-102	40S ribosomal protein S7 OS=Rattus norvegicus
DN29985_c0_g1_i1	sp|P15429|ENOB_RAT	0.0	Beta-enolase OS=Rattus norvegicus
DN19698_c0_g1_i1	sp|Q9PRL8|ACBP_CHICK	4e-33	Acyl-CoA-binding protein OS=Gallus gallus
DN33420_c8_g1_i2	sp|Q9QYI6|DNJB9_MOUSE	1e-84	DnaJ homolog subfamily B member 9 OS=Mus musculus
DN22563_c0_g1_i1	sp|Q5R4U3|TAXB1_PONAB	0.0	Tax1-binding protein 1 homolog OS=Pongo abelii
DN17874_c0_g1_i1	sp|Q68EX9|CHID1_XENLA	2e-160	Chitinase domain-containing protein 1 OS=Xenopus laevis
DN32898_c0_g1_i1	sp|Q5ZMH1|SEPT2_CHICK	0.0	Septin-2 OS=Gallus gallus
DN32091_c0_g1_i1	sp|Q9BT73|PSMG3_HUMAN	6e-39	Proteasome assembly chaperone 3 OS=Homo sapiens
DN33254_c0_g1_i1	sp|Q6GUF4|FBP1L_XENTR	0.0	Formin-binding protein 1-like OS=Xenopus tropicalis
DN23451_c0_g1_i1	sp|P0C276|RL40_SHEEP	1e-69	Ubiquitin-60S ribosomal protein L40 OS=Ovis aries
DN29620_c0_g1_i1	sp|P48723|HSP13_HUMAN	2e-179	Heat shock 70 kDa protein 13 OS=Homo sapiens
DN41402_c0_g1_i1	sp|Q2KHT8|DIM1_BOVIN	1e-139	Probable dimethyladenosine transferase OS=Bos taurus
DN30795_c0_g1_i6	sp|Q64LC9|RBM4B_RAT	2e-124	RNA-binding protein 4B OS=Rattus norvegicus
DN30356_c0_g1_i1	sp|Q5RFL9|NONO_PONAB	3e-179	Non-POU domain-containing octamer-binding protein OS=Pongo abelii
DN13654_c0_g1_i1	sp|Q6PDV7|RL10_RAT	8e-123	60S ribosomal protein L10 OS=Rattus norvegicus
DN26475_c0_g1_i1	sp|Q13325|IFIT5_HUMAN	4e-133	Interferon-induced protein with tetratricopeptide repeats 5 OS=Homo sapiens
DN28190_c0_g1_i1	sp|Q8K1N4|SPAS2_MOUSE	4e-154	Spermatogenesis-associated serine-rich protein 2 OS=Mus musculus
DN33369_c0_g1_i9	sp|Q9NV70|EXOC1_HUMAN	0.0	Exocyst complex component 1 OS=Homo sapiens
DN31141_c1_g1_i1	sp|Q5R533|SERC3_PONAB	0.0	Serine incorporator 3 OS=Pongo abelii
DN34187_c0_g1_i1	sp|B5FZ19|EIF3I_TAEGU	0.0	Eukaryotic translation initiation factor 3 subunit I OS=Taeniopygia guttata
DN13500_c0_g1_i1	sp|Q5ZLY8|ARP19_CHICK	1e-57	cAMP-regulated phosphoprotein 19 OS=Gallus gallus
DN27105_c0_g1_i1	sp|Q5R478|AP3M1_PONAB	0.0	AP-3 complex subunit mu-1 OS=Pongo abelii
DN33812_c1_g1_i2	sp|Q8TBA6|GOGA5_HUMAN	0.0	Golgin subfamily A member 5 OS=Homo sapiens
DN17145_c0_g1_i1	sp|P32969|RL9_HUMAN	2e-91	60S ribosomal protein L9 OS=Homo sapiens
DN25688_c0_g1_i1	sp|Q5EB30|ODF3A_XENTR	6e-111	Outer dense fiber protein 3 OS=Xenopus tropicalis
DN27630_c0_g1_i1	sp|Q5ZKC1|EIF2A_CHICK	0.0	Eukaryotic translation initiation factor 2A OS=Gallus gallus
DN22464_c0_g1_i2	sp|P63172|DYLT1_HUMAN	1e-52	Dynein light chain Tctex-type 1 OS=Homo sapiens
DN4657_c0_g1_i1	sp|Q71TY3|RS27_RAT	3e-37	40S ribosomal protein S27 OS=Rattus norvegicus
DN31468_c0_g1_i8	sp|P53367|ARFP1_HUMAN	2e-168	Arfaptin-1 OS=Homo sapiens
DN31833_c0_g1_i2	sp|O43399|TPD54_HUMAN	3e-68	Tumor protein D54 OS=Homo sapiens
DN29495_c0_g1_i2	sp|Q3MUY2|PIGY_HUMAN	6e-32	Phosphatidylinositol N-acetylglucosaminyltransferase subunit Y OS=Homo sapiens
DN20683_c0_g1_i1	sp|P51397|DAP1_HUMAN	8e-33	Death-associated protein 1 OS=Homo sapiens
DN24844_c0_g1_i1	sp|Q12829|RB40B_HUMAN	5e-145	Ras-related protein Rab-40B OS=Homo sapiens
DN31974_c0_g1_i1	sp|Q9TU47|IF6_BOVIN	3e-129	Eukaryotic translation initiation factor 6 OS=Bos taurus
DN29949_c0_g1_i2	sp|Q95LP3|RSPRY_MACFA	0.0	RING finger and SPRY domain-containing protein 1 OS=Macaca fascicularis
DN29463_c0_g1_i1	sp|P05023|AT1A1_HUMAN	0.0	Sodium/potassium-transporting ATPase subunit alpha-1 OS=Homo sapiens
DN22654_c0_g1_i1	sp|Q5XI73|GDIR1_RAT	3e-105	Rho GDP-dissociation inhibitor 1 OS=Rattus norvegicus
DN28174_c0_g1_i2	sp|Q3T0K2|TCPG_BOVIN	0.0	T-complex protein 1 subunit gamma OS=Bos taurus
DN32077_c0_g1_i3	sp|Q9BXS5|AP1M1_HUMAN	0.0	AP-1 complex subunit mu-1 OS=Homo sapiens
DN30460_c0_g1_i1	sp|Q568Z9|PHYIP_RAT	1e-171	Phytanoyl-CoA hydroxylase-interacting protein OS=Rattus norvegicus
DN42479_c0_g1_i1	sp|P15991|HSPB1_CRILO	2e-76	Heat shock protein beta-1 OS=Cricetulus longicaudatus
DN29019_c0_g1_i1	sp|P13696|PEBP1_BOVIN	8e-88	Phosphatidylethanolamine-binding protein 1 OS=Bos taurus
DN31682_c0_g1_i1	sp|P53365|ARFP2_HUMAN	1e-148	Arfaptin-2 OS=Homo sapiens
DN28153_c0_g1_i1	sp|P22760|AAAD_HUMAN	1e-143	Arylacetamide deacetylase OS=Homo sapiens
DN29164_c0_g1_i1	sp|Q5ZK21|INT14_CHICK	0.0	Integrator complex subunit 14 OS=Gallus gallus
DN31826_c0_g1_i5	sp|P43685|GILX_HELHO	3e-44	Gilatoxin OS=Heloderma horridum horridum
DN26766_c0_g1_i1	sp|Q5RBS7|CB076_PONAB	2e-43	UPF0538 protein C2orf76 homolog OS=Pongo abelii
DN32453_c0_g1_i2	sp|Q9D074|MGRN1_MOUSE	0.0	E3 ubiquitin-protein ligase MGRN1 OS=Mus musculus
DN31432_c0_g1_i4	sp|O96011|PX11B_HUMAN	4e-84	Peroxisomal membrane protein 11B OS=Homo sapiens
DN17979_c0_g1_i2	sp|Q14849|STAR3_HUMAN	9e-156	StAR-related lipid transfer protein 3 OS=Homo sapiens
DN63198_c0_g1_i1	sp|Q5ZMC0|EDF1_CHICK	7e-76	Endothelial differentiation-related factor 1 homolog OS=Gallus gallus
DN33031_c0_g1_i1	sp|Q5F450|PAN2_CHICK	0.0	PAN2-PAN3 deadenylation complex catalytic subunit PAN2 OS=Gallus gallus
DN32933_c0_g1_i5	sp|Q676U5|A16L1_HUMAN	0.0	Autophagy-related protein 16-1 OS=Homo sapiens
DN25121_c0_g1_i2	sp|G1S9B8|SIM12_NOMLE	4e-30	Small integral membrane protein 12 OS=Nomascus leucogenys
DN28773_c0_g1_i3	sp|P11939|FOS_CHICK	1e-87	Proto-oncogene c-Fos OS=Gallus gallus
DN25571_c0_g1_i2	sp|Q01415|GALK2_HUMAN	0.0	N-acetylgalactosamine kinase OS=Homo sapiens
DN63603_c0_g1_i1	sp|P83732|RL24_RAT	3e-56	60S ribosomal protein L24 OS=Rattus norvegicus
DN50576_c0_g1_i1	sp|Q9H079|KTBL1_HUMAN	6e-123	KATNB1-like protein 1 OS=Homo sapiens
DN12482_c0_g1_i1	sp|O00560|SDCB1_HUMAN	2e-142	Syntenin-1 OS=Homo sapiens
DN23979_c0_g1_i1	sp|Q7YRK6|CX6B1_TARSY	9e-36	Cytochrome c oxidase subunit 6B1 OS=Tarsius syrichta
DN35107_c0_g1_i1	sp|P26801|CEBPG_RAT	2e-63	CCAAT/enhancer-binding protein gamma OS=Rattus norvegicus
DN19942_c0_g1_i1	sp|O60749|SNX2_HUMAN	0.0	Sorting nexin-2 OS=Homo sapiens
DN32942_c0_g1_i2	sp|Q3URD3|SLMAP_MOUSE	0.0	Sarcolemmal membrane-associated protein OS=Mus musculus
DN26663_c0_g1_i1	sp|O14495|PLPP3_HUMAN	2e-143	Phospholipid phosphatase 3 OS=Homo sapiens
DN14161_c0_g1_i1	sp|Q08013|SSRG_RAT	3e-94	Translocon-associated protein subunit gamma OS=Rattus norvegicus
DN33965_c0_g1_i1	sp|Q14974|IMB1_HUMAN	0.0	Importin subunit beta-1 OS=Homo sapiens
DN32315_c0_g1_i1	sp|O95639|CPSF4_HUMAN	2e-150	Cleavage and polyadenylation specificity factor subunit 4 OS=Homo sapiens
DN5034_c0_g1_i1	sp|P50151|GBG10_HUMAN	2e-25	Guanine nucleotide-binding protein G(I)/G(S)/G(O) subunit gamma-10 OS=Homo sapiens
DN22684_c0_g1_i1	sp|Q58DD4|SDC2_BOVIN	2e-35	Syndecan-2 OS=Bos taurus
DN32999_c0_g1_i2	sp|P53992|SC24C_HUMAN	0.0	Protein transport protein Sec24C OS=Homo sapiens
DN17652_c0_g1_i1	sp|D2I1E3|ARP8_AILME	0.0	Actin-related protein 8 OS=Ailuropoda melanoleuca
DN33974_c7_g1_i4	sp|Q99459|CDC5L_HUMAN	0.0	Cell division cycle 5-like protein OS=Homo sapiens
DN16515_c0_g1_i1	sp|P58466|CTDS1_MOUSE	1e-119	Carboxy-terminal domain RNA polymerase II polypeptide A small phosphatase 1 OS=Mus musculus
DN24340_c0_g1_i2	sp|P78560|CRADD_HUMAN	4e-70	Death domain-containing protein CRADD OS=Homo sapiens
DN33008_c0_g1_i1	sp|Q6DV01|SYF2_GEKJA	1e-97	Pre-mRNA-splicing factor syf2 OS=Gekko japonicus
DN26667_c0_g1_i2	sp|P52435|RPB11_HUMAN	1e-61	DNA-directed RNA polymerase II subunit RPB11-a OS=Homo sapiens
DN26814_c0_g1_i1	sp|Q5R4R6|SRP54_PONAB	0.0	Signal recognition particle 54 kDa protein OS=Pongo abelii
DN26019_c0_g1_i1	sp|Q9WVB1|RAB6A_RAT	9e-114	Ras-related protein Rab-6A OS=Rattus norvegicus
DN27003_c0_g1_i1	sp|P24049|RL17_RAT	9e-94	60S ribosomal protein L17 OS=Rattus norvegicus
DN32107_c0_g1_i1	sp|Q5ZKJ5|MF13A_CHICK	0.0	Transmembrane protein 180 OS=Gallus gallus
DN12762_c0_g1_i1	sp|O13016|PTN1_CHICK	0.0	Tyrosine-protein phosphatase non-receptor type 1 OS=Gallus gallus
DN34245_c0_g1_i1	sp|Q98TX2|RS3A_OPHHA	2e-142	40S ribosomal protein S3a OS=Ophiophagus hannah
DN29282_c0_g1_i1	sp|Q5F339|CCHL_CHICK	2e-112	Cytochrome c-type heme lyase OS=Gallus gallus
DN32470_c0_g1_i3	sp|Q0VA20|SLAIL_XENTR	1e-121	SLAIN motif-containing protein-like OS=Xenopus tropicalis
DN30631_c0_g1_i11	sp|O95453|PARN_HUMAN	0.0	Poly(A)-specific ribonuclease PARN OS=Homo sapiens
DN33693_c0_g1_i12	sp|Q9H2F5|EPC1_HUMAN	0.0	Enhancer of polycomb homolog 1 OS=Homo sapiens
DN27220_c0_g1_i1	sp|Q5R7K8|RN141_PONAB	2e-105	RING finger protein 141 OS=Pongo abelii
DN19846_c0_g1_i1	sp|Q5E9G6|FBX8_BOVIN	1e-168	F-box only protein 8 OS=Bos taurus
DN19380_c0_g1_i1	sp|Q90641|IPKA_CHICK	6e-21	cAMP-dependent protein kinase inhibitor alpha OS=Gallus gallus
DN27639_c0_g1_i2	sp|A7Z035|EPN4_BOVIN	0.0	Clathrin interactor 1 OS=Bos taurus
DN33648_c0_g1_i5	sp|O70273|EHF_MOUSE	7e-148	ETS homologous factor OS=Mus musculus
DN32691_c0_g1_i1	sp|Q9YGD2|SUCA_COLLI	4e-141	Succinate--CoA ligase [ADP/GDP-forming] subunit alpha, mitochondrial (Fragment) OS=Columba livia
DN71369_c0_g1_i1	sp|Q5ZJW6|KBRS2_CHICK	6e-87	NF-kappa-B inhibitor-interacting Ras-like protein 2 OS=Gallus gallus
DN26062_c0_g1_i1	sp|Q92633|LPAR1_HUMAN	1e-176	Lysophosphatidic acid receptor 1 OS=Homo sapiens
DN21802_c0_g1_i1	sp|Q9QYK7|RNF11_MOUSE	9e-70	RING finger protein 11 OS=Mus musculus
DN23441_c0_g1_i3	sp|G5E5X0|LIMD1_BOVIN	1e-165	LIM domain-containing protein 1 OS=Bos taurus
DN29248_c0_g1_i1	sp|Q5R898|IF5A2_PONAB	4e-80	Eukaryotic translation initiation factor 5A-2 OS=Pongo abelii
DN13395_c0_g1_i2	sp|Q6EIC1|TPMT_FELCA	4e-77	Thiopurine S-methyltransferase OS=Felis catus
DN33067_c0_g1_i3	sp|Q1LZE9|PRS23_BOVIN	4e-179	Serine protease 23 OS=Bos taurus
DN32090_c0_g1_i2	sp|Q2KID6|PLRG1_BOVIN	0.0	Pleiotropic regulator 1 OS=Bos taurus
DN33320_c0_g1_i1	sp|Q96QK8|SIM14_HUMAN	3e-39	Small integral membrane protein 14 OS=Homo sapiens
DN18364_c0_g1_i3	sp|O35165|GOSR2_RAT	6e-81	Golgi SNAP receptor complex member 2 OS=Rattus norvegicus
DN32361_c0_g1_i1	sp|Q9BUN8|DERL1_HUMAN	1e-137	Derlin-1 OS=Homo sapiens
DN21103_c0_g1_i1	sp|Q4R503|SNX1_MACFA	0.0	Sorting nexin-1 OS=Macaca fascicularis
DN29703_c0_g1_i1	sp|Q6DBU5|GMPPB_DANRE	1e-173	Mannose-1-phosphate guanyltransferase beta OS=Danio rerio
DN31150_c0_g1_i2	sp|Q9W6S3|SIN1_CHICK	0.0	Target of rapamycin complex 2 subunit MAPKAP1 OS=Gallus gallus
DN33426_c0_g1_i1	sp|Q6P2Q9|PRP8_HUMAN	0.0	Pre-mRNA-processing-splicing factor 8 OS=Homo sapiens
DN26141_c0_g1_i1	sp|Q91955|MTPN_CHICK	5e-59	Myotrophin OS=Gallus gallus
DN24282_c0_g1_i3	sp|Q9WV97|TIM9_RAT	1e-39	Mitochondrial import inner membrane translocase subunit Tim9 OS=Rattus norvegicus
DN21190_c0_g1_i3	sp|Q5RID7|SNX17_DANRE	0.0	Sorting nexin-17 OS=Danio rerio
DN29188_c0_g1_i2	sp|Q00536|CDK16_HUMAN	0.0	Cyclin-dependent kinase 16 OS=Homo sapiens
DN33540_c0_g1_i1	sp|P14685|PSMD3_MOUSE	0.0	26S proteasome non-ATPase regulatory subunit 3 OS=Mus musculus
DN32365_c1_g2_i1	sp|P63219|GBG5_RAT	4e-27	Guanine nucleotide-binding protein G(I)/G(S)/G(O) subunit gamma-5 OS=Rattus norvegicus
DN24011_c0_g1_i1	sp|Q5ZKW2|LZIC_CHICK	3e-79	Protein LZIC OS=Gallus gallus
DN29693_c0_g1_i1	sp|Q8VEH0|TM144_MOUSE	5e-146	Transmembrane protein 144 OS=Mus musculus
DN9355_c0_g1_i1	sp|Q9JM96|BORG4_MOUSE	2e-68	Cdc42 effector protein 4 OS=Mus musculus
DN28515_c0_g1_i1	sp|O95807|TM50A_HUMAN	4e-80	Transmembrane protein 50A OS=Homo sapiens
DN9474_c0_g1_i1	sp|Q5ZIA0|MET16_CHICK	0.0	RNA N6-adenosine-methyltransferase METTL16 OS=Gallus gallus
DN32327_c0_g1_i16	sp|Q5ZJ85|PRPF3_CHICK	0.0	U4/U6 small nuclear ribonucleoprotein Prp3 OS=Gallus gallus
DN32542_c0_g1_i2	sp|Q5F4B2|SWP70_CHICK	0.0	Switch-associated protein 70 OS=Gallus gallus
DN29952_c0_g1_i3	sp|Q5F471|PP6R3_CHICK	0.0	Serine/threonine-protein phosphatase 6 regulatory subunit 3 OS=Gallus gallus
DN32171_c0_g1_i4	sp|P35237|SPB6_HUMAN	1e-105	Serpin B6 OS=Homo sapiens
DN25085_c0_g1_i1	sp|Q3T0T7|SAR1B_BOVIN	5e-108	GTP-binding protein SAR1b OS=Bos taurus
DN54906_c0_g1_i1	sp|Q09108|SCF_CHICK	1e-79	Kit ligand OS=Gallus gallus
DN17845_c0_g1_i2	sp|Q5R444|MEF2C_PONAB	0.0	Myocyte-specific enhancer factor 2C OS=Pongo abelii
DN33862_c3_g1_i1	sp|P54612|2AAA_PIG	0.0	Serine/threonine-protein phosphatase 2A 65 kDa regulatory subunit A alpha isoform OS=Sus scrofa
DN20230_c0_g1_i2	sp|O77592|S35A3_CANLF	3e-163	UDP-N-acetylglucosamine transporter OS=Canis lupus familiaris
DN19245_c0_g1_i1	sp|Q5RAY8|FGF7_PONAB	5e-81	Fibroblast growth factor 7 OS=Pongo abelii
DN40869_c0_g1_i1	sp|Q5I019|TDRP_XENLA	3e-59	Testis development-related protein OS=Xenopus laevis
DN27698_c0_g1_i1	sp|P25207|NFYB_CHICK	2e-112	Nuclear transcription factor Y subunit beta OS=Gallus gallus
DN23133_c0_g1_i1	sp|P09330|PRPS2_RAT	6e-174	Ribose-phosphate pyrophosphokinase 2 OS=Rattus norvegicus
DN27382_c0_g1_i1	sp|Q8R179|KBTB4_MOUSE	0.0	Kelch repeat and BTB domain-containing protein 4 OS=Mus musculus
DN17227_c0_g1_i1	sp|B5FXN8|THOC4_TAEGU	4e-81	THO complex subunit 4 OS=Taeniopygia guttata
DN31209_c0_g1_i1	sp|Q3ZCC8|TPPP3_BOVIN	1e-77	Tubulin polymerization-promoting protein family member 3 OS=Bos taurus
DN25645_c0_g1_i1	sp|P13255|GNMT_RAT	4e-136	Glycine N-methyltransferase OS=Rattus norvegicus
DN30597_c0_g1_i1	sp|Q5R6P6|GMFB_PONAB	8e-74	Glia maturation factor beta OS=Pongo abelii
DN20455_c0_g1_i2	sp|Q5F3N1|PIMT_CHICK	1e-93	Protein-L-isoaspartate(D-aspartate) O-methyltransferase OS=Gallus gallus
DN31746_c0_g1_i2	sp|Q9HC35|EMAL4_HUMAN	0.0	Echinoderm microtubule-associated protein-like 4 OS=Homo sapiens
DN46937_c0_g1_i1	sp|P60060|SC61G_MOUSE	5e-22	Protein transport protein Sec61 subunit gamma OS=Mus musculus
DN21632_c0_g1_i1	sp|Q91W53|GOGA7_MOUSE	5e-69	Golgin subfamily A member 7 OS=Mus musculus
DN32279_c2_g1_i3	sp|P04692|TPM1_RAT	8e-104	Tropomyosin alpha-1 chain OS=Rattus norvegicus
DN26810_c0_g1_i2	sp|O14595|CTDS2_HUMAN	3e-121	Carboxy-terminal domain RNA polymerase II polypeptide A small phosphatase 2 OS=Homo sapiens
DN32097_c0_g1_i2	sp|Q3MHH7|PALMD_BOVIN	8e-134	Palmdelphin OS=Bos taurus
DN31084_c0_g1_i6	sp|Q86UA1|PRP39_HUMAN	0.0	Pre-mRNA-processing factor 39 OS=Homo sapiens
DN30576_c0_g1_i1	sp|Q9Y4Z0|LSM4_HUMAN	5e-45	U6 snRNA-associated Sm-like protein LSm4 OS=Homo sapiens
DN26608_c0_g1_i1	sp|Q5XGD7|TM45B_XENTR	2e-95	Transmembrane protein 45B OS=Xenopus tropicalis
DN32522_c0_g1_i1	sp|Q5ZJP5|FND3A_CHICK	0.0	Fibronectin type-III domain-containing protein 3a OS=Gallus gallus
DN25620_c0_g1_i1	sp|Q9CPX6|ATG3_MOUSE	2e-157	Ubiquitin-like-conjugating enzyme ATG3 OS=Mus musculus
DN31541_c0_g1_i1	sp|Q8NCE2|MTMRE_HUMAN	0.0	Myotubularin-related protein 14 OS=Homo sapiens
DN20166_c0_g1_i1	sp|Q9EQS0|TALDO_RAT	1e-164	Transaldolase OS=Rattus norvegicus
DN29786_c0_g1_i2	sp|Q32KY3|MLF1_BOVIN	1e-81	Myeloid leukemia factor 1 OS=Bos taurus
DN20204_c0_g1_i1	sp|P08754|GNAI3_HUMAN	0.0	Guanine nucleotide-binding protein G(k) subunit alpha OS=Homo sapiens
DN28183_c0_g1_i2	sp|Q32KS0|TBCE_BOVIN	0.0	Tubulin-specific chaperone E OS=Bos taurus
DN32218_c4_g2_i1	sp|O88822|SC5D_MOUSE	1e-122	Lathosterol oxidase OS=Mus musculus
DN33634_c6_g1_i1	sp|Q13485|SMAD4_HUMAN	0.0	Mothers against decapentaplegic homolog 4 OS=Homo sapiens
DN36463_c0_g1_i1	sp|P84173|PHB_CHICK	1e-131	Prohibitin OS=Gallus gallus
DN32133_c0_g1_i1	sp|Q1LZA4|PIGW_BOVIN	2e-130	Phosphatidylinositol-glycan biosynthesis class W protein OS=Bos taurus
DN26887_c0_g1_i1	sp|Q4R6V2|TCPE_MACFA	0.0	T-complex protein 1 subunit epsilon OS=Macaca fascicularis
DN4089_c0_g1_i1	sp|Q6EV77|FUT8_PANTR	0.0	Alpha-(1,6)-fucosyltransferase OS=Pan troglodytes
DN47573_c0_g1_i1	sp|Q78EG7|TP4A1_RAT	2e-92	Protein tyrosine phosphatase type IVA 1 OS=Rattus norvegicus
DN29851_c0_g1_i1	sp|P79134|ANXA6_BOVIN	0.0	Annexin A6 OS=Bos taurus
DN25572_c0_g1_i1	sp|Q99417|MYCBP_HUMAN	7e-47	c-Myc-binding protein OS=Homo sapiens
DN32491_c0_g1_i3	sp|Q8BYC6|TAOK3_MOUSE	0.0	Serine/threonine-protein kinase TAO3 OS=Mus musculus
DN31159_c0_g1_i1	sp|Q8IW41|MAPK5_HUMAN	0.0	MAP kinase-activated protein kinase 5 OS=Homo sapiens
DN39723_c0_g1_i1	sp|Q1X6Y0|NTF3_CALRI	2e-65	Neurotrophin-3 (Fragment) OS=Calabaria reinhardtii
DN67334_c0_g1_i1	sp|P83871|PHF5A_RAT	3e-64	PHD finger-like domain-containing protein 5A OS=Rattus norvegicus
DN33888_c0_g1_i11	sp|Q11206|SIA4C_HUMAN	6e-135	CMP-N-acetylneuraminate-beta-galactosamide-alpha-2,3-sialyltransferase 4 OS=Homo sapiens
DN13400_c0_g1_i1	sp|P61604|CH10_HUMAN	6e-45	10 kDa heat shock protein, mitochondrial OS=Homo sapiens
DN33430_c0_g1_i2	sp|P05065|ALDOA_RAT	0.0	Fructose-bisphosphate aldolase A OS=Rattus norvegicus
DN33062_c2_g1_i2	sp|Q68FR9|EF1D_RAT	2e-93	Elongation factor 1-delta OS=Rattus norvegicus
DN33691_c0_g1_i1	sp|O14494|PLPP1_HUMAN	1e-122	Phospholipid phosphatase 1 OS=Homo sapiens
DN31524_c0_g1_i1	sp|O60268|K0513_HUMAN	1e-149	Uncharacterized protein KIAA0513 OS=Homo sapiens
DN20003_c0_g1_i1	sp|Q96A49|SYAP1_HUMAN	5e-110	Synapse-associated protein 1 OS=Homo sapiens
DN31705_c0_g1_i1	sp|O13154|PACN2_CHICK	0.0	Protein kinase C and casein kinase substrate in neurons protein 2 OS=Gallus gallus
DN31705_c0_g1_i6	sp|Q9UNF0|PACN2_HUMAN	0.0	Protein kinase C and casein kinase substrate in neurons protein 2 OS=Homo sapiens
DN30284_c0_g1_i2	sp|P24522|GA45A_HUMAN	9e-66	Growth arrest and DNA damage-inducible protein GADD45 alpha OS=Homo sapiens
DN32372_c0_g1_i1	sp|Q5ZKX1|CHM1B_CHICK	2e-80	Charged multivesicular body protein 1b OS=Gallus gallus
DN64700_c0_g1_i1	sp|Q9YH18|QKI_CHICK	5e-167	Protein quaking OS=Gallus gallus
DN64439_c0_g1_i1	sp|Q8R5B6|SPSB4_MOUSE	2e-133	SPRY domain-containing SOCS box protein 4 OS=Mus musculus
DN18331_c0_g1_i1	sp|Q5ZLX2|IF2A_CHICK	2e-150	Eukaryotic translation initiation factor 2 subunit 1 OS=Gallus gallus
DN33268_c0_g1_i1	sp|P51646|ARL5A_RAT	6e-99	ADP-ribosylation factor-like protein 5A OS=Rattus norvegicus
DN31731_c0_g1_i4	sp|Q5NVM2|DC1I2_PONAB	0.0	Cytoplasmic dynein 1 intermediate chain 2 OS=Pongo abelii
DN33918_c4_g1_i2	sp|Q4R4C9|ARFG3_MACFA	0.0	ADP-ribosylation factor GTPase-activating protein 3 OS=Macaca fascicularis
DN29557_c0_g1_i1	sp|O43609|SPY1_HUMAN	6e-129	Protein sprouty homolog 1 OS=Homo sapiens
DN17381_c0_g1_i1	sp|P62963|PROF1_RAT	5e-64	Profilin-1 OS=Rattus norvegicus
DN31444_c0_g1_i1	sp|Q2HJ44|GLD2_BOVIN	0.0	Poly(A) RNA polymerase GLD2 OS=Bos taurus
DN28141_c0_g1_i1	sp|Q71U00|SKP1_XENLA	2e-69	S-phase kinase-associated protein 1 OS=Xenopus laevis
DN3729_c0_g1_i1	sp|Q5ZKF6|5NT3B_CHICK	3e-124	7-methylguanosine phosphate-specific 5'-nucleotidase OS=Gallus gallus
DN27712_c0_g1_i1	sp|P62870|ELOB_RAT	6e-55	Elongin-B OS=Rattus norvegicus
DN34392_c0_g1_i1	sp|P56384|AT5G3_MOUSE	1e-37	ATP synthase F(0) complex subunit C3, mitochondrial OS=Mus musculus
DN75696_c0_g1_i1	sp|P62876|RPAB5_MOUSE	8e-33	DNA-directed RNA polymerases I, II, and III subunit RPABC5 OS=Mus musculus
DN32602_c0_g1_i2	sp|O77633|ADA10_PIG	0.0	Disintegrin and metalloproteinase domain-containing protein 10 OS=Sus scrofa
DN26977_c0_g1_i1	sp|P25098|ARBK1_HUMAN	0.0	Beta-adrenergic receptor kinase 1 OS=Homo sapiens
DN22655_c0_g1_i1	sp|Q5RDQ3|AMERL_PONAB	9e-177	AMMECR1-like protein OS=Pongo abelii
DN28427_c0_g1_i2	sp|B5KFM4|SOSSC_TAEGU	6e-34	SOSS complex subunit C OS=Taeniopygia guttata
DN17767_c0_g1_i1	sp|P63221|RS21_PIG	1e-38	40S ribosomal protein S21 OS=Sus scrofa
DN31506_c0_g1_i3	sp|Q5PQN1|HERC4_RAT	0.0	Probable E3 ubiquitin-protein ligase HERC4 OS=Rattus norvegicus
DN33310_c3_g2_i1	sp|P84079|ARF1_RAT	1e-100	ADP-ribosylation factor 1 OS=Rattus norvegicus
DN33171_c0_g1_i1	sp|P10160|IF5A1_RABIT	2e-83	Eukaryotic translation initiation factor 5A-1 OS=Oryctolagus cuniculus
DN21837_c0_g1_i1	sp|Q5ZMC0|EDF1_CHICK	1e-75	Endothelial differentiation-related factor 1 homolog OS=Gallus gallus
DN24758_c0_g1_i1	sp|P52162|MAX_CHICK	2e-66	Protein max OS=Gallus gallus
DN54611_c0_g1_i2	sp|Q0ZQK6|PPIA_SYMSY	2e-81	Peptidyl-prolyl cis-trans isomerase A OS=Symphalangus syndactylus
DN23120_c0_g1_i3	sp|P60484|PTEN_HUMAN	0.0	Phosphatidylinositol 3,4,5-trisphosphate 3-phosphatase and dual-specificity protein phosphatase PTEN OS=Homo sapiens
DN18859_c0_g1_i1	sp|Q29467|I5P1_CANLF	0.0	Type I inositol 1,4,5-trisphosphate 5-phosphatase OS=Canis lupus familiaris
DN32947_c0_g1_i2	sp|P61963|DCAF7_MOUSE	0.0	DDB1- and CUL4-associated factor 7 OS=Mus musculus
DN33219_c0_g1_i9	sp|Q9DEF8|SLAB_DEIAC	2e-60	Snaclec anticoagulant protein subunit B OS=Deinagkistrodon acutus
DN28896_c0_g1_i1	sp|Q4R4V8|EI2BA_MACFA	3e-131	Translation initiation factor eIF-2B subunit alpha OS=Macaca fascicularis
DN33887_c0_g1_i2	sp|Q5R6K8|PP4C_PONAB	6e-180	Serine/threonine-protein phosphatase 4 catalytic subunit OS=Pongo abelii
DN26055_c1_g1_i2	sp|Q96LU5|IMP1L_HUMAN	2e-78	Mitochondrial inner membrane protease subunit 1 OS=Homo sapiens
DN31237_c0_g1_i1	sp|O93477|SAHHB_XENLA	0.0	Adenosylhomocysteinase B OS=Xenopus laevis
DN29394_c0_g1_i1	sp|A0SXL6|EF2_CALJA	0.0	Elongation factor 2 OS=Callithrix jacchus
DN23734_c0_g1_i1	sp|Q5ZKQ7|GID8_CHICK	2e-119	Glucose-induced degradation protein 8 homolog OS=Gallus gallus
DN32178_c0_g1_i3	sp|P17655|CAN2_HUMAN	0.0	Calpain-2 catalytic subunit OS=Homo sapiens
DN31189_c0_g1_i1	sp|Q15393|SF3B3_HUMAN	0.0	Splicing factor 3B subunit 3 OS=Homo sapiens
DN26802_c0_g1_i2	sp|Q8R0A0|T2FB_MOUSE	3e-119	General transcription factor IIF subunit 2 OS=Mus musculus
DN31353_c0_g1_i4	sp|D4ACN8|PLRKT_RAT	3e-50	Plasminogen receptor (KT) OS=Rattus norvegicus
DN25539_c0_g1_i1	sp|Q9DE27|RUVB2_XENLA	0.0	RuvB-like 2 OS=Xenopus laevis
DN17286_c0_g1_i1	sp|O09061|PSB1_MOUSE	7e-109	Proteasome subunit beta type-1 OS=Mus musculus
DN32306_c0_g1_i2	sp|Q9Z2Q1|SC31A_RAT	0.0	Protein transport protein Sec31A OS=Rattus norvegicus
DN24257_c0_g1_i2	sp|Q9NVH0|EXD2_HUMAN	0.0	Exonuclease 3'-5' domain-containing protein 2 OS=Homo sapiens
DN14279_c0_g1_i1	sp|B2RYG6|OTUB1_RAT	8e-140	Ubiquitin thioesterase OTUB1 OS=Rattus norvegicus
DN10438_c0_g1_i1	sp|Q5ZM44|CHP1_CHICK	3e-103	Calcineurin B homologous protein 1 OS=Gallus gallus
DN31190_c0_g1_i1	sp|Q90WU3|DDX1_CHICK	0.0	ATP-dependent RNA helicase DDX1 OS=Gallus gallus
DN10288_c0_g1_i1	sp|P61972|NTF2_RAT	1e-66	Nuclear transport factor 2 OS=Rattus norvegicus
DN32851_c0_g1_i1	sp|Q66JD9|CHUR_XENTR	7e-52	Protein Churchill OS=Xenopus tropicalis
DN26892_c0_g1_i1	sp|P51572|BAP31_HUMAN	2e-91	B-cell receptor-associated protein 31 OS=Homo sapiens
DN31297_c1_g2_i2	sp|A2VE78|FBXL5_BOVIN	0.0	F-box/LRR-repeat protein 5 OS=Bos taurus
DN28480_c0_g1_i2	sp|Q8R5C5|ACTY_MOUSE	0.0	Beta-centractin OS=Mus musculus
DN33330_c0_g1_i4	sp|Q90631|KTN1_CHICK	0.0	Kinectin OS=Gallus gallus
DN32171_c0_g1_i1	sp|P35237|SPB6_HUMAN	1e-105	Serpin B6 OS=Homo sapiens
DN5611_c0_g1_i1	sp|Q8BGH7|C42S2_MOUSE	6e-43	CDC42 small effector protein 2 OS=Mus musculus
DN30344_c0_g1_i3	sp|O14936|CSKP_HUMAN	0.0	Peripheral plasma membrane protein CASK OS=Homo sapiens
DN33420_c8_g1_i6	sp|Q9QYI6|DNJB9_MOUSE	1e-84	DnaJ homolog subfamily B member 9 OS=Mus musculus
DN32609_c0_g1_i3	sp|Q12929|EPS8_HUMAN	0.0	Epidermal growth factor receptor kinase substrate 8 OS=Homo sapiens
DN25949_c0_g1_i1	sp|Q6SQH4|S10AA_RABIT	2e-36	Protein S100-A10 OS=Oryctolagus cuniculus
DN5428_c0_g1_i2	sp|Q27958|DPOLB_BOVIN	1e-168	DNA polymerase beta OS=Bos taurus
DN2789_c0_g1_i1	sp|Q9YGL6|PALM_CHICK	7e-127	Paralemmin-1 OS=Gallus gallus
DN33281_c11_g1_i1	sp|Q4R5Y4|SELH_MACFA	2e-26	Selenoprotein H OS=Macaca fascicularis
DN63103_c0_g1_i1	sp|P62262|1433E_SHEEP	7e-141	14-3-3 protein epsilon OS=Ovis aries
DN25084_c0_g1_i1	sp|A4FUZ6|HSDL2_BOVIN	6e-175	Hydroxysteroid dehydrogenase-like protein 2 OS=Bos taurus
DN33486_c0_g1_i2	sp|Q6P1M0|S27A4_HUMAN	0.0	Long-chain fatty acid transport protein 4 OS=Homo sapiens
DN9367_c0_g1_i2	sp|Q13098|CSN1_HUMAN	0.0	COP9 signalosome complex subunit 1 OS=Homo sapiens
DN31328_c0_g1_i1	sp|Q4R495|MFS11_MACFA	3e-177	UNC93-like protein MFSD11 OS=Macaca fascicularis
DN31489_c0_g1_i1	sp|Q99612|KLF6_HUMAN	5e-111	Krueppel-like factor 6 OS=Homo sapiens
DN31828_c0_g1_i4	sp|Q61584|FXR1_MOUSE	0.0	Fragile X mental retardation syndrome-related protein 1 OS=Mus musculus
DN28222_c0_g1_i1	sp|Q2KIX1|GA45G_BOVIN	9e-70	Growth arrest and DNA damage-inducible protein GADD45 gamma OS=Bos taurus
DN9428_c0_g1_i1	sp|Q6ZTI6|RFLA_HUMAN	7e-52	Refilin-A OS=Homo sapiens
DN24636_c0_g1_i1	sp|Q29081|PMVK_PIG	1e-64	Phosphomevalonate kinase OS=Sus scrofa
DN20055_c0_g1_i2	sp|Q01405|SC23A_MOUSE	0.0	Protein transport protein Sec23A OS=Mus musculus
DN27119_c0_g1_i1	sp|P10768|ESTD_HUMAN	6e-137	S-formylglutathione hydrolase OS=Homo sapiens
DN47676_c0_g1_i1	sp|Q3ZCK1|EIF3L_BOVIN	0.0	Eukaryotic translation initiation factor 3 subunit L OS=Bos taurus
DN32396_c0_g1_i1	sp|Q5RDI2|HSBP1_PONAB	4e-29	Heat shock factor-binding protein 1 OS=Pongo abelii
DN1243_c0_g1_i1	sp|Q8CFN2|CDC42_RAT	3e-106	Cell division control protein 42 homolog OS=Rattus norvegicus
DN71194_c0_g1_i1	sp|Q5RBU9|BAF_PONAB	8e-45	Barrier-to-autointegration factor OS=Pongo abelii
DN30859_c0_g1_i2	sp|Q9QYF9|NDRG3_MOUSE	2e-162	Protein NDRG3 OS=Mus musculus
DN31836_c0_g1_i1	sp|Q96BD6|SPSB1_HUMAN	4e-145	SPRY domain-containing SOCS box protein 1 OS=Homo sapiens
DN33965_c0_g1_i5	sp|Q14974|IMB1_HUMAN	0.0	Importin subunit beta-1 OS=Homo sapiens
DN32688_c0_g1_i2	sp|Q5ZKE7|KCY_CHICK	2e-100	UMP-CMP kinase OS=Gallus gallus
DN33670_c0_g1_i3	sp|Q9WTX6|CUL1_MOUSE	0.0	Cullin-1 OS=Mus musculus
DN32986_c0_g1_i2	sp|Q9H3K2|GHITM_HUMAN	6e-123	Growth hormone-inducible transmembrane protein OS=Homo sapiens
DN15973_c0_g1_i1	sp|Q96LD8|SENP8_HUMAN	2e-80	Sentrin-specific protease 8 OS=Homo sapiens
DN8262_c0_g1_i1	sp|Q5FVH7|MEA1_RAT	4e-39	Male-enhanced antigen 1 OS=Rattus norvegicus
DN15649_c0_g1_i1	sp|P60603|ROMO1_MOUSE	2e-26	Reactive oxygen species modulator 1 OS=Mus musculus
DN318_c0_g1_i1	sp|P29373|RABP2_HUMAN	3e-56	Cellular retinoic acid-binding protein 2 OS=Homo sapiens
DN23308_c0_g1_i1	sp|P57760|STK16_RAT	1e-127	Serine/threonine-protein kinase 16 OS=Rattus norvegicus
DN33149_c0_g1_i2	sp|Q91WT8|RBM47_MOUSE	0.0	RNA-binding protein 47 OS=Mus musculus
DN32704_c0_g1_i2	sp|Q5R5W0|LASP1_PONAB	4e-122	LIM and SH3 domain protein 1 OS=Pongo abelii
DN30032_c0_g1_i2	sp|Q2KMM2|TPPC1_RAT	8e-70	Trafficking protein particle complex subunit 1 OS=Rattus norvegicus
DN62941_c0_g1_i1	sp|Q5GLH2|TRIB2_BOVIN	0.0	Tribbles homolog 2 OS=Bos taurus
DN20488_c0_g1_i1	sp|Q3SZV5|POMP_BOVIN	2e-55	Proteasome maturation protein OS=Bos taurus
DN23127_c0_g1_i1	sp|P62313|LSM6_MOUSE	3e-39	U6 snRNA-associated Sm-like protein LSm6 OS=Mus musculus
DN20466_c0_g1_i1	sp|Q9JID6|ACSL1_CAVPO	0.0	Long-chain-fatty-acid--CoA ligase 1 OS=Cavia porcellus
DN132_c0_g1_i1	sp|Q9WTZ1|RBX2_MOUSE	2e-55	RING-box protein 2 OS=Mus musculus
DN30631_c0_g1_i5	sp|O95453|PARN_HUMAN	0.0	Poly(A)-specific ribonuclease PARN OS=Homo sapiens
DN32294_c0_g1_i1	sp|Q8IWB9|TEX2_HUMAN	0.0	Testis-expressed protein 2 OS=Homo sapiens
DN30245_c0_g1_i1	sp|A5D9C6|MAF1_BOVIN	1e-122	Repressor of RNA polymerase III transcription MAF1 homolog OS=Bos taurus
DN29109_c0_g1_i1	sp|Q9CQJ4|RING2_MOUSE	0.0	E3 ubiquitin-protein ligase RING2 OS=Mus musculus
DN32426_c0_g1_i1	sp|Q9JKF1|IQGA1_MOUSE	0.0	Ras GTPase-activating-like protein IQGAP1 OS=Mus musculus
DN33167_c0_g1_i3	sp|Q5ZJQ7|SSU72_CHICK	1e-111	RNA polymerase II subunit A C-terminal domain phosphatase SSU72 OS=Gallus gallus
DN33165_c0_g1_i1	sp|Q5R589|ERG28_PONAB	4e-63	Probable ergosterol biosynthetic protein 28 OS=Pongo abelii
DN10344_c0_g1_i1	sp|Q5R526|DAZP2_PONAB	4e-72	DAZ-associated protein 2 OS=Pongo abelii
DN10252_c0_g1_i1	sp|Q5R9I9|NACA_PONAB	5e-88	Nascent polypeptide-associated complex subunit alpha OS=Pongo abelii
DN55039_c0_g1_i1	sp|P51662|ANXA1_RABIT	4e-126	Annexin A1 OS=Oryctolagus cuniculus
DN7279_c0_g1_i1	sp|Q9PW72|PDLI4_CHICK	2e-150	PDZ and LIM domain protein 4 OS=Gallus gallus
DN31683_c0_g1_i4	sp|Q3KR97|BI2L1_RAT	0.0	Brain-specific angiogenesis inhibitor 1-associated protein 2-like protein 1 OS=Rattus norvegicus
DN32618_c0_g1_i3	sp|Q5EAC7|CPIN1_BOVIN	2e-101	Anamorsin OS=Bos taurus
DN28415_c0_g1_i3	sp|Q5ZJL8|ABHDD_CHICK	9e-175	Protein ABHD13 OS=Gallus gallus
DN33549_c0_g3_i3	sp|P67829|KC1A_SHEEP	5e-167	Casein kinase I isoform alpha OS=Ovis aries
DN31453_c0_g1_i1	sp|P31948|STIP1_HUMAN	0.0	Stress-induced-phosphoprotein 1 OS=Homo sapiens
DN33888_c0_g1_i14	sp|Q11206|SIA4C_HUMAN	4e-139	CMP-N-acetylneuraminate-beta-galactosamide-alpha-2,3-sialyltransferase 4 OS=Homo sapiens
DN31828_c0_g1_i2	sp|Q61584|FXR1_MOUSE	0.0	Fragile X mental retardation syndrome-related protein 1 OS=Mus musculus
DN29768_c0_g1_i4	sp|Q5R7U8|TBPL1_PONAB	7e-96	TATA box-binding protein-like protein 1 OS=Pongo abelii
DN29492_c0_g1_i1	sp|Q5ZIH2|MON1A_CHICK	0.0	Vacuolar fusion protein MON1 homolog A OS=Gallus gallus
DN26653_c0_g2_i1	sp|Q5RDT5|SAP18_PONAB	4e-76	Histone deacetylase complex subunit SAP18 OS=Pongo abelii
DN27073_c0_g1_i1	sp|Q90WG1|SPINZ_CHICK	5e-141	Spindlin-Z OS=Gallus gallus
DN26037_c0_g1_i1	sp|Q5R9C7|SC11A_PONAB	9e-89	Signal peptidase complex catalytic subunit SEC11A OS=Pongo abelii
DN27693_c0_g1_i1	sp|Q99828|CIB1_HUMAN	2e-67	Calcium and integrin-binding protein 1 OS=Homo sapiens
DN31992_c0_g1_i1	sp|P63170|DYL1_RAT	2e-45	Dynein light chain 1, cytoplasmic OS=Rattus norvegicus
DN32529_c0_g1_i1	sp|Q9JJK4|PEX3_RAT	1e-172	Peroxisomal biogenesis factor 3 OS=Rattus norvegicus
DN31833_c0_g1_i3	sp|O43399|TPD54_HUMAN	3e-68	Tumor protein D54 OS=Homo sapiens
DN29495_c0_g1_i1	sp|Q3MUY2|PIGY_HUMAN	6e-32	Phosphatidylinositol N-acetylglucosaminyltransferase subunit Y OS=Homo sapiens
DN33217_c0_g1_i1	sp|Q13772|NCOA4_HUMAN	1e-123	Nuclear receptor coactivator 4 OS=Homo sapiens
DN31138_c0_g1_i1	sp|O79549|COX2_LYCSM	3e-81	Cytochrome c oxidase subunit 2 OS=Lycodon semicarinatus
DN19789_c0_g1_i3	sp|O43447|PPIH_HUMAN	1e-97	Peptidyl-prolyl cis-trans isomerase H OS=Homo sapiens
DN33935_c3_g1_i1	sp|Q29099|PTBP1_PIG	0.0	Polypyrimidine tract-binding protein 1 OS=Sus scrofa
DN19343_c0_g1_i1	sp|B4F7E8|NIBL1_RAT	0.0	Niban-like protein 1 OS=Rattus norvegicus
DN47817_c0_g1_i1	sp|Q9D1X9|TM50B_MOUSE	2e-86	Transmembrane protein 50B OS=Mus musculus
DN27898_c0_g1_i1	sp|P59708|SF3B6_MOUSE	3e-59	Splicing factor 3B subunit 6 OS=Mus musculus
DN24550_c0_g1_i4	sp|P53990|IST1_HUMAN	1e-123	IST1 homolog OS=Homo sapiens
DN30640_c0_g1_i1	sp|Q90965|RAB2A_CHICK	1e-109	Ras-related protein Rab-2A OS=Gallus gallus
DN27905_c0_g1_i1	sp|Q1RMQ3|SYS1_BOVIN	2e-72	Protein SYS1 homolog OS=Bos taurus
DN29463_c0_g1_i2	sp|P05023|AT1A1_HUMAN	0.0	Sodium/potassium-transporting ATPase subunit alpha-1 OS=Homo sapiens
DN17888_c0_g1_i1	sp|Q5XIT1|MARE3_RAT	5e-128	Microtubule-associated protein RP/EB family member 3 OS=Rattus norvegicus
DN33888_c0_g1_i3	sp|Q11206|SIA4C_HUMAN	4e-139	CMP-N-acetylneuraminate-beta-galactosamide-alpha-2,3-sialyltransferase 4 OS=Homo sapiens
DN32734_c0_g1_i9	sp|Q5ZKF4|HM20A_CHICK	1e-144	High mobility group protein 20A OS=Gallus gallus
DN24675_c0_g1_i1	sp|P0CB50|PRDX1_CHICK	1e-105	Peroxiredoxin-1 OS=Gallus gallus
DN30991_c0_g1_i2	sp|Q8C863|ITCH_MOUSE	0.0	E3 ubiquitin-protein ligase Itchy OS=Mus musculus
DN40113_c0_g1_i1	sp|P84089|ERH_MOUSE	3e-55	Enhancer of rudimentary homolog OS=Mus musculus
DN52850_c0_g1_i1	sp|A1XQS2|TOM7_PIG	1e-23	Mitochondrial import receptor subunit TOM7 homolog OS=Sus scrofa
DN9399_c0_g1_i1	sp|O02691|HCD2_BOVIN	3e-108	3-hydroxyacyl-CoA dehydrogenase type-2 OS=Bos taurus
DN30987_c0_g1_i2	sp|D3ZKU7|BL1S1_RAT	2e-48	Biogenesis of lysosome-related organelles complex 1 subunit 1 OS=Rattus norvegicus
DN30390_c0_g1_i1	sp|A5D7H2|STRN3_BOVIN	0.0	Striatin-3 OS=Bos taurus
DN32102_c0_g1_i2	sp|Q9W757|SOX10_CHICK	0.0	Transcription factor SOX-10 OS=Gallus gallus
DN32438_c0_g1_i1	sp|Q641A2|EFR3A_XENLA	0.0	Protein EFR3 homolog A OS=Xenopus laevis
DN28046_c0_g1_i2	sp|Q8NEU8|DP13B_HUMAN	0.0	DCC-interacting protein 13-beta OS=Homo sapiens
DN31203_c0_g1_i1	sp|Q8NHQ8|RASF8_HUMAN	4e-173	Ras association domain-containing protein 8 OS=Homo sapiens
DN26475_c0_g1_i2	sp|Q13325|IFIT5_HUMAN	3e-133	Interferon-induced protein with tetratricopeptide repeats 5 OS=Homo sapiens
DN27802_c0_g1_i1	sp|Q969U7|PSMG2_HUMAN	2e-88	Proteasome assembly chaperone 2 OS=Homo sapiens
DN27671_c0_g1_i1	sp|Q9UJM3|ERRFI_HUMAN	2e-90	ERBB receptor feedback inhibitor 1 OS=Homo sapiens
DN30741_c0_g1_i1	sp|Q9W7L3|LDHA_PYTRG	1e-164	L-lactate dehydrogenase A chain OS=Python regius
DN32749_c0_g1_i2	sp|Q9NYA4|MTMR4_HUMAN	0.0	Myotubularin-related protein 4 OS=Homo sapiens
DN30436_c0_g1_i1	sp|P22027|ATP5S_BOVIN	1e-72	ATP synthase subunit s, mitochondrial OS=Bos taurus
DN25171_c0_g1_i1	sp|P11023|RAB3A_BOVIN	2e-123	Ras-related protein Rab-3A OS=Bos taurus
DN54855_c0_g1_i1	sp|Q7Z6I8|CE024_HUMAN	2e-83	UPF0461 protein C5orf24 OS=Homo sapiens
DN12973_c0_g1_i1	sp|P51903|PGK_CHICK	0.0	Phosphoglycerate kinase OS=Gallus gallus
DN21765_c0_g1_i1	sp|P43304|GPDM_HUMAN	0.0	Glycerol-3-phosphate dehydrogenase, mitochondrial OS=Homo sapiens
DN25979_c0_g1_i2	sp|Q9CQ20|M1IP1_MOUSE	1e-47	Mid1-interacting protein 1 OS=Mus musculus
DN71957_c0_g1_i1	sp|Q99ME9|NOG1_MOUSE	0.0	Nucleolar GTP-binding protein 1 OS=Mus musculus
DN19927_c0_g1_i1	sp|Q0VCC1|PQLC1_BOVIN	3e-117	PQ-loop repeat-containing protein 1 OS=Bos taurus
DN33285_c0_g1_i1	sp|Q96LT4|SAMD8_HUMAN	0.0	Sphingomyelin synthase-related protein 1 OS=Homo sapiens
DN24275_c0_g1_i1	sp|Q99747|SNAG_HUMAN	3e-147	Gamma-soluble NSF attachment protein OS=Homo sapiens
DN25209_c0_g1_i2	sp|P52657|T2AG_HUMAN	4e-46	Transcription initiation factor IIA subunit 2 OS=Homo sapiens
DN30938_c0_g1_i2	sp|Q9CZX9|EMC4_MOUSE	3e-84	ER membrane protein complex subunit 4 OS=Mus musculus
DN25348_c0_g1_i1	sp|Q13017|RHG05_HUMAN	0.0	Rho GTPase-activating protein 5 OS=Homo sapiens
DN33103_c0_g1_i1	sp|Q569D5|SBP1_XENTR	0.0	Methanethiol oxidase OS=Xenopus tropicalis
DN18364_c0_g1_i2	sp|O14653|GOSR2_HUMAN	2e-50	Golgi SNAP receptor complex member 2 OS=Homo sapiens
DN34204_c0_g1_i1	sp|Q9WVA4|TAGL2_MOUSE	5e-93	Transgelin-2 OS=Mus musculus
DN27121_c0_g1_i1	sp|P01592|IGJ_MOUSE	9e-40	Immunoglobulin J chain OS=Mus musculus
DN26345_c0_g1_i5	sp|Q920Q6|MSI2H_MOUSE	2e-172	RNA-binding protein Musashi homolog 2 OS=Mus musculus
DN50560_c0_g1_i1	sp|P32876|AT5G1_BOVIN	6e-40	ATP synthase F(0) complex subunit C1, mitochondrial OS=Bos taurus
DN16279_c0_g1_i2	sp|E2QV03|TPPC2_CANLF	5e-76	Trafficking protein particle complex subunit 2 OS=Canis lupus familiaris
DN23623_c0_g1_i1	sp|Q00537|CDK17_HUMAN	0.0	Cyclin-dependent kinase 17 OS=Homo sapiens
DN32704_c0_g1_i1	sp|Q61792|LASP1_MOUSE	5e-107	LIM and SH3 domain protein 1 OS=Mus musculus
DN29806_c0_g1_i1	sp|Q9Y2J4|AMOL2_HUMAN	0.0	Angiomotin-like protein 2 OS=Homo sapiens
DN31220_c0_g1_i1	sp|Q13769|THOC5_HUMAN	0.0	THO complex subunit 5 homolog OS=Homo sapiens
DN26485_c0_g2_i1	sp|F6QV99|ATAD1_BOVIN	0.0	ATPase family AAA domain-containing protein 1 OS=Bos taurus
DN32383_c0_g1_i2	sp|Q91VH2|SNX9_MOUSE	0.0	Sorting nexin-9 OS=Mus musculus
DN32704_c0_g1_i4	sp|Q5R5W0|LASP1_PONAB	1e-122	LIM and SH3 domain protein 1 OS=Pongo abelii
DN22519_c0_g1_i1	sp|Q9PSX7|RHOC_CHICK	2e-107	Rho-related GTP-binding protein RhoC OS=Gallus gallus
DN23337_c0_g1_i1	sp|P86229|KTAP2_CANLF	5e-52	Keratinocyte-associated protein 2 OS=Canis lupus familiaris
DN32327_c0_g1_i12	sp|Q5ZJ85|PRPF3_CHICK	0.0	U4/U6 small nuclear ribonucleoprotein Prp3 OS=Gallus gallus
DN26069_c0_g1_i1	sp|Q9JI08|BIN3_MOUSE	2e-123	Bridging integrator 3 OS=Mus musculus
DN32136_c0_g1_i1	sp|A5PJU8|LBH_BOVIN	4e-38	Protein LBH OS=Bos taurus
DN32344_c0_g1_i3	sp|Q4R5B4|TMX2_MACFA	7e-136	Thioredoxin-related transmembrane protein 2 OS=Macaca fascicularis
DN26919_c0_g1_i1	sp|P61959|SUMO2_RAT	2e-48	Small ubiquitin-related modifier 2 OS=Rattus norvegicus
DN30484_c0_g1_i2	sp|Q3ZBN8|TIM14_BOVIN	2e-49	Mitochondrial import inner membrane translocase subunit TIM14 OS=Bos taurus
DN33831_c1_g1_i3	sp|P0DOX6|IGM_HUMAN	3e-96	Immunoglobulin mu heavy chain OS=Homo sapiens
DN33690_c0_g1_i1	sp|Q9H777|RNZ1_HUMAN	2e-139	Zinc phosphodiesterase ELAC protein 1 OS=Homo sapiens
DN15394_c0_g1_i1	sp|Q8VEM8|MPCP_MOUSE	4e-153	Phosphate carrier protein, mitochondrial OS=Mus musculus
DN39442_c0_g1_i1	sp|Q90701|TEAD3_CHICK	0.0	Transcriptional enhancer factor TEF-5 OS=Gallus gallus
DN26438_c0_g1_i1	sp|Q4R7L3|PRS6B_MACFA	0.0	26S proteasome regulatory subunit 6B OS=Macaca fascicularis
DN24800_c0_g1_i2	sp|Q9UFF9|CNOT8_HUMAN	4e-161	CCR4-NOT transcription complex subunit 8 OS=Homo sapiens
DN31973_c0_g1_i1	sp|Q96ES7|SGF29_HUMAN	2e-162	SAGA-associated factor 29 OS=Homo sapiens
DN32239_c0_g1_i1	sp|P41035|IF2B_RABIT	2e-141	Eukaryotic translation initiation factor 2 subunit 2 OS=Oryctolagus cuniculus
DN24282_c0_g1_i2	sp|Q9WV97|TIM9_RAT	2e-43	Mitochondrial import inner membrane translocase subunit Tim9 OS=Rattus norvegicus
DN33916_c0_g1_i8	sp|P02607|MYL6_CHICK	3e-81	Myosin light polypeptide 6 OS=Gallus gallus
DN32613_c0_g1_i3	sp|O75886|STAM2_HUMAN	0.0	Signal transducing adapter molecule 2 OS=Homo sapiens
DN33618_c0_g1_i1	sp|Q2YDD2|SMG9_BOVIN	0.0	Protein SMG9 OS=Bos taurus
DN33365_c0_g1_i1	sp|Q80U63|MFN2_MOUSE	0.0	Mitofusin-2 OS=Mus musculus
DN32768_c1_g1_i1	sp|Q7Z3U7|MON2_HUMAN	0.0	Protein MON2 homolog OS=Homo sapiens
DN29268_c0_g1_i2	sp|P01116|RASK_HUMAN	1e-95	GTPase KRas OS=Homo sapiens
DN34037_c0_g1_i2	sp|Q13813|SPTN1_HUMAN	0.0	Spectrin alpha chain, non-erythrocytic 1 OS=Homo sapiens
DN63468_c0_g1_i1	sp|P80174|SODC_CARCR	3e-60	Superoxide dismutase [Cu-Zn] OS=Caretta caretta
DN8085_c0_g1_i1	sp|Q3MHE2|PRP4_BOVIN	0.0	U4/U6 small nuclear ribonucleoprotein Prp4 OS=Bos taurus
DN31069_c0_g1_i1	sp|P25787|PSA2_HUMAN	1e-124	Proteasome subunit alpha type-2 OS=Homo sapiens
DN71394_c0_g1_i1	sp|P68519|CYC_CROVV	2e-57	Cytochrome c OS=Crotalus viridis viridis
DN31315_c0_g1_i2	sp|Q5PQR5|IMP4_RAT	8e-146	U3 small nucleolar ribonucleoprotein protein IMP4 OS=Rattus norvegicus
DN17531_c0_g1_i1	sp|Q5ZK63|TCP4_CHICK	1e-43	Activated RNA polymerase II transcriptional coactivator p15 OS=Gallus gallus
DN31425_c0_g1_i1	sp|P38024|PUR6_CHICK	0.0	Multifunctional protein ADE2 OS=Gallus gallus
DN30831_c0_g1_i1	sp|P79126|PPM1G_BOVIN	0.0	Protein phosphatase 1G OS=Bos taurus
DN29274_c0_g1_i2	sp|Q9JL15|LEG8_MOUSE	5e-98	Galectin-8 OS=Mus musculus
DN31865_c0_g1_i2	sp|G5E829|AT2B1_MOUSE	0.0	Plasma membrane calcium-transporting ATPase 1 OS=Mus musculus
DN27874_c0_g1_i1	sp|P40429|RL13A_HUMAN	2e-104	60S ribosomal protein L13a OS=Homo sapiens
DN72204_c0_g1_i1	sp|Q5U211|SNX3_RAT	2e-87	Sorting nexin-3 OS=Rattus norvegicus
DN31826_c0_g1_i6	sp|P43685|GILX_HELHO	3e-44	Gilatoxin OS=Heloderma horridum horridum
DN30934_c0_g1_i4	sp|F2Z3T4|MBNL2_RAT	9e-146	Muscleblind-like protein 2 OS=Rattus norvegicus
DN33511_c2_g4_i4	sp|P16924|P4HA1_CHICK	0.0	Prolyl 4-hydroxylase subunit alpha-1 OS=Gallus gallus
DN34073_c0_g3_i1	sp|P05619|ILEU_HORSE	3e-130	Leukocyte elastase inhibitor OS=Equus caballus
DN54867_c0_g1_i1	sp|Q6PF39|RUNX1_XENLA	0.0	Runt-related transcription factor 1 OS=Xenopus laevis
DN33540_c0_g1_i3	sp|P14685|PSMD3_MOUSE	0.0	26S proteasome non-ATPase regulatory subunit 3 OS=Mus musculus
DN27384_c0_g1_i1	sp|Q32PJ3|ORC3_BOVIN	0.0	Origin recognition complex subunit 3 OS=Bos taurus
DN26372_c0_g1_i3	sp|P49962|SRP09_MOUSE	2e-38	Signal recognition particle 9 kDa protein OS=Mus musculus
DN32682_c0_g1_i7	sp|Q8JFP1|IF4A2_CHICK	0.0	Eukaryotic initiation factor 4A-II OS=Gallus gallus
DN32173_c0_g1_i1	sp|P61222|ABCE1_MOUSE	0.0	ATP-binding cassette sub-family E member 1 OS=Mus musculus
DN28415_c0_g1_i1	sp|Q5ZJL8|ABHDD_CHICK	9e-175	Protein ABHD13 OS=Gallus gallus
DN30185_c0_g1_i1	sp|Q9H2G9|GO45_HUMAN	5e-147	Golgin-45 OS=Homo sapiens
DN17380_c0_g1_i1	sp|Q8NFB2|T185A_HUMAN	0.0	Transmembrane protein 185A OS=Homo sapiens
DN27895_c0_g1_i1	sp|Q96A56|T53I1_HUMAN	4e-80	Tumor protein p53-inducible nuclear protein 1 OS=Homo sapiens
DN31274_c0_g1_i1	sp|Q5ZIU0|ORML2_CHICK	4e-66	ORM1-like protein 2 OS=Gallus gallus
DN18040_c0_g1_i2	sp|P27791|KAPCA_RAT	0.0	cAMP-dependent protein kinase catalytic subunit alpha OS=Rattus norvegicus
DN18845_c0_g1_i2	sp|O14548|COX7R_HUMAN	4e-35	Cytochrome c oxidase subunit 7A-related protein, mitochondrial OS=Homo sapiens
DN33907_c0_g1_i1	sp|Q14703|MBTP1_HUMAN	0.0	Membrane-bound transcription factor site-1 protease OS=Homo sapiens
DN31910_c0_g1_i2	sp|Q6NZH5|CXG1_XENTR	8e-141	Gap junction gamma-1 protein OS=Xenopus tropicalis
DN32436_c0_g1_i2	sp|Q9NZN5|ARHGC_HUMAN	0.0	Rho guanine nucleotide exchange factor 12 OS=Homo sapiens
DN31432_c0_g1_i7	sp|O96011|PX11B_HUMAN	4e-84	Peroxisomal membrane protein 11B OS=Homo sapiens
DN33485_c0_g1_i1	sp|P13444|METK1_RAT	0.0	S-adenosylmethionine synthase isoform type-1 OS=Rattus norvegicus
DN15757_c0_g1_i1	sp|Q3SXY8|AR13B_HUMAN	1e-114	ADP-ribosylation factor-like protein 13B OS=Homo sapiens
DN23375_c0_g1_i1	sp|P49147|PA24A_CHICK	0.0	Cytosolic phospholipase A2 OS=Gallus gallus
DN24584_c0_g1_i1	sp|P62907|RL10A_RAT	4e-103	60S ribosomal protein L10a OS=Rattus norvegicus
DN30966_c0_g1_i1	sp|Q10567|AP1B1_HUMAN	0.0	AP-1 complex subunit beta-1 OS=Homo sapiens
DN29280_c0_g1_i1	sp|P69091|RL18_ORENI	5e-88	60S ribosomal protein L18 OS=Oreochromis niloticus
DN29435_c0_g1_i1	sp|P80512|ADH1_NAJNA	0.0	Alcohol dehydrogenase 1 OS=Naja naja
DN26262_c0_g1_i1	sp|P61969|LMO4_MOUSE	1e-97	LIM domain transcription factor LMO4 OS=Mus musculus
DN33745_c0_g1_i3	sp|Q14C86|GAPD1_HUMAN	0.0	GTPase-activating protein and VPS9 domain-containing protein 1 OS=Homo sapiens
DN33638_c6_g1_i1	sp|Q3UV55|NR1D1_MOUSE	0.0	Nuclear receptor subfamily 1 group D member 1 OS=Mus musculus
DN16711_c0_g1_i1	sp|Q5ZMC6|GSKIP_CHICK	8e-53	GSK3-beta interaction protein OS=Gallus gallus
DN64785_c0_g1_i1	sp|Q9Y534|CSDC2_HUMAN	2e-64	Cold shock domain-containing protein C2 OS=Homo sapiens
DN31468_c0_g1_i2	sp|P53367|ARFP1_HUMAN	0.0	Arfaptin-1 OS=Homo sapiens
DN28421_c0_g1_i1	sp|Q9ESF4|LFG1_MOUSE	4e-109	Protein lifeguard 1 OS=Mus musculus
DN30807_c0_g1_i5	sp|P24799|GNAS_XENLA	0.0	Guanine nucleotide-binding protein G(s) subunit alpha OS=Xenopus laevis
DN8290_c0_g1_i1	sp|Q5ZIR1|SHLB1_CHICK	9e-166	Endophilin-B1 OS=Gallus gallus
DN27720_c0_g1_i1	sp|A6H7H1|F120A_BOVIN	0.0	Constitutive coactivator of PPAR-gamma-like protein 1 OS=Bos taurus
DN31488_c0_g1_i1	sp|Q95KM5|CLD3_CANLF	2e-68	Claudin-3 OS=Canis lupus familiaris
DN31442_c0_g1_i1	sp|P61025|CKS1_MOUSE	4e-40	Cyclin-dependent kinases regulatory subunit 1 OS=Mus musculus
DN9990_c0_g1_i1	sp|O00186|STXB3_HUMAN	0.0	Syntaxin-binding protein 3 OS=Homo sapiens
DN20871_c0_g1_i2	sp|Q6SP97|ENKUR_MOUSE	4e-75	Enkurin OS=Mus musculus
DN19040_c0_g1_i2	sp|Q9UJT0|TBE_HUMAN	0.0	Tubulin epsilon chain OS=Homo sapiens
DN29195_c0_g1_i1	sp|Q8K2C8|GPAT4_MOUSE	0.0	Glycerol-3-phosphate acyltransferase 4 OS=Mus musculus
DN33310_c3_g2_i4	sp|P84079|ARF1_RAT	1e-100	ADP-ribosylation factor 1 OS=Rattus norvegicus
DN32110_c1_g1_i3	sp|P13623|NFIX_MESAU	0.0	Nuclear factor 1 X-type OS=Mesocricetus auratus
DN27670_c0_g1_i2	sp|Q99643|C560_HUMAN	7e-55	Succinate dehydrogenase cytochrome b560 subunit, mitochondrial OS=Homo sapiens
DN21820_c0_g1_i2	sp|Q9Z2V9|CCNI_MOUSE	2e-147	Cyclin-I OS=Mus musculus
DN32579_c0_g1_i2	sp|Q9JLJ5|ELOV1_MOUSE	1e-106	Elongation of very long chain fatty acids protein 1 OS=Mus musculus
DN29427_c0_g1_i3	sp|Q00589|SC6A6_CANLF	0.0	Sodium- and chloride-dependent taurine transporter OS=Canis lupus familiaris
DN23550_c0_g1_i3	sp|P55169|CCND1_CHICK	1e-150	G1/S-specific cyclin-D1 OS=Gallus gallus
DN29725_c0_g1_i1	sp|Q5R591|SPF30_PONAB	2e-108	Survival of motor neuron-related-splicing factor 30 OS=Pongo abelii
DN39323_c0_g1_i1	sp|P02401|RLA2_RAT	1e-21	60S acidic ribosomal protein P2 OS=Rattus norvegicus
DN763_c0_g1_i1	sp|Q9QYI4|DJB12_MOUSE	3e-171	DnaJ homolog subfamily B member 12 OS=Mus musculus
DN9505_c0_g1_i1	sp|P61314|RL15_RAT	9e-104	60S ribosomal protein L15 OS=Rattus norvegicus
DN32944_c0_g1_i1	sp|P62332|ARF6_RAT	4e-96	ADP-ribosylation factor 6 OS=Rattus norvegicus
DN17410_c0_g1_i1	sp|P62919|RL8_RAT	3e-139	60S ribosomal protein L8 OS=Rattus norvegicus
DN32231_c0_g1_i1	sp|Q9Y5P4|C43BP_HUMAN	0.0	Collagen type IV alpha-3-binding protein OS=Homo sapiens
DN31618_c0_g1_i1	sp|Q90876|IRF1_CHICK	2e-66	Interferon regulatory factor 1 OS=Gallus gallus
DN30730_c0_g1_i1	sp|B0K025|OSTC_RAT	2e-78	Oligosaccharyltransferase complex subunit OSTC OS=Rattus norvegicus
DN33838_c0_g1_i1	sp|Q9UQ80|PA2G4_HUMAN	0.0	Proliferation-associated protein 2G4 OS=Homo sapiens
DN25121_c0_g1_i1	sp|G1S9B8|SIM12_NOMLE	2e-30	Small integral membrane protein 12 OS=Nomascus leucogenys
DN30237_c0_g1_i3	sp|P17812|PYRG1_HUMAN	0.0	CTP synthase 1 OS=Homo sapiens
DN25064_c0_g1_i2	sp|Q9BQ15|SOSB1_HUMAN	1e-85	SOSS complex subunit B1 OS=Homo sapiens
DN33148_c0_g1_i1	sp|P18461|FGFR2_CHICK	0.0	Fibroblast growth factor receptor 2 OS=Gallus gallus
DN33841_c0_g1_i7	sp|Q02218|ODO1_HUMAN	0.0	2-oxoglutarate dehydrogenase, mitochondrial OS=Homo sapiens
DN16492_c0_g1_i1	sp|Q4R6P7|SESN1_MACFA	0.0	Sestrin-1 OS=Macaca fascicularis
DN20889_c0_g1_i1	sp|Q15434|RBMS2_HUMAN	2e-170	RNA-binding motif, single-stranded-interacting protein 2 OS=Homo sapiens
DN33998_c0_g1_i1	sp|Q5RAN1|RBGP1_PONAB	0.0	Rab GTPase-activating protein 1 OS=Pongo abelii
DN31150_c0_g1_i1	sp|Q9W6S3|SIN1_CHICK	0.0	Target of rapamycin complex 2 subunit MAPKAP1 OS=Gallus gallus
DN33639_c0_g2_i1	sp|Q8TBP0|TBC16_HUMAN	0.0	TBC1 domain family member 16 OS=Homo sapiens
DN26467_c0_g1_i1	sp|Q5XH16|NH2L1_XENLA	1e-54	NHP2-like protein 1 OS=Xenopus laevis
DN33118_c0_g1_i1	sp|Q9NZ01|TECR_HUMAN	4e-170	Very-long-chain enoyl-CoA reductase OS=Homo sapiens
DN6214_c0_g1_i1	sp|P24032|MLRN_CHICK	1e-90	Myosin regulatory light chain 2, smooth muscle minor isoform OS=Gallus gallus
DN32734_c0_g1_i1	sp|Q5ZKF4|HM20A_CHICK	1e-144	High mobility group protein 20A OS=Gallus gallus
DN22466_c0_g1_i1	sp|Q8VC88|GRAN_MOUSE	8e-80	Grancalcin OS=Mus musculus
DN31065_c0_g1_i1	sp|Q5ZJH8|NTCP7_CHICK	5e-152	Sodium/bile acid cotransporter 7 OS=Gallus gallus
DN27779_c0_g1_i1	sp|O15131|IMA6_HUMAN	0.0	Importin subunit alpha-6 OS=Homo sapiens
DN27895_c0_g1_i2	sp|Q96A56|T53I1_HUMAN	3e-80	Tumor protein p53-inducible nuclear protein 1 OS=Homo sapiens
DN33676_c1_g1_i7	sp|Q9D7D7|CLD23_MOUSE	2e-52	Claudin-23 OS=Mus musculus
DN33320_c0_g1_i2	sp|Q96QK8|SIM14_HUMAN	3e-39	Small integral membrane protein 14 OS=Homo sapiens
DN27943_c0_g1_i1	sp|Q2YDP3|NC2A_BOVIN	9e-57	Dr1-associated corepressor OS=Bos taurus
DN29952_c0_g1_i2	sp|Q5F471|PP6R3_CHICK	0.0	Serine/threonine-protein phosphatase 6 regulatory subunit 3 OS=Gallus gallus
DN22921_c0_g1_i1	sp|Q9BXJ9|NAA15_HUMAN	0.0	N-alpha-acetyltransferase 15, NatA auxiliary subunit OS=Homo sapiens
DN32415_c1_g1_i3	sp|P46019|KPB2_HUMAN	0.0	Phosphorylase b kinase regulatory subunit alpha, liver isoform OS=Homo sapiens
DN25722_c0_g2_i1	sp|P0DP35|CAM2B_XENLA	2e-79	Calmodulin-2 B OS=Xenopus laevis
DN32607_c0_g1_i1	sp|P20337|RAB3B_HUMAN	3e-96	Ras-related protein Rab-3B OS=Homo sapiens
DN26324_c0_g1_i1	sp|Q8N8N0|RN152_HUMAN	2e-109	E3 ubiquitin-protein ligase RNF152 OS=Homo sapiens
DN24237_c0_g1_i1	sp|Q8BHS3|RBM22_MOUSE	0.0	Pre-mRNA-splicing factor RBM22 OS=Mus musculus
DN28775_c0_g1_i4	sp|Q9Y217|MTMR6_HUMAN	0.0	Myotubularin-related protein 6 OS=Homo sapiens
DN25755_c0_g1_i2	sp|A4FV72|PPIE_BOVIN	8e-162	Peptidyl-prolyl cis-trans isomerase E OS=Bos taurus
DN33932_c0_g1_i3	sp|Q92900|RENT1_HUMAN	0.0	Regulator of nonsense transcripts 1 OS=Homo sapiens
DN33369_c0_g1_i4	sp|Q9NV70|EXOC1_HUMAN	0.0	Exocyst complex component 1 OS=Homo sapiens
DN32451_c0_g1_i4	sp|Q8R1S4|MTSS1_MOUSE	0.0	Protein MTSS 1 OS=Mus musculus
DN31806_c0_g1_i3	sp|P49336|CDK8_HUMAN	0.0	Cyclin-dependent kinase 8 OS=Homo sapiens
DN24171_c0_g1_i1	sp|Q5ZJ54|TCPZ_CHICK	0.0	T-complex protein 1 subunit zeta OS=Gallus gallus
DN29470_c0_g1_i1	sp|Q9DEE9|ARP6_CHICK	0.0	Actin-related protein 6 OS=Gallus gallus
DN9205_c0_g1_i2	sp|A2AM29|AF9_MOUSE	0.0	Protein AF-9 OS=Mus musculus
DN33962_c13_g1_i3	sp|Q8R1F6|HID1_MOUSE	0.0	Protein HID1 OS=Mus musculus
DN12716_c0_g1_i1	sp|B5DF89|CUL3_RAT	0.0	Cullin-3 OS=Rattus norvegicus
DN27280_c0_g1_i1	sp|Q9C005|DPY30_HUMAN	3e-42	Protein dpy-30 homolog OS=Homo sapiens
DN27479_c0_g1_i1	sp|Q5R7L3|RM16_PONAB	6e-76	39S ribosomal protein L16, mitochondrial OS=Pongo abelii
DN25722_c0_g1_i2	sp|P0DP35|CAM2B_XENLA	2e-79	Calmodulin-2 B OS=Xenopus laevis
DN33888_c0_g1_i6	sp|Q11206|SIA4C_HUMAN	6e-135	CMP-N-acetylneuraminate-beta-galactosamide-alpha-2,3-sialyltransferase 4 OS=Homo sapiens
DN33812_c1_g1_i6	sp|Q8TBA6|GOGA5_HUMAN	0.0	Golgin subfamily A member 5 OS=Homo sapiens
DN29425_c0_g1_i1	sp|Q5RF28|NAA50_PONAB	5e-90	N-alpha-acetyltransferase 50 OS=Pongo abelii
DN28174_c0_g1_i1	sp|Q3T0K2|TCPG_BOVIN	0.0	T-complex protein 1 subunit gamma OS=Bos taurus
DN22654_c0_g1_i2	sp|Q5XI73|GDIR1_RAT	2e-105	Rho GDP-dissociation inhibitor 1 OS=Rattus norvegicus
DN29407_c0_g1_i1	sp|P63245|RACK1_RAT	0.0	Receptor of activated protein C kinase 1 OS=Rattus norvegicus
DN32999_c0_g1_i1	sp|P53992|SC24C_HUMAN	0.0	Protein transport protein Sec24C OS=Homo sapiens
DN32279_c2_g2_i2	sp|P19352|TPM2_CHICK	3e-117	Tropomyosin beta chain OS=Gallus gallus
DN31375_c0_g1_i3	sp|Q1JQE0|SNW1_BOVIN	0.0	SNW domain-containing protein 1 OS=Bos taurus
DN24340_c0_g1_i1	sp|P78560|CRADD_HUMAN	4e-66	Death domain-containing protein CRADD OS=Homo sapiens
DN32774_c0_g1_i1	sp|P26040|EZRI_MOUSE	0.0	Ezrin OS=Mus musculus
DN31621_c0_g1_i1	sp|Q4ADV7|RIC1_HUMAN	0.0	RAB6A-GEF complex partner protein 1 OS=Homo sapiens
DN29009_c0_g1_i1	sp|Q5F3N9|CF106_CHICK	2e-154	Uncharacterized protein C6orf106 homolog OS=Gallus gallus
DN16678_c0_g1_i1	sp|Q12904|AIMP1_HUMAN	9e-117	Aminoacyl tRNA synthase complex-interacting multifunctional protein 1 OS=Homo sapiens
DN34115_c0_g2_i1	sp|Q5M823|NUDC2_RAT	1e-75	NudC domain-containing protein 2 OS=Rattus norvegicus
DN32121_c0_g1_i1	sp|Q8N5K1|CISD2_HUMAN	1e-55	CDGSH iron-sulfur domain-containing protein 2 OS=Homo sapiens
DN31124_c0_g1_i3	sp|Q5EA88|GPDA_BOVIN	6e-170	Glycerol-3-phosphate dehydrogenase [NAD(+)], cytoplasmic OS=Bos taurus
DN33255_c0_g1_i2	sp|Q9SDY5|RCE1_ARATH	3e-60	NEDD8-conjugating enzyme Ubc12 OS=Arabidopsis thaliana
DN840_c0_g1_i1	sp|Q5ZK14|DDA1_CHICK	4e-53	DET1- and DDB1-associated protein 1 OS=Gallus gallus
DN28738_c0_g1_i3	sp|O08654|CP070_RAT	0.0	UPF0183 protein C16orf70 homolog OS=Rattus norvegicus
DN55229_c0_g1_i1	sp|Q9D554|SF3A3_MOUSE	0.0	Splicing factor 3A subunit 3 OS=Mus musculus
DN31515_c0_g1_i1	sp|Q5ZLW3|DYM_CHICK	0.0	Dymeclin OS=Gallus gallus
DN31872_c0_g1_i1	sp|Q5R587|RPAB1_PONAB	1e-109	DNA-directed RNA polymerases I, II, and III subunit RPABC1 OS=Pongo abelii
DN32648_c0_g1_i1	sp|Q5ZJB7|CHMP7_CHICK	0.0	Charged multivesicular body protein 7 OS=Gallus gallus
DN29432_c0_g1_i1	sp|Q7ZXD5|AR1BA_XENLA	0.0	Actin-related protein 2/3 complex subunit 1B-A OS=Xenopus laevis
DN27698_c0_g1_i3	sp|P25207|NFYB_CHICK	2e-112	Nuclear transcription factor Y subunit beta OS=Gallus gallus
DN32942_c0_g1_i1	sp|Q3URD3|SLMAP_MOUSE	0.0	Sarcolemmal membrane-associated protein OS=Mus musculus
DN32367_c0_g1_i1	sp|Q8AXV0|SH3G1_CHICK	3e-177	Endophilin-A2 OS=Gallus gallus
DN28562_c0_g1_i1	sp|Q5ZI78|TFIP8_CHICK	5e-93	Tumor necrosis factor alpha-induced protein 8 OS=Gallus gallus
DN29929_c0_g1_i4	sp|Q684M2|ATG4D_PIG	2e-152	Cysteine protease ATG4D OS=Sus scrofa
DN29310_c0_g1_i4	sp|O95758|PTBP3_HUMAN	0.0	Polypyrimidine tract-binding protein 3 OS=Homo sapiens
DN20521_c0_g1_i1	sp|Q5F3C1|DEGS1_CHICK	4e-170	Sphingolipid delta(4)-desaturase DES1 OS=Gallus gallus
DN18624_c0_g1_i1	sp|Q9HAU4|SMUF2_HUMAN	0.0	E3 ubiquitin-protein ligase SMURF2 OS=Homo sapiens
DN33311_c1_g1_i5	sp|Q2HZ28|PA2A_BOTER	1e-60	Acidic phospholipase A2 BE-I-PLA2 OS=Bothrops erythromelas
DN32964_c0_g1_i1	sp|P62275|RS29_RAT	3e-28	40S ribosomal protein S29 OS=Rattus norvegicus
DN64101_c0_g1_i1	sp|P67884|RL30_OPHHA	5e-60	60S ribosomal protein L30 OS=Ophiophagus hannah
DN31635_c0_g1_i1	sp|Q6P0K8|PLAK_RAT	0.0	Junction plakoglobin OS=Rattus norvegicus
DN31119_c0_g1_i3	sp|Q3UTY6|THSD4_MOUSE	0.0	Thrombospondin type-1 domain-containing protein 4 OS=Mus musculus
DN33278_c0_g1_i1	sp|Q6NYB7|RAB1A_RAT	1e-112	Ras-related protein Rab-1A OS=Rattus norvegicus
DN19402_c0_g1_i1	sp|Q7ZTA0|CRVP_AGKPI	5e-121	Cysteine-rich venom protein piscivorin OS=Agkistrodon piscivorus piscivorus
DN22328_c0_g1_i1	sp|P62744|AP2S1_RAT	7e-78	AP-2 complex subunit sigma OS=Rattus norvegicus
DN20423_c0_g1_i1	sp|P04061|RNAS1_CHESE	2e-27	Ribonuclease OS=Chelydra serpentina
DN33396_c6_g1_i4	sp|Q9Y227|ENTP4_HUMAN	0.0	Ectonucleoside triphosphate diphosphohydrolase 4 OS=Homo sapiens
DN30899_c0_g1_i1	sp|Q5RBX2|BET1L_PONAB	1e-39	BET1-like protein OS=Pongo abelii
DN22639_c0_g1_i1	sp|P39023|RL3_HUMAN	0.0	60S ribosomal protein L3 OS=Homo sapiens
DN26298_c0_g1_i1	sp|Q5R8B1|DPM3_PONAB	3e-27	Dolichol-phosphate mannosyltransferase subunit 3 OS=Pongo abelii
DN22871_c0_g1_i1	sp|Q29476|ST1A1_CANLF	8e-114	Sulfotransferase 1A1 OS=Canis lupus familiaris
DN26019_c0_g1_i2	sp|Q1KME6|RAB6A_CHICK	9e-114	Ras-related protein Rab-6A OS=Gallus gallus
DN9039_c0_g1_i1	sp|P87215|DIMI_SCHPO	8e-23	Mitosis protein dim1 OS=Schizosaccharomyces pombe (strain 972 / ATCC 24843)
DN32075_c0_g1_i1	sp|P28288|ABCD3_HUMAN	0.0	ATP-binding cassette sub-family D member 3 OS=Homo sapiens
DN4221_c0_g1_i1	sp|P26196|DDX6_HUMAN	0.0	Probable ATP-dependent RNA helicase DDX6 OS=Homo sapiens
DN31691_c0_g1_i5	sp|Q5ZKH8|ODR4_CHICK	3e-167	Protein odr-4 homolog OS=Gallus gallus
DN32074_c0_g1_i3	sp|Q8WYQ5|DGCR8_HUMAN	0.0	Microprocessor complex subunit DGCR8 OS=Homo sapiens
DN31674_c0_g1_i1	sp|Q13356|PPIL2_HUMAN	0.0	RING-type E3 ubiquitin-protein ligase PPIL2 OS=Homo sapiens
DN29924_c0_g1_i1	sp|O00629|IMA3_HUMAN	0.0	Importin subunit alpha-3 OS=Homo sapiens
DN31014_c0_g1_i3	sp|Q5R795|MFF_PONAB	1e-88	Mitochondrial fission factor OS=Pongo abelii
DN27111_c0_g1_i1	sp|Q15417|CNN3_HUMAN	2e-180	Calponin-3 OS=Homo sapiens
DN7898_c0_g1_i1	sp|Q5JVS0|HABP4_HUMAN	8e-115	Intracellular hyaluronan-binding protein 4 OS=Homo sapiens
DN33549_c0_g3_i4	sp|P67829|KC1A_SHEEP	2e-162	Casein kinase I isoform alpha OS=Ovis aries
DN33578_c0_g1_i1	sp|Q9QZA6|CD151_RAT	2e-94	CD151 antigen OS=Rattus norvegicus
DN19624_c0_g1_i1	sp|Q9QYJ0|DNJA2_MOUSE	0.0	DnaJ homolog subfamily A member 2 OS=Mus musculus
DN33132_c0_g1_i1	sp|Q90687|PTN11_CHICK	0.0	Tyrosine-protein phosphatase non-receptor type 11 OS=Gallus gallus
DN22712_c0_g1_i1	sp|Q4R941|SPT4H_MACFA	4e-62	Transcription elongation factor SPT4 OS=Macaca fascicularis
DN54783_c0_g1_i1	sp|Q4KM86|GGACT_RAT	3e-49	Gamma-glutamylaminecyclotransferase OS=Rattus norvegicus
DN24793_c0_g1_i2	sp|Q9R190|MTA2_MOUSE	0.0	Metastasis-associated protein MTA2 OS=Mus musculus
DN596_c0_g1_i1	sp|Q865S0|RCAS1_CANLF	4e-96	Receptor-binding cancer antigen expressed on SiSo cells OS=Canis lupus familiaris
DN32102_c0_g1_i1	sp|Q9W757|SOX10_CHICK	0.0	Transcription factor SOX-10 OS=Gallus gallus
DN33217_c0_g1_i2	sp|Q13772|NCOA4_HUMAN	1e-123	Nuclear receptor coactivator 4 OS=Homo sapiens
DN34628_c0_g1_i1	sp|Q8BGZ1|HPCL4_MOUSE	2e-101	Hippocalcin-like protein 4 OS=Mus musculus
DN32061_c4_g1_i13	sp|Q9PSM6|SL1A_BOTJA	8e-72	Snaclec GPIB-binding protein subunit alpha OS=Bothrops jararaca
DN22999_c0_g1_i2	sp|Q5F3A6|OTU1_CHICK	7e-151	Ubiquitin thioesterase OTU1 OS=Gallus gallus
DN31190_c0_g1_i2	sp|Q90WU3|DDX1_CHICK	0.0	ATP-dependent RNA helicase DDX1 OS=Gallus gallus
DN29044_c0_g1_i1	sp|Q8N6G5|CGAT2_HUMAN	0.0	Chondroitin sulfate N-acetylgalactosaminyltransferase 2 OS=Homo sapiens
DN33178_c0_g1_i1	sp|Q13492|PICAL_HUMAN	0.0	Phosphatidylinositol-binding clathrin assembly protein OS=Homo sapiens
DN27685_c0_g1_i1	sp|Q7ZW41|RPB7_DANRE	2e-92	DNA-directed RNA polymerase II subunit RPB7 OS=Danio rerio
DN33903_c0_g1_i1	sp|A7Z061|CDC27_BOVIN	0.0	Cell division cycle protein 27 homolog OS=Bos taurus
DN17108_c0_g1_i1	sp|B0BNA1|SH3Y1_RAT	4e-122	SH3 domain-containing YSC84-like protein 1 OS=Rattus norvegicus
DN33745_c0_g1_i2	sp|Q14C86|GAPD1_HUMAN	0.0	GTPase-activating protein and VPS9 domain-containing protein 1 OS=Homo sapiens
DN28252_c0_g1_i1	sp|Q4G2S9|BLCAP_DIDVI	3e-46	Bladder cancer-associated protein OS=Didelphis virginiana
DN39504_c0_g1_i1	sp|D4AEP3|F168B_RAT	1e-88	Myelin-associated neurite-outgrowth inhibitor OS=Rattus norvegicus
DN31696_c0_g1_i1	sp|P36959|GMPR1_HUMAN	9e-165	GMP reductase 1 OS=Homo sapiens
DN9929_c0_g1_i1	sp|B1H2N3|MICU1_XENTR	0.0	Calcium uptake protein 1, mitochondrial OS=Xenopus tropicalis
DN36207_c0_g1_i1	sp|Q502X0|MORN2_HUMAN	3e-32	MORN repeat-containing protein 2 OS=Homo sapiens
DN22464_c0_g1_i1	sp|P63172|DYLT1_HUMAN	2e-33	Dynein light chain Tctex-type 1 OS=Homo sapiens
DN12005_c0_g1_i1	sp|Q78P75|DYL2_RAT	8e-47	Dynein light chain 2, cytoplasmic OS=Rattus norvegicus
DN9384_c0_g1_i1	sp|P46782|RS5_HUMAN	1e-109	40S ribosomal protein S5 OS=Homo sapiens
DN9285_c0_g1_i1	sp|P49666|RL21_PIG	1e-69	60S ribosomal protein L21 OS=Sus scrofa
DN32918_c0_g1_i1	sp|Q96PZ0|PUS7_HUMAN	0.0	Pseudouridylate synthase 7 homolog OS=Homo sapiens
DN32279_c2_g1_i4	sp|P04692|TPM1_RAT	2e-95	Tropomyosin alpha-1 chain OS=Rattus norvegicus
DN63237_c0_g1_i1	sp|H0YL14|TM250_HUMAN	4e-66	Transmembrane protein 250 OS=Homo sapiens
DN9308_c0_g1_i1	sp|P24534|EF1B_HUMAN	4e-91	Elongation factor 1-beta OS=Homo sapiens
DN5744_c0_g1_i1	sp|Q29223|RL34_PIG	6e-60	60S ribosomal protein L34 OS=Sus scrofa
DN27141_c0_g1_i2	sp|Q6GL42|TM39A_XENTR	0.0	Transmembrane protein 39A OS=Xenopus tropicalis
DN26977_c0_g1_i2	sp|P25098|ARBK1_HUMAN	0.0	Beta-adrenergic receptor kinase 1 OS=Homo sapiens
DN2971_c0_g1_i1	sp|Q52LR7|EPC2_HUMAN	0.0	Enhancer of polycomb homolog 2 OS=Homo sapiens
DN19251_c0_g1_i1	sp|Q6IP18|RFA2A_XENLA	2e-99	Replication protein A 32 kDa subunit-A OS=Xenopus laevis
DN27468_c0_g1_i1	sp|O95630|STABP_HUMAN	4e-172	STAM-binding protein OS=Homo sapiens
DN23704_c0_g2_i1	sp|Q5RDM6|RAP1B_PONAB	3e-91	Ras-related protein Rap-1b OS=Pongo abelii
DN19023_c0_g1_i1	sp|P34743|BTG1_CHICK	6e-89	Protein BTG1 OS=Gallus gallus
DN4492_c0_g1_i1	sp|O79548|COX1_LYCSM	0.0	Cytochrome c oxidase subunit 1 OS=Lycodon semicarinatus
DN26214_c0_g1_i2	sp|Q1HG70|MP2K2_CANLF	0.0	Dual specificity mitogen-activated protein kinase kinase 2 OS=Canis lupus familiaris
DN22809_c0_g1_i2	sp|Q8IXH6|T53I2_HUMAN	1e-48	Tumor protein p53-inducible nuclear protein 2 OS=Homo sapiens
DN27098_c0_g1_i1	sp|Q6L708|CLD1_BOVIN	4e-91	Claudin-1 OS=Bos taurus
DN33330_c0_g1_i3	sp|Q90631|KTN1_CHICK	0.0	Kinectin OS=Gallus gallus
DN29084_c0_g1_i1	sp|Q66JF8|OSR1_XENTR	6e-139	Protein odd-skipped-related 1 OS=Xenopus tropicalis
DN20686_c0_g1_i1	sp|P07900|HS90A_HUMAN	0.0	Heat shock protein HSP 90-alpha OS=Homo sapiens
DN24805_c0_g1_i2	sp|Q5ZKH0|TF2H5_CHICK	6e-33	General transcription factor IIH subunit 5 OS=Gallus gallus
DN34002_c0_g1_i6	sp|Q9PTD7|CING_XENLA	0.0	Cingulin OS=Xenopus laevis
DN26421_c0_g1_i1	sp|O75534|CSDE1_HUMAN	0.0	Cold shock domain-containing protein E1 OS=Homo sapiens
DN31796_c0_g1_i1	sp|Q13561|DCTN2_HUMAN	2e-177	Dynactin subunit 2 OS=Homo sapiens
DN26126_c0_g1_i1	sp|Q679P3|PDLI7_CHICK	0.0	PDZ and LIM domain protein 7 OS=Gallus gallus
DN27431_c0_g1_i1	sp|Q9BSB4|ATGA1_HUMAN	8e-118	Autophagy-related protein 101 OS=Homo sapiens
DN27259_c0_g1_i1	sp|Q5ZLD3|KLH13_CHICK	0.0	Kelch-like protein 13 OS=Gallus gallus
DN18460_c0_g1_i1	sp|Q9CR60|GOT1B_MOUSE	1e-55	Vesicle transport protein GOT1B OS=Mus musculus
DN33833_c1_g3_i1	sp|Q13948|CASP_HUMAN	0.0	Protein CASP OS=Homo sapiens
DN33789_c0_g1_i2	sp|A5YKK6|CNOT1_HUMAN	0.0	CCR4-NOT transcription complex subunit 1 OS=Homo sapiens
DN30026_c0_g1_i1	sp|P63100|CANB1_RAT	2e-92	Calcineurin subunit B type 1 OS=Rattus norvegicus
DN28323_c0_g1_i1	sp|Q63486|RRAGA_RAT	3e-175	Ras-related GTP-binding protein A OS=Rattus norvegicus
DN31809_c0_g1_i1	sp|P50991|TCPD_HUMAN	0.0	T-complex protein 1 subunit delta OS=Homo sapiens
DN33848_c2_g1_i1	sp|Q5M843|OGFD3_RAT	3e-108	2-oxoglutarate and iron-dependent oxygenase domain-containing protein 3 OS=Rattus norvegicus
DN30708_c0_g1_i1	sp|Q8K3X2|FCL_CRIGR	5e-139	GDP-L-fucose synthase OS=Cricetulus griseus
DN28037_c0_g1_i1	sp|P35521|ICLN_CANLF	8e-93	Methylosome subunit pICln OS=Canis lupus familiaris
DN6809_c1_g1_i1	sp|Q9CQW0|EMC6_MOUSE	9e-37	ER membrane protein complex subunit 6 OS=Mus musculus
DN33218_c0_g1_i4	sp|Q9H9C1|SPE39_HUMAN	0.0	Spermatogenesis-defective protein 39 homolog OS=Homo sapiens
DN33725_c0_g1_i2	sp|Q5F3V3|PDS5A_CHICK	0.0	Sister chromatid cohesion protein PDS5 homolog A OS=Gallus gallus
DN28912_c0_g1_i2	sp|Q63737|PHLP_RAT	3e-94	Phosducin-like protein OS=Rattus norvegicus
DN31265_c0_g1_i1	sp|Q16134|ETFD_HUMAN	0.0	Electron transfer flavoprotein-ubiquinone oxidoreductase, mitochondrial OS=Homo sapiens
DN33311_c1_g1_i8	sp|Q2HZ28|PA2A_BOTER	4e-63	Acidic phospholipase A2 BE-I-PLA2 OS=Bothrops erythromelas
DN22200_c0_g1_i1	sp|Q32LJ2|ARFRP_BOVIN	3e-103	ADP-ribosylation factor-related protein 1 OS=Bos taurus
DN29929_c0_g1_i6	sp|Q684M2|ATG4D_PIG	3e-146	Cysteine protease ATG4D OS=Sus scrofa
DN32592_c0_g1_i1	sp|A6H7F6|GLP3L_BOVIN	3e-126	Golgi phosphoprotein 3-like OS=Bos taurus
DN23920_c0_g1_i3	sp|Q5ZLM0|CDC73_CHICK	0.0	Parafibromin OS=Gallus gallus
DN30859_c0_g1_i1	sp|Q4R4Q3|NDRG1_MACFA	5e-179	Protein NDRG1 OS=Macaca fascicularis
DN28739_c0_g1_i1	sp|P40763|STAT3_HUMAN	0.0	Signal transducer and activator of transcription 3 OS=Homo sapiens
DN28622_c0_g1_i2	sp|Q8N1F7|NUP93_HUMAN	0.0	Nuclear pore complex protein Nup93 OS=Homo sapiens
DN17845_c0_g1_i3	sp|Q5R444|MEF2C_PONAB	0.0	Myocyte-specific enhancer factor 2C OS=Pongo abelii
DN17355_c0_g1_i1	sp|P62334|PRS10_MOUSE	0.0	26S proteasome regulatory subunit 10B OS=Mus musculus
DN33128_c3_g1_i6	sp|Q8NDN9|RCBT1_HUMAN	0.0	RCC1 and BTB domain-containing protein 1 OS=Homo sapiens
DN29467_c0_g1_i1	sp|P37804|TAGL_MOUSE	2e-97	Transgelin OS=Mus musculus
DN34092_c2_g1_i7	sp|P97863|NFIB_MOUSE	0.0	Nuclear factor 1 B-type OS=Mus musculus
DN29997_c0_g1_i2	sp|O14972|DSCR3_HUMAN	1e-149	Down syndrome critical region protein 3 OS=Homo sapiens
DN33831_c1_g1_i2	sp|P0DOX6|IGM_HUMAN	2e-96	Immunoglobulin mu heavy chain OS=Homo sapiens
DN29768_c0_g1_i5	sp|Q5R7U8|TBPL1_PONAB	7e-96	TATA box-binding protein-like protein 1 OS=Pongo abelii
DN16609_c0_g1_i1	sp|Q5R628|LSM5_PONAB	7e-46	U6 snRNA-associated Sm-like protein LSm5 OS=Pongo abelii
DN22930_c0_g1_i1	sp|Q9CQS2|NOP10_MOUSE	2e-26	H/ACA ribonucleoprotein complex subunit 3 OS=Mus musculus
DN26185_c0_g1_i1	sp|Q60972|RBBP4_MOUSE	0.0	Histone-binding protein RBBP4 OS=Mus musculus
DN33918_c4_g1_i3	sp|Q4R4C9|ARFG3_MACFA	2e-178	ADP-ribosylation factor GTPase-activating protein 3 OS=Macaca fascicularis
DN27305_c0_g1_i1	sp|Q5RA31|TOM20_PONAB	1e-59	Mitochondrial import receptor subunit TOM20 homolog OS=Pongo abelii
DN32543_c0_g1_i5	sp|A9UHW6|MI4GD_HUMAN	2e-88	MIF4G domain-containing protein OS=Homo sapiens
DN33597_c0_g1_i1	sp|Q5RCF3|CUL2_PONAB	0.0	Cullin-2 OS=Pongo abelii
DN30353_c0_g1_i1	sp|Q6PCB7|S27A1_HUMAN	0.0	Long-chain fatty acid transport protein 1 OS=Homo sapiens
DN21440_c0_g1_i1	sp|L0R8F8|MIDUO_HUMAN	1e-21	MIEF1 upstream open reading frame protein OS=Homo sapiens
DN27869_c0_g1_i1	sp|P57682|KLF3_HUMAN	1e-142	Krueppel-like factor 3 OS=Homo sapiens
DN33310_c3_g2_i2	sp|P84079|ARF1_RAT	1e-100	ADP-ribosylation factor 1 OS=Rattus norvegicus
DN27637_c0_g1_i1	sp|Q5RF54|CSN8_PONAB	6e-93	COP9 signalosome complex subunit 8 OS=Pongo abelii
DN40464_c0_g1_i1	sp|Q28CA1|COA5_XENTR	1e-26	Cytochrome c oxidase assembly factor 5 OS=Xenopus tropicalis
DN7533_c0_g1_i2	sp|Q5ZJU8|TP8L1_CHICK	5e-69	Tumor necrosis factor alpha-induced protein 8-like protein 1 OS=Gallus gallus
DN33892_c0_g1_i2	sp|P0DOX6|IGM_HUMAN	1e-76	Immunoglobulin mu heavy chain OS=Homo sapiens
DN31306_c0_g1_i1	sp|Q5ZKW9|MBNL1_CHICK	3e-157	Muscleblind-like protein 1 OS=Gallus gallus
DN28406_c0_g1_i1	sp|Q969Q5|RAB24_HUMAN	1e-97	Ras-related protein Rab-24 OS=Homo sapiens
DN27536_c0_g1_i1	sp|Q62311|TAF6_MOUSE	0.0	Transcription initiation factor TFIID subunit 6 OS=Mus musculus
DN32257_c0_g1_i1	sp|Q3UM29|COG7_MOUSE	0.0	Conserved oligomeric Golgi complex subunit 7 OS=Mus musculus
DN33270_c1_g1_i1	sp|O02697|PK3CG_PIG	0.0	Phosphatidylinositol 4,5-bisphosphate 3-kinase catalytic subunit gamma isoform OS=Sus scrofa
DN32834_c0_g1_i3	sp|Q62418|DBNL_MOUSE	6e-143	Drebrin-like protein OS=Mus musculus
DN34158_c1_g1_i2	sp|Q5ZIY4|SBDS_CHICK	5e-120	Ribosome maturation protein SBDS OS=Gallus gallus
DN27058_c0_g1_i1	sp|B2GUZ5|CAZA1_RAT	1e-148	F-actin-capping protein subunit alpha-1 OS=Rattus norvegicus
DN54611_c0_g1_i1	sp|Q0ZQK6|PPIA_SYMSY	2e-81	Peptidyl-prolyl cis-trans isomerase A OS=Symphalangus syndactylus
DN11926_c0_g1_i1	sp|J3SDX8|LICH_CROAD	0.0	Putative lysosomal acid lipase/cholesteryl ester hydrolase OS=Crotalus adamanteus
DN48472_c0_g1_i1	sp|Q8K0W9|DPH3_MOUSE	2e-24	DPH3 homolog OS=Mus musculus
DN33597_c0_g1_i4	sp|Q5RCF3|CUL2_PONAB	0.0	Cullin-2 OS=Pongo abelii
DN18196_c0_g1_i1	sp|Q9Y315|DEOC_HUMAN	5e-146	Deoxyribose-phosphate aldolase OS=Homo sapiens
DN26039_c0_g1_i1	sp|Q8VCZ6|SGSM3_MOUSE	0.0	Small G protein signaling modulator 3 OS=Mus musculus
DN31898_c0_g1_i1	sp|Q13489|BIRC3_HUMAN	0.0	Baculoviral IAP repeat-containing protein 3 OS=Homo sapiens
DN29960_c0_g1_i1	sp|Q5F3F5|LMBD2_CHICK	0.0	LMBR1 domain-containing protein 2 OS=Gallus gallus
DN33403_c0_g1_i1	sp|Q4R4I6|CAP1_MACFA	1e-178	Adenylyl cyclase-associated protein 1 OS=Macaca fascicularis
DN25175_c0_g1_i1	sp|Q10471|GALT2_HUMAN	0.0	Polypeptide N-acetylgalactosaminyltransferase 2 OS=Homo sapiens
DN33245_c1_g1_i4	sp|Q12959|DLG1_HUMAN	0.0	Disks large homolog 1 OS=Homo sapiens
DN32419_c0_g1_i1	sp|Q91X34|BAAT_MOUSE	2e-103	Bile acid-CoA:amino acid N-acyltransferase OS=Mus musculus
DN33430_c0_g1_i3	sp|P05065|ALDOA_RAT	0.0	Fructose-bisphosphate aldolase A OS=Rattus norvegicus
DN27073_c0_g1_i2	sp|Q90WG1|SPINZ_CHICK	4e-150	Spindlin-Z OS=Gallus gallus
DN18281_c0_g1_i1	sp|Q0V7M1|KPSH1_BOVIN	0.0	Serine/threonine-protein kinase H1 OS=Bos taurus
DN32454_c0_g1_i2	sp|Q16537|2A5E_HUMAN	0.0	Serine/threonine-protein phosphatase 2A 56 kDa regulatory subunit epsilon isoform OS=Homo sapiens
DN34237_c1_g1_i1	sp|P26373|RL13_HUMAN	2e-82	60S ribosomal protein L13 OS=Homo sapiens
DN25209_c0_g1_i1	sp|P52657|T2AG_HUMAN	3e-46	Transcription initiation factor IIA subunit 2 OS=Homo sapiens
DN25389_c0_g1_i1	sp|Q9BWJ5|SF3B5_HUMAN	3e-46	Splicing factor 3B subunit 5 OS=Homo sapiens
DN25457_c0_g1_i1	sp|P08106|HSP70_CHICK	0.0	Heat shock 70 kDa protein OS=Gallus gallus
DN32214_c0_g1_i1	sp|Q04870|T2FA_XENLA	1e-137	General transcription factor IIF subunit 1 OS=Xenopus laevis
DN26110_c0_g1_i1	sp|Q5ZLS2|EDC3_CHICK	0.0	Enhancer of mRNA-decapping protein 3 OS=Gallus gallus
DN27137_c0_g1_i1	sp|P31335|PUR9_CHICK	0.0	Bifunctional purine biosynthesis protein PURH OS=Gallus gallus
DN31554_c0_g1_i1	sp|Q6P9H4|CNKR3_HUMAN	0.0	Connector enhancer of kinase suppressor of ras 3 OS=Homo sapiens
DN32460_c0_g1_i9	sp|O43747|AP1G1_HUMAN	0.0	AP-1 complex subunit gamma-1 OS=Homo sapiens
DN19711_c0_g1_i1	sp|P61212|ARL1_RAT	4e-98	ADP-ribosylation factor-like protein 1 OS=Rattus norvegicus
DN33693_c0_g1_i17	sp|Q9H2F5|EPC1_HUMAN	0.0	Enhancer of polycomb homolog 1 OS=Homo sapiens
DN27388_c0_g1_i2	sp|O75525|KHDR3_HUMAN	2e-148	KH domain-containing, RNA-binding, signal transduction-associated protein 3 OS=Homo sapiens
DN32059_c0_g1_i1	sp|P53621|COPA_HUMAN	0.0	Coatomer subunit alpha OS=Homo sapiens
DN29132_c2_g1_i2	sp|Q6P823|H33_XENTR	1e-64	Histone H3.3 OS=Xenopus tropicalis
DN31629_c0_g1_i1	sp|Q9NYJ8|TAB2_HUMAN	0.0	TGF-beta-activated kinase 1 and MAP3K7-binding protein 2 OS=Homo sapiens
DN28435_c0_g1_i1	sp|Q9CQT9|RAB5I_MOUSE	2e-56	Uncharacterized protein RAB5IF homolog OS=Mus musculus
DN1800_c0_g1_i1	sp|Q32P76|SERF1_BOVIN	6e-21	Small EDRK-rich factor 1 OS=Bos taurus
DN33743_c3_g1_i6	sp|Q9D2C6|RPC8_MOUSE	3e-106	DNA-directed RNA polymerase III subunit RPC8 OS=Mus musculus
DN27905_c0_g1_i2	sp|Q1RMQ3|SYS1_BOVIN	2e-72	Protein SYS1 homolog OS=Bos taurus
DN33703_c0_g1_i4	sp|Q9BQL6|FERM1_HUMAN	0.0	Fermitin family homolog 1 OS=Homo sapiens
DN29187_c0_g1_i1	sp|Q86YP4|P66A_HUMAN	3e-178	Transcriptional repressor p66-alpha OS=Homo sapiens
DN19904_c0_g1_i1	sp|P61967|AP1S1_MOUSE	1e-83	AP-1 complex subunit sigma-1A OS=Mus musculus
DN32231_c0_g1_i2	sp|Q6VVX2|C43BP_CRIGR	0.0	Collagen type IV alpha-3-binding protein OS=Cricetulus griseus
DN27609_c0_g1_i1	sp|Q5ZL33|STRAP_CHICK	0.0	Serine-threonine kinase receptor-associated protein OS=Gallus gallus
DN30344_c0_g1_i1	sp|O14936|CSKP_HUMAN	0.0	Peripheral plasma membrane protein CASK OS=Homo sapiens
DN32396_c0_g1_i4	sp|Q5RDI2|HSBP1_PONAB	4e-29	Heat shock factor-binding protein 1 OS=Pongo abelii
DN47464_c0_g1_i1	sp|Q5U305|ERD22_RAT	8e-111	ER lumen protein-retaining receptor 2 OS=Rattus norvegicus
DN30344_c0_g1_i2	sp|O14936|CSKP_HUMAN	0.0	Peripheral plasma membrane protein CASK OS=Homo sapiens
DN28480_c0_g1_i3	sp|Q8R5C5|ACTY_MOUSE	0.0	Beta-centractin OS=Mus musculus
DN27126_c0_g1_i1	sp|Q4V838|LTV1_XENLA	4e-133	Protein LTV1 homolog OS=Xenopus laevis
DN63428_c0_g1_i1	sp|Q4R4W5|IDI1_MACFA	5e-112	Isopentenyl-diphosphate Delta-isomerase 1 OS=Macaca fascicularis
DN32089_c0_g1_i2	sp|P32780|TF2H1_HUMAN	0.0	General transcription factor IIH subunit 1 OS=Homo sapiens
DN9318_c0_g1_i1	sp|Q6P7P5|BZW1_RAT	0.0	Basic leucine zipper and W2 domain-containing protein 1 OS=Rattus norvegicus
DN73730_c0_g1_i1	sp|A6H7F7|TPC2L_BOVIN	1e-70	Trafficking protein particle complex subunit 2-like protein OS=Bos taurus
DN26143_c0_g1_i1	sp|P50616|TOB1_HUMAN	2e-142	Protein Tob1 OS=Homo sapiens
DN26414_c0_g1_i1	sp|P18654|KS6A3_MOUSE	0.0	Ribosomal protein S6 kinase alpha-3 OS=Mus musculus
DN35047_c0_g1_i1	sp|Q6T8D8|TELT_BOVIN	5e-42	Telethonin OS=Bos taurus
DN14955_c0_g1_i1	sp|Q96EE4|CC126_HUMAN	7e-46	Coiled-coil domain-containing protein 126 OS=Homo sapiens
DN28973_c0_g1_i1	sp|Q8CIM8|INT4_MOUSE	0.0	Integrator complex subunit 4 OS=Mus musculus
DN9372_c0_g1_i1	sp|Q92609|TBCD5_HUMAN	0.0	TBC1 domain family member 5 OS=Homo sapiens
DN22871_c0_g1_i4	sp|Q29476|ST1A1_CANLF	8e-114	Sulfotransferase 1A1 OS=Canis lupus familiaris
DN33877_c0_g1_i1	sp|Q5F418|PSMD1_CHICK	0.0	26S proteasome non-ATPase regulatory subunit 1 OS=Gallus gallus
DN26104_c0_g1_i1	sp|Q13118|KLF10_HUMAN	3e-138	Krueppel-like factor 10 OS=Homo sapiens
DN33271_c0_g2_i1	sp|Q96BS2|CHP3_HUMAN	6e-95	Calcineurin B homologous protein 3 OS=Homo sapiens
DN23537_c0_g1_i1	sp|Q9D8Z1|ASCC1_MOUSE	4e-109	Activating signal cointegrator 1 complex subunit 1 OS=Mus musculus
DN31682_c0_g1_i4	sp|P53365|ARFP2_HUMAN	1e-148	Arfaptin-2 OS=Homo sapiens
DN30657_c0_g1_i1	sp|Q805F9|DDB1_CHICK	0.0	DNA damage-binding protein 1 OS=Gallus gallus
DN26055_c1_g1_i3	sp|Q96LU5|IMP1L_HUMAN	2e-78	Mitochondrial inner membrane protease subunit 1 OS=Homo sapiens
DN33279_c0_g1_i3	sp|Q92878|RAD50_HUMAN	0.0	DNA repair protein RAD50 OS=Homo sapiens
DN31902_c0_g1_i2	sp|Q5RE28|ATG13_PONAB	0.0	Autophagy-related protein 13 OS=Pongo abelii
DN20956_c0_g1_i1	sp|Q3ZCF5|OAT_BOVIN	0.0	Ornithine aminotransferase, mitochondrial OS=Bos taurus
DN33838_c0_g1_i5	sp|Q9UQ80|PA2G4_HUMAN	0.0	Proliferation-associated protein 2G4 OS=Homo sapiens
DN34137_c4_g1_i2	sp|Q6P829|NOSIP_XENTR	3e-137	Nitric oxide synthase-interacting protein OS=Xenopus tropicalis
DN47450_c0_g1_i1	sp|Q66KJ5|MTURN_XENTR	2e-57	Maturin OS=Xenopus tropicalis
DN25775_c0_g1_i3	sp|Q4KM74|SC22B_RAT	3e-104	Vesicle-trafficking protein SEC22b OS=Rattus norvegicus
DN31073_c0_g1_i2	sp|Q9Y4B6|DCAF1_HUMAN	0.0	DDB1- and CUL4-associated factor 1 OS=Homo sapiens
DN30089_c0_g1_i1	sp|Q5ZJX5|MEAK7_CHICK	1e-168	MTOR-associated protein MEAK7 OS=Gallus gallus
DN34405_c0_g1_i1	sp|P62323|SMD3_XENLA	7e-59	Small nuclear ribonucleoprotein Sm D3 OS=Xenopus laevis
DN25362_c0_g1_i1	sp|Q9BVP2|GNL3_HUMAN	1e-123	Guanine nucleotide-binding protein-like 3 OS=Homo sapiens
DN32586_c0_g1_i1	sp|P23508|CRCM_HUMAN	0.0	Colorectal mutant cancer protein OS=Homo sapiens
DN30068_c0_g1_i4	sp|Q5R995|CELF1_PONAB	0.0	CUGBP Elav-like family member 1 OS=Pongo abelii
DN30496_c0_g1_i1	sp|Q62745|CD81_RAT	2e-86	CD81 antigen OS=Rattus norvegicus
DN24092_c0_g1_i1	sp|Q5R762|CSN7A_PONAB	7e-122	COP9 signalosome complex subunit 7a OS=Pongo abelii
DN32527_c1_g1_i1	sp|P31483|TIA1_HUMAN	0.0	Nucleolysin TIA-1 isoform p40 OS=Homo sapiens
DN9341_c0_g1_i1	sp|Q8BTU1|CFA20_MOUSE	2e-108	Cilia- and flagella-associated protein 20 OS=Mus musculus
DN30976_c0_g1_i2	sp|P23049|SEA_AVIET	2e-146	Tyrosine-protein kinase transforming protein SEA OS=Avian erythroblastosis virus (strain S13)
DN33648_c0_g1_i3	sp|O70273|EHF_MOUSE	7e-148	ETS homologous factor OS=Mus musculus
DN72520_c0_g1_i1	sp|Q9NX31|OSER1_HUMAN	2e-57	Oxidative stress-responsive serine-rich protein 1 OS=Homo sapiens
DN33571_c0_g1_i1	sp|Q8BHI7|ELOV5_MOUSE	5e-151	Elongation of very long chain fatty acids protein 5 OS=Mus musculus
DN33593_c0_g1_i1	sp|P51825|AFF1_HUMAN	0.0	AF4/FMR2 family member 1 OS=Homo sapiens
DN72651_c0_g1_i1	sp|Q812D3|PPIL3_RAT	3e-87	Peptidyl-prolyl cis-trans isomerase-like 3 OS=Rattus norvegicus
DN33053_c0_g1_i3	sp|O93233|PLIB_GLOBS	7e-103	Phospholipase A2 inhibitor OS=Gloydius brevicaudus siniticus
DN28141_c0_g1_i2	sp|Q71U00|SKP1_XENLA	2e-69	S-phase kinase-associated protein 1 OS=Xenopus laevis
DN33337_c0_g1_i1	sp|Q9QYL8|LYPA2_RAT	8e-115	Acyl-protein thioesterase 2 OS=Rattus norvegicus
DN32559_c0_g1_i1	sp|Q5ZMB7|PNRC2_CHICK	3e-43	Proline-rich nuclear receptor coactivator 2 OS=Gallus gallus
DN32809_c0_g1_i3	sp|Q2HJC9|PQBP1_BOVIN	1e-79	Polyglutamine-binding protein 1 OS=Bos taurus
DN321_c0_g1_i1	sp|B3VSB7|HPCL1_SHEEP	2e-108	Hippocalcin-like protein 1 OS=Ovis aries
DN33830_c0_g1_i4	sp|Q92538|GBF1_HUMAN	0.0	Golgi-specific brefeldin A-resistance guanine nucleotide exchange factor 1 OS=Homo sapiens
DN33830_c0_g1_i3	sp|Q92538|GBF1_HUMAN	0.0	Golgi-specific brefeldin A-resistance guanine nucleotide exchange factor 1 OS=Homo sapiens
DN33830_c0_g1_i1	sp|Q92538|GBF1_HUMAN	0.0	Golgi-specific brefeldin A-resistance guanine nucleotide exchange factor 1 OS=Homo sapiens
DN34028_c0_g1_i3	sp|Q01833|CO3_NAJNA	0.0	Complement C3 OS=Naja naja
DN33392_c0_g1_i1	sp|Q9Y6D5|BIG2_HUMAN	0.0	Brefeldin A-inhibited guanine nucleotide-exchange protein 2 OS=Homo sapiens
DN32244_c0_g1_i1	sp|Q00610|CLH1_HUMAN	0.0	Clathrin heavy chain 1 OS=Homo sapiens
DN30860_c0_g1_i2	sp|Q6P2E9|EDC4_HUMAN	0.0	Enhancer of mRNA-decapping protein 4 OS=Homo sapiens
DN30860_c0_g1_i1	sp|Q6P2E9|EDC4_HUMAN	0.0	Enhancer of mRNA-decapping protein 4 OS=Homo sapiens
DN30860_c0_g1_i4	sp|Q6P2E9|EDC4_HUMAN	0.0	Enhancer of mRNA-decapping protein 4 OS=Homo sapiens
DN30860_c0_g1_i3	sp|Q6P2E9|EDC4_HUMAN	0.0	Enhancer of mRNA-decapping protein 4 OS=Homo sapiens
DN32840_c0_g1_i6	sp|Q9Y2G3|AT11B_HUMAN	0.0	Probable phospholipid-transporting ATPase IF OS=Homo sapiens
DN31487_c0_g1_i2	sp|Q9HBR0|S38AA_HUMAN	0.0	Putative sodium-coupled neutral amino acid transporter 10 OS=Homo sapiens
DN32946_c0_g1_i5	sp|Q12965|MYO1E_HUMAN	0.0	Unconventional myosin-Ie OS=Homo sapiens
DN32946_c0_g1_i8	sp|Q12965|MYO1E_HUMAN	0.0	Unconventional myosin-Ie OS=Homo sapiens
DN32255_c0_g1_i1	sp|P23458|JAK1_HUMAN	0.0	Tyrosine-protein kinase JAK1 OS=Homo sapiens
DN34068_c0_g1_i1	sp|P13585|AT2A1_CHICK	0.0	Sarcoplasmic/endoplasmic reticulum calcium ATPase 1 OS=Gallus gallus
DN33521_c0_g1_i6	sp|P33176|KINH_HUMAN	0.0	Kinesin-1 heavy chain OS=Homo sapiens
DN32491_c0_g1_i7	sp|Q9I9E0|TAOK3_CHICK	0.0	Serine/threonine-protein kinase TAO3 OS=Gallus gallus
DN33533_c0_g1_i1	sp|Q6DN12|MCTP2_HUMAN	0.0	Multiple C2 and transmembrane domain-containing protein 2 OS=Homo sapiens
DN32491_c0_g1_i4	sp|Q8BYC6|TAOK3_MOUSE	0.0	Serine/threonine-protein kinase TAO3 OS=Mus musculus
DN32491_c0_g1_i2	sp|Q8BYC6|TAOK3_MOUSE	0.0	Serine/threonine-protein kinase TAO3 OS=Mus musculus
DN33111_c0_g1_i3	sp|Q61140|BCAR1_MOUSE	0.0	Breast cancer anti-estrogen resistance protein 1 OS=Mus musculus
DN32491_c0_g1_i6	sp|Q9I9E0|TAOK3_CHICK	0.0	Serine/threonine-protein kinase TAO3 OS=Gallus gallus
DN32962_c0_g1_i8	sp|Q8C863|ITCH_MOUSE	0.0	E3 ubiquitin-protein ligase Itchy OS=Mus musculus
DN26174_c0_g1_i1	sp|Q2KJI7|AFG32_BOVIN	0.0	AFG3-like protein 2 OS=Bos taurus
DN29588_c0_g1_i1	sp|O15033|AREL1_HUMAN	0.0	Apoptosis-resistant E3 ubiquitin protein ligase 1 OS=Homo sapiens
DN34009_c1_g1_i2	sp|Q5I1X5|IASPP_MOUSE	0.0	RelA-associated inhibitor OS=Mus musculus
DN28629_c0_g1_i5	sp|F1N476|ECE2_BOVIN	0.0	Endothelin-converting enzyme 2 OS=Bos taurus
DN28629_c0_g1_i1	sp|F1N476|ECE2_BOVIN	0.0	Endothelin-converting enzyme 2 OS=Bos taurus
DN40630_c0_g1_i1	sp|Q5ZHT1|ACD11_CHICK	0.0	Acyl-CoA dehydrogenase family member 11 OS=Gallus gallus
DN28629_c0_g1_i2	sp|F1N476|ECE2_BOVIN	0.0	Endothelin-converting enzyme 2 OS=Bos taurus
DN32015_c0_g1_i1	sp|P16276|ACON_PIG	0.0	Aconitate hydratase, mitochondrial OS=Sus scrofa
DN28629_c0_g1_i3	sp|F1N476|ECE2_BOVIN	0.0	Endothelin-converting enzyme 2 OS=Bos taurus
DN33061_c11_g1_i2	sp|P81425|DPP4_BOVIN	0.0	Dipeptidyl peptidase 4 OS=Bos taurus
DN27588_c0_g1_i1	sp|Q9CZT4|RPC5_MOUSE	0.0	DNA-directed RNA polymerase III subunit RPC5 OS=Mus musculus
DN32098_c0_g1_i2	sp|Q96N67|DOCK7_HUMAN	0.0	Dedicator of cytokinesis protein 7 OS=Homo sapiens
DN30719_c0_g1_i1	sp|Q6UWE0|LRSM1_HUMAN	0.0	E3 ubiquitin-protein ligase LRSAM1 OS=Homo sapiens
DN25369_c0_g1_i1	sp|O00471|EXOC5_HUMAN	0.0	Exocyst complex component 5 OS=Homo sapiens
DN30489_c0_g1_i2	sp|Q9UBK8|MTRR_HUMAN	0.0	Methionine synthase reductase OS=Homo sapiens
DN32997_c4_g1_i6	sp|Q9Y223|GLCNE_HUMAN	0.0	Bifunctional UDP-N-acetylglucosamine 2-epimerase/N-acetylmannosamine kinase OS=Homo sapiens
DN30489_c0_g1_i4	sp|Q9UBK8|MTRR_HUMAN	0.0	Methionine synthase reductase OS=Homo sapiens
DN30063_c0_g1_i1	sp|P23687|PPCE_PIG	0.0	Prolyl endopeptidase OS=Sus scrofa
DN33170_c1_g1_i1	sp|Q05655|KPCD_HUMAN	0.0	Protein kinase C delta type OS=Homo sapiens
DN32701_c0_g1_i1	sp|P20029|BIP_MOUSE	0.0	Endoplasmic reticulum chaperone BiP OS=Mus musculus
DN47225_c0_g1_i1	sp|P09917|LOX5_HUMAN	0.0	Arachidonate 5-lipoxygenase OS=Homo sapiens
DN31364_c0_g1_i2	sp|Q8NC74|RB8NL_HUMAN	1e-67	RBBP8 N-terminal-like protein OS=Homo sapiens
DN17713_c0_g1_i1	sp|P50137|TKT_RAT	0.0	Transketolase OS=Rattus norvegicus
DN30095_c0_g1_i1	sp|O94923|GLCE_HUMAN	0.0	D-glucuronyl C5-epimerase OS=Homo sapiens
DN29935_c0_g1_i1	sp|Q9CW03|SMC3_MOUSE	0.0	Structural maintenance of chromosomes protein 3 OS=Mus musculus
DN33871_c1_g1_i1	sp|Q2WGJ9|FR1L6_HUMAN	0.0	Fer-1-like protein 6 OS=Homo sapiens
DN32461_c0_g1_i5	sp|Q920Q8|NS1BP_MOUSE	0.0	Influenza virus NS1A-binding protein homolog OS=Mus musculus
DN33424_c0_g1_i7	sp|Q5F3L3|F234B_CHICK	0.0	Protein FAM234B OS=Gallus gallus
DN33424_c0_g1_i1	sp|Q5F3L3|F234B_CHICK	0.0	Protein FAM234B OS=Gallus gallus
DN30030_c0_g1_i1	sp|P58797|NXF1_COTJA	0.0	Nuclear RNA export factor 1 OS=Coturnix japonica
DN19518_c0_g1_i1	sp|O43252|PAPS1_HUMAN	0.0	Bifunctional 3'-phosphoadenosine 5'-phosphosulfate synthase 1 OS=Homo sapiens
DN22147_c0_g1_i1	sp|P52306|GDS1_HUMAN	0.0	Rap1 GTPase-GDP dissociation stimulator 1 OS=Homo sapiens
DN32022_c0_g1_i1	sp|P36956|SRBP1_HUMAN	0.0	Sterol regulatory element-binding protein 1 OS=Homo sapiens
DN20673_c0_g1_i1	sp|P54686|AIP1_DICDI	1e-135	Actin-interacting protein 1 OS=Dictyostelium discoideum
DN33619_c0_g1_i1	sp|Q9NQZ7|ENTP7_HUMAN	0.0	Ectonucleoside triphosphate diphosphohydrolase 7 OS=Homo sapiens
DN26302_c0_g1_i1	sp|Q5R7T9|MTF2_PONAB	0.0	Metal-response element-binding transcription factor 2 OS=Pongo abelii
DN33373_c1_g1_i3	sp|Q8NFG4|FLCN_HUMAN	0.0	Folliculin OS=Homo sapiens
DN33619_c0_g1_i4	sp|Q9NQZ7|ENTP7_HUMAN	0.0	Ectonucleoside triphosphate diphosphohydrolase 7 OS=Homo sapiens
DN32384_c0_g1_i1	sp|Q6PD24|AN13D_MOUSE	0.0	Ankyrin repeat domain-containing protein 13D OS=Mus musculus
DN34074_c0_g2_i11	sp|Q9NQX4|MYO5C_HUMAN	0.0	Unconventional myosin-Vc OS=Homo sapiens
DN33460_c0_g1_i2	sp|Q90Z16|OPTN_CHICK	3e-128	Optineurin OS=Gallus gallus
DN33029_c0_g2_i1	sp|O55187|CBX4_MOUSE	1e-145	E3 SUMO-protein ligase CBX4 OS=Mus musculus
DN33460_c0_g1_i1	sp|Q90Z16|OPTN_CHICK	5e-150	Optineurin OS=Gallus gallus
DN32127_c0_g1_i2	sp|A5A779|PGTA_PIG	0.0	Geranylgeranyl transferase type-2 subunit alpha OS=Sus scrofa
DN33588_c4_g1_i1	sp|Q8IWE2|NXP20_HUMAN	1e-138	Protein NOXP20 OS=Homo sapiens
DN31207_c0_g1_i2	sp|Q5D0E6|DALD3_HUMAN	2e-134	DALR anticodon-binding domain-containing protein 3 OS=Homo sapiens
DN27705_c0_g1_i1	sp|Q96JT2|S45A3_HUMAN	0.0	Solute carrier family 45 member 3 OS=Homo sapiens
DN32454_c1_g1_i1	sp|Q13362|2A5G_HUMAN	0.0	Serine/threonine-protein phosphatase 2A 56 kDa regulatory subunit gamma isoform OS=Homo sapiens
DN27817_c0_g1_i1	sp|Q02253|MMSA_RAT	0.0	Methylmalonate-semialdehyde dehydrogenase [acylating], mitochondrial OS=Rattus norvegicus
DN30508_c0_g1_i1	sp|Q90669|AVR2A_CHICK	0.0	Activin receptor type-2A OS=Gallus gallus
DN31811_c0_g1_i1	sp|P57057|G6PT2_HUMAN	0.0	Glucose-6-phosphate exchanger SLC37A1 OS=Homo sapiens
DN29277_c0_g1_i1	sp|Q80SW1|SAHH2_MOUSE	0.0	S-adenosylhomocysteine hydrolase-like protein 1 OS=Mus musculus
DN33581_c0_g1_i1	sp|Q29465|SYYC_BOVIN	0.0	Tyrosine--tRNA ligase, cytoplasmic OS=Bos taurus
DN17990_c0_g1_i1	sp|Q99615|DNJC7_HUMAN	0.0	DnaJ homolog subfamily C member 7 OS=Homo sapiens
DN25509_c0_g1_i1	sp|Q52I78|NAMPT_PIG	0.0	Nicotinamide phosphoribosyltransferase OS=Sus scrofa
DN29805_c0_g1_i1	sp|Q5ZJU0|MOT9_CHICK	0.0	Monocarboxylate transporter 9 OS=Gallus gallus
DN31322_c0_g1_i1	sp|B5AR80|OXLA_BOTPA	0.0	L-amino-acid oxidase (Fragment) OS=Bothrops pauloensis
DN32234_c0_g1_i1	sp|B5AR80|OXLA_BOTPA	0.0	L-amino-acid oxidase (Fragment) OS=Bothrops pauloensis
DN22869_c0_g1_i1	sp|P34897|GLYM_HUMAN	0.0	Serine hydroxymethyltransferase, mitochondrial OS=Homo sapiens
DN32924_c0_g1_i1	sp|Q5T7N3|KANK4_HUMAN	0.0	KN motif and ankyrin repeat domain-containing protein 4 OS=Homo sapiens
DN33389_c0_g1_i2	sp|P07814|SYEP_HUMAN	0.0	Bifunctional glutamate/proline--tRNA ligase OS=Homo sapiens
DN17990_c0_g1_i2	sp|Q9QYI3|DNJC7_MOUSE	0.0	DnaJ homolog subfamily C member 7 OS=Mus musculus
DN33996_c9_g1_i2	sp|O93532|K2CO_CHICK	8e-148	Keratin, type II cytoskeletal cochleal OS=Gallus gallus
DN47501_c0_g1_i1	sp|Q5R4J1|SYWC_PONAB	0.0	Tryptophan--tRNA ligase, cytoplasmic OS=Pongo abelii
DN30174_c0_g1_i3	sp|Q9ULV4|COR1C_HUMAN	0.0	Coronin-1C OS=Homo sapiens
DN29207_c0_g1_i2	sp|Q8NBP5|MFSD9_HUMAN	3e-138	Major facilitator superfamily domain-containing protein 9 OS=Homo sapiens
DN27722_c0_g1_i1	sp|Q5ZKI0|KCC2D_CHICK	0.0	Calcium/calmodulin-dependent protein kinase type II delta chain OS=Gallus gallus
DN31810_c0_g1_i1	sp|Q8BNU0|ARMC6_MOUSE	6e-172	Armadillo repeat-containing protein 6 OS=Mus musculus
DN30490_c0_g1_i1	sp|Q9WUM3|COR1B_MOUSE	0.0	Coronin-1B OS=Mus musculus
DN31256_c0_g1_i1	sp|Q3ZC84|CNDP2_BOVIN	0.0	Cytosolic non-specific dipeptidase OS=Bos taurus
DN33795_c0_g1_i1	sp|Q5ZJA3|CDR2_CHICK	7e-172	Cerebellar degeneration-related protein 2 OS=Gallus gallus
DN12718_c0_g1_i1	sp|Q9H8Y8|GORS2_HUMAN	3e-139	Golgi reassembly-stacking protein 2 OS=Homo sapiens
DN33024_c0_g1_i3	sp|Q9BVA6|FICD_HUMAN	0.0	Protein adenylyltransferase FICD OS=Homo sapiens
DN30635_c0_g1_i4	sp|P42167|LAP2B_HUMAN	4e-131	Lamina-associated polypeptide 2, isoforms beta/gamma OS=Homo sapiens
DN21003_c0_g1_i2	sp|Q52MA5|MID51_XENTR	0.0	Mitochondrial dynamics protein MID51 OS=Xenopus tropicalis
DN34042_c3_g1_i1	sp|Q14571|ITPR2_HUMAN	0.0	Inositol 1,4,5-trisphosphate receptor type 2 OS=Homo sapiens
DN19731_c0_g1_i1	sp|Q14254|FLOT2_HUMAN	0.0	Flotillin-2 OS=Homo sapiens
DN21489_c0_g1_i1	sp|Q5E9N0|BYST_BOVIN	3e-173	Bystin OS=Bos taurus
DN33163_c0_g1_i1	sp|P52849|NDST2_HUMAN	0.0	Bifunctional heparan sulfate N-deacetylase/N-sulfotransferase 2 OS=Homo sapiens
DN29636_c0_g1_i1	sp|P48440|OST48_CHICK	0.0	Dolichyl-diphosphooligosaccharide--protein glycosyltransferase 48 kDa subunit OS=Gallus gallus
DN30825_c0_g1_i3	sp|Q8BTY1|KAT1_MOUSE	1e-158	Kynurenine--oxoglutarate transaminase 1 OS=Mus musculus
DN28763_c0_g1_i2	sp|P06909|CFAH_MOUSE	0.0	Complement factor H OS=Mus musculus
DN18770_c0_g1_i3	sp|P07871|THIKB_RAT	3e-162	3-ketoacyl-CoA thiolase B, peroxisomal OS=Rattus norvegicus
DN32910_c1_g1_i1	sp|Q9P289|STK26_HUMAN	0.0	Serine/threonine-protein kinase 26 OS=Homo sapiens
DN32931_c0_g1_i1	sp|P16885|PLCG2_HUMAN	0.0	1-phosphatidylinositol 4,5-bisphosphate phosphodiesterase gamma-2 OS=Homo sapiens
DN30825_c0_g1_i1	sp|Q8BTY1|KAT1_MOUSE	1e-158	Kynurenine--oxoglutarate transaminase 1 OS=Mus musculus
DN32246_c0_g1_i1	sp|P46462|TERA_RAT	0.0	Transitional endoplasmic reticulum ATPase OS=Rattus norvegicus
DN31648_c0_g1_i1	sp|Q92968|PEX13_HUMAN	1e-149	Peroxisomal membrane protein PEX13 OS=Homo sapiens
DN29171_c0_g1_i2	sp|Q5E954|DNJA1_BOVIN	9e-141	DnaJ homolog subfamily A member 1 OS=Bos taurus
DN29764_c0_g1_i1	sp|Q9H3H5|GPT_HUMAN	2e-173	UDP-N-acetylglucosamine--dolichyl-phosphate N-acetylglucosaminephosphotransferase OS=Homo sapiens
DN23078_c0_g1_i2	sp|P35486|ODPA_MOUSE	0.0	Pyruvate dehydrogenase E1 component subunit alpha, somatic form, mitochondrial OS=Mus musculus
DN26973_c0_g1_i1	sp|Q8NFH3|NUP43_HUMAN	2e-160	Nucleoporin Nup43 OS=Homo sapiens
DN29858_c0_g1_i1	sp|Q8BMS1|ECHA_MOUSE	0.0	Trifunctional enzyme subunit alpha, mitochondrial OS=Mus musculus
DN25787_c0_g1_i1	sp|Q8N4H0|SPA6L_HUMAN	2e-51	Spermatogenesis associated 6-like protein OS=Homo sapiens
DN64257_c0_g1_i1	sp|Q9UHB7|AFF4_HUMAN	0.0	AF4/FMR2 family member 4 OS=Homo sapiens
DN33529_c0_g1_i1	sp|Q9JJK5|HERP1_MOUSE	1e-78	Homocysteine-responsive endoplasmic reticulum-resident ubiquitin-like domain member 1 protein OS=Mus musculus
DN30570_c0_g1_i1	sp|Q8HXX1|MUTA_MACFA	0.0	Methylmalonyl-CoA mutase, mitochondrial OS=Macaca fascicularis
DN22080_c0_g1_i1	sp|Q8TB52|FBX30_HUMAN	0.0	F-box only protein 30 OS=Homo sapiens
DN32401_c0_g1_i3	sp|Q96SU4|OSBL9_HUMAN	0.0	Oxysterol-binding protein-related protein 9 OS=Homo sapiens
DN32085_c0_g1_i1	sp|P51660|DHB4_MOUSE	0.0	Peroxisomal multifunctional enzyme type 2 OS=Mus musculus
DN32401_c0_g1_i4	sp|Q96SU4|OSBL9_HUMAN	0.0	Oxysterol-binding protein-related protein 9 OS=Homo sapiens
DN23802_c0_g1_i1	sp|Q9Z1B7|MK13_MOUSE	8e-167	Mitogen-activated protein kinase 13 OS=Mus musculus
DN32401_c0_g1_i5	sp|Q96SU4|OSBL9_HUMAN	0.0	Oxysterol-binding protein-related protein 9 OS=Homo sapiens
DN22713_c0_g1_i1	sp|Q99J62|RFC4_MOUSE	2e-166	Replication factor C subunit 4 OS=Mus musculus
DN26651_c0_g1_i1	sp|P80467|ADHX_SAAHA	0.0	Alcohol dehydrogenase class-3 OS=Saara hardwickii
DN32401_c0_g1_i6	sp|Q96SU4|OSBL9_HUMAN	0.0	Oxysterol-binding protein-related protein 9 OS=Homo sapiens
DN35359_c0_g1_i1	sp|Q5R7Q3|NIPA2_PONAB	1e-145	Magnesium transporter NIPA2 OS=Pongo abelii
DN30561_c0_g1_i7	sp|P08397|HEM3_HUMAN	1e-145	Porphobilinogen deaminase OS=Homo sapiens
DN33741_c8_g6_i1	sp|Q32KR8|ADPRH_BOVIN	7e-132	[Protein ADP-ribosylarginine] hydrolase OS=Bos taurus
DN33741_c8_g6_i2	sp|Q32KR8|ADPRH_BOVIN	7e-132	[Protein ADP-ribosylarginine] hydrolase OS=Bos taurus
DN33470_c0_g1_i2	sp|Q9NR45|SIAS_HUMAN	5e-177	Sialic acid synthase OS=Homo sapiens
DN30932_c0_g1_i1	sp|P50747|BPL1_HUMAN	0.0	Biotin--protein ligase OS=Homo sapiens
DN29170_c0_g1_i1	sp|Q9NUQ8|ABCF3_HUMAN	0.0	ATP-binding cassette sub-family F member 3 OS=Homo sapiens
DN30986_c0_g1_i1	sp|Q00532|CDKL1_HUMAN	4e-179	Cyclin-dependent kinase-like 1 OS=Homo sapiens
DN14724_c0_g1_i1	sp|Q2PFU6|RN146_MACFA	2e-137	E3 ubiquitin-protein ligase RNF146 OS=Macaca fascicularis
DN32213_c0_g1_i2	sp|Q6P3S6|FBX42_HUMAN	0.0	F-box only protein 42 OS=Homo sapiens
DN27745_c0_g1_i3	sp|O95825|QORL1_HUMAN	1e-137	Quinone oxidoreductase-like protein 1 OS=Homo sapiens
DN19625_c0_g1_i1	sp|Q5ZMC9|NDE1_CHICK	6e-104	Nuclear distribution protein nudE homolog 1 OS=Gallus gallus
DN27714_c0_g1_i2	sp|Q6GVH4|GGNB2_CHICK	0.0	Gametogenetin-binding protein 2 OS=Gallus gallus
DN30628_c0_g1_i4	sp|Q9ES89|EXTL2_MOUSE	2e-146	Exostosin-like 2 OS=Mus musculus
DN28312_c0_g1_i2	sp|Q5ZKQ3|RPAP3_CHICK	0.0	RNA polymerase II-associated protein 3 OS=Gallus gallus
DN30628_c0_g1_i1	sp|Q9ES89|EXTL2_MOUSE	2e-146	Exostosin-like 2 OS=Mus musculus
DN32871_c0_g1_i7	sp|Q32PX7|FUBP1_RAT	0.0	Far upstream element-binding protein 1 OS=Rattus norvegicus
DN32871_c0_g1_i4	sp|Q32PX7|FUBP1_RAT	0.0	Far upstream element-binding protein 1 OS=Rattus norvegicus
DN19639_c0_g1_i3	sp|P60892|PRPS1_RAT	1e-175	Ribose-phosphate pyrophosphokinase 1 OS=Rattus norvegicus
DN29542_c0_g1_i2	sp|Q8TEB9|RHBL4_HUMAN	1e-99	Rhomboid-related protein 4 OS=Homo sapiens
DN32424_c0_g1_i3	sp|O75452|RDH16_HUMAN	3e-115	Retinol dehydrogenase 16 OS=Homo sapiens
DN32424_c0_g1_i1	sp|O75452|RDH16_HUMAN	4e-115	Retinol dehydrogenase 16 OS=Homo sapiens
DN28719_c0_g1_i1	sp|F1PCT7|RPN2_CANLF	0.0	Dolichyl-diphosphooligosaccharide--protein glycosyltransferase subunit 2 OS=Canis lupus familiaris
DN29946_c0_g1_i5	sp|Q29RL9|TCEA1_BOVIN	5e-132	Transcription elongation factor A protein 1 OS=Bos taurus
DN29946_c0_g1_i8	sp|Q29RL9|TCEA1_BOVIN	5e-132	Transcription elongation factor A protein 1 OS=Bos taurus
DN24555_c0_g1_i1	sp|Q9Y5A7|NUB1_HUMAN	0.0	NEDD8 ultimate buster 1 OS=Homo sapiens
DN29946_c0_g1_i6	sp|Q29RL9|TCEA1_BOVIN	1e-117	Transcription elongation factor A protein 1 OS=Bos taurus
DN31619_c0_g1_i3	sp|Q9Y619|ORNT1_HUMAN	1e-142	Mitochondrial ornithine transporter 1 OS=Homo sapiens
DN29946_c0_g1_i9	sp|Q29RL9|TCEA1_BOVIN	3e-123	Transcription elongation factor A protein 1 OS=Bos taurus
DN27590_c0_g1_i1	sp|P42566|EPS15_HUMAN	0.0	Epidermal growth factor receptor substrate 15 OS=Homo sapiens
DN29946_c0_g1_i3	sp|Q29RL9|TCEA1_BOVIN	1e-137	Transcription elongation factor A protein 1 OS=Bos taurus
DN31619_c0_g1_i2	sp|Q9Y619|ORNT1_HUMAN	1e-142	Mitochondrial ornithine transporter 1 OS=Homo sapiens
DN29946_c0_g1_i12	sp|Q29RL9|TCEA1_BOVIN	3e-123	Transcription elongation factor A protein 1 OS=Bos taurus
DN29946_c0_g1_i4	sp|Q29RL9|TCEA1_BOVIN	1e-137	Transcription elongation factor A protein 1 OS=Bos taurus
DN31619_c0_g1_i1	sp|Q9Y619|ORNT1_HUMAN	9e-143	Mitochondrial ornithine transporter 1 OS=Homo sapiens
DN29946_c0_g1_i7	sp|Q29RL9|TCEA1_BOVIN	1e-117	Transcription elongation factor A protein 1 OS=Bos taurus
DN32824_c0_g1_i11	sp|A1L3G4|TM241_XENLA	7e-92	Transmembrane protein 241 OS=Xenopus laevis
DN29312_c0_g1_i1	sp|Q4G0J3|LARP7_HUMAN	2e-178	La-related protein 7 OS=Homo sapiens
DN71367_c0_g1_i1	sp|Q09073|ADT2_RAT	6e-155	ADP/ATP translocase 2 OS=Rattus norvegicus
DN37246_c0_g1_i1	sp|Q3ZBX1|PIGC_BOVIN	1e-134	Phosphatidylinositol N-acetylglucosaminyltransferase subunit C OS=Bos taurus
DN32824_c0_g1_i1	sp|A1L3G4|TM241_XENLA	6e-91	Transmembrane protein 241 OS=Xenopus laevis
DN33189_c0_g1_i1	sp|Q5I0D1|GLOD4_RAT	2e-134	Glyoxalase domain-containing protein 4 OS=Rattus norvegicus
DN34027_c0_g3_i2	sp|Q9P0N9|TBCD7_HUMAN	1e-140	TBC1 domain family member 7 OS=Homo sapiens
DN21901_c0_g1_i1	sp|Q969X5|ERGI1_HUMAN	9e-151	Endoplasmic reticulum-Golgi intermediate compartment protein 1 OS=Homo sapiens
DN31602_c0_g1_i2	sp|Q17QH8|D39U1_BOVIN	3e-106	Epimerase family protein SDR39U1 OS=Bos taurus
DN27683_c0_g1_i1	sp|P25325|THTM_HUMAN	9e-133	3-mercaptopyruvate sulfurtransferase OS=Homo sapiens
DN34027_c0_g3_i3	sp|Q9P0N9|TBCD7_HUMAN	9e-141	TBC1 domain family member 7 OS=Homo sapiens
DN31390_c0_g1_i2	sp|Q3ZBE5|SLU7_BOVIN	0.0	Pre-mRNA-splicing factor SLU7 OS=Bos taurus
DN32824_c0_g1_i10	sp|A1L3G4|TM241_XENLA	6e-91	Transmembrane protein 241 OS=Xenopus laevis
DN26947_c0_g1_i1	sp|P05094|ACTN1_CHICK	0.0	Alpha-actinin-1 OS=Gallus gallus
DN32824_c0_g1_i6	sp|A1L3G4|TM241_XENLA	7e-92	Transmembrane protein 241 OS=Xenopus laevis
DN29210_c0_g1_i2	sp|Q5R3Z9|MFR1L_PONAB	1e-103	Mitochondrial fission regulator 1-like OS=Pongo abelii
DN31602_c0_g1_i1	sp|Q17QH8|D39U1_BOVIN	3e-106	Epimerase family protein SDR39U1 OS=Bos taurus
DN28477_c0_g1_i2	sp|Q5R7X9|RAD1_PONAB	1e-132	Cell cycle checkpoint protein RAD1 OS=Pongo abelii
DN33810_c2_g1_i1	sp|Q15181|IPYR_HUMAN	1e-126	Inorganic pyrophosphatase OS=Homo sapiens
DN28713_c0_g1_i1	sp|Q56P03|EAPP_HUMAN	4e-80	E2F-associated phosphoprotein OS=Homo sapiens
DN30573_c0_g1_i1	sp|Q9Y2A7|NCKP1_HUMAN	0.0	Nck-associated protein 1 OS=Homo sapiens
DN33286_c0_g1_i2	sp|Q9BQK8|LPIN3_HUMAN	0.0	Phosphatidate phosphatase LPIN3 OS=Homo sapiens
DN33762_c7_g6_i2	sp|Q32L00|ALKB3_BOVIN	1e-109	Alpha-ketoglutarate-dependent dioxygenase alkB homolog 3 OS=Bos taurus
DN28477_c0_g1_i1	sp|Q5R7X9|RAD1_PONAB	1e-132	Cell cycle checkpoint protein RAD1 OS=Pongo abelii
DN33140_c0_g1_i3	sp|Q13416|ORC2_HUMAN	3e-180	Origin recognition complex subunit 2 OS=Homo sapiens
DN33857_c0_g1_i3	sp|Q9Y3R5|DOP2_HUMAN	0.0	Protein dopey-2 OS=Homo sapiens
DN39827_c0_g1_i1	sp|Q62188|DPYL3_MOUSE	0.0	Dihydropyrimidinase-related protein 3 OS=Mus musculus
DN33762_c7_g6_i1	sp|Q32L00|ALKB3_BOVIN	1e-109	Alpha-ketoglutarate-dependent dioxygenase alkB homolog 3 OS=Bos taurus
DN32068_c0_g1_i3	sp|Q9BQ75|CMS1_HUMAN	3e-87	Protein CMSS1 OS=Homo sapiens
DN22974_c0_g1_i1	sp|O00400|ACATN_HUMAN	0.0	Acetyl-coenzyme A transporter 1 OS=Homo sapiens
DN31520_c0_g1_i2	sp|Q9H2M9|RBGPR_HUMAN	0.0	Rab3 GTPase-activating protein non-catalytic subunit OS=Homo sapiens
DN33005_c0_g1_i2	sp|O43776|SYNC_HUMAN	0.0	Asparagine--tRNA ligase, cytoplasmic OS=Homo sapiens
DN24015_c0_g1_i1	sp|O15530|PDPK1_HUMAN	0.0	3-phosphoinositide-dependent protein kinase 1 OS=Homo sapiens
DN31520_c0_g1_i1	sp|Q9H2M9|RBGPR_HUMAN	0.0	Rab3 GTPase-activating protein non-catalytic subunit OS=Homo sapiens
DN31562_c2_g1_i1	sp|Q6ICL3|TNG2_HUMAN	2e-115	Transport and Golgi organization protein 2 homolog OS=Homo sapiens
DN32181_c0_g1_i4	sp|Q6GMN2|BAIP2_RAT	0.0	Brain-specific angiogenesis inhibitor 1-associated protein 2 OS=Rattus norvegicus
DN33583_c0_g1_i2	sp|Q9TR36|PIPNB_BOVIN	6e-133	Phosphatidylinositol transfer protein beta isoform OS=Bos taurus
DN32736_c0_g1_i3	sp|Q9BUI4|RPC3_HUMAN	0.0	DNA-directed RNA polymerase III subunit RPC3 OS=Homo sapiens
DN32352_c0_g1_i1	sp|Q99NF8|RBP17_MOUSE	0.0	Ran-binding protein 17 OS=Mus musculus
DN17580_c0_g1_i1	sp|Q28BP2|T150A_XENTR	3e-110	Transmembrane protein 150A OS=Xenopus tropicalis
DN12587_c0_g1_i1	sp|P49716|CEBPD_HUMAN	1e-60	CCAAT/enhancer-binding protein delta OS=Homo sapiens
DN18141_c0_g1_i2	sp|P07228|ITB1_CHICK	0.0	Integrin beta-1 OS=Gallus gallus
DN32181_c0_g1_i3	sp|Q6GMN2|BAIP2_RAT	0.0	Brain-specific angiogenesis inhibitor 1-associated protein 2 OS=Rattus norvegicus
DN28623_c0_g1_i1	sp|Q5XI32|CAPZB_RAT	5e-153	F-actin-capping protein subunit beta OS=Rattus norvegicus
DN17580_c0_g1_i2	sp|Q28BP2|T150A_XENTR	1e-108	Transmembrane protein 150A OS=Xenopus tropicalis
DN33237_c1_g1_i3	sp|Q9UHY7|ENOPH_HUMAN	1e-111	Enolase-phosphatase E1 OS=Homo sapiens
DN32245_c0_g1_i1	sp|Q5RFK0|ETFB_PONAB	6e-112	Electron transfer flavoprotein subunit beta OS=Pongo abelii
DN33080_c0_g1_i3	sp|Q6DEB1|AT2L1_XENLA	0.0	Ethanolamine-phosphate phospho-lyase OS=Xenopus laevis
DN20398_c0_g1_i1	sp|Q86SE9|PCGF5_HUMAN	1e-121	Polycomb group RING finger protein 5 OS=Homo sapiens
DN31330_c0_g1_i2	sp|P00940|TPIS_CHICK	3e-130	Triosephosphate isomerase OS=Gallus gallus
DN32783_c0_g1_i1	sp|Q95204|CY561_SHEEP	8e-94	Cytochrome b561 OS=Ovis aries
DN31330_c0_g1_i1	sp|P00940|TPIS_CHICK	3e-130	Triosephosphate isomerase OS=Gallus gallus
DN31535_c0_g1_i2	sp|O95249|GOSR1_HUMAN	2e-129	Golgi SNAP receptor complex member 1 OS=Homo sapiens
DN27527_c0_g1_i1	sp|Q5F3N0|SPX3_CHICK	0.0	Sugar phosphate exchanger 3 OS=Gallus gallus
DN32783_c0_g1_i2	sp|Q95204|CY561_SHEEP	8e-94	Cytochrome b561 OS=Ovis aries
DN27501_c0_g1_i2	sp|Q16891|MIC60_HUMAN	0.0	MICOS complex subunit MIC60 OS=Homo sapiens
DN27501_c0_g1_i1	sp|Q16891|MIC60_HUMAN	0.0	MICOS complex subunit MIC60 OS=Homo sapiens
DN21478_c0_g1_i1	sp|Q2KJH9|AL9A1_BOVIN	0.0	4-trimethylaminobutyraldehyde dehydrogenase OS=Bos taurus
DN33853_c0_g1_i1	sp|Q8BGQ7|SYAC_MOUSE	0.0	Alanine--tRNA ligase, cytoplasmic OS=Mus musculus
DN32926_c0_g1_i2	sp|Q6PCJ1|DCTN1_XENLA	0.0	Dynactin subunit 1 OS=Xenopus laevis
DN33853_c0_g1_i2	sp|Q8BGQ7|SYAC_MOUSE	0.0	Alanine--tRNA ligase, cytoplasmic OS=Mus musculus
DN27041_c0_g1_i1	sp|Q91642|PEPE_XENLA	3e-97	Alpha-aspartyl dipeptidase OS=Xenopus laevis
DN32798_c0_g1_i1	sp|Q9UHQ4|BAP29_HUMAN	2e-60	B-cell receptor-associated protein 29 OS=Homo sapiens
DN33602_c0_g2_i1	sp|P23726|P85B_BOVIN	0.0	Phosphatidylinositol 3-kinase regulatory subunit beta OS=Bos taurus
DN32926_c0_g1_i1	sp|Q6PCJ1|DCTN1_XENLA	0.0	Dynactin subunit 1 OS=Xenopus laevis
DN17176_c0_g1_i1	sp|Q5RD01|CDK18_PONAB	0.0	Cyclin-dependent kinase 18 OS=Pongo abelii
DN20641_c0_g1_i1	sp|Q5ZM65|PTSS1_CHICK	0.0	Phosphatidylserine synthase 1 OS=Gallus gallus
DN33763_c0_g1_i2	sp|Q9UH99|SUN2_HUMAN	1e-151	SUN domain-containing protein 2 OS=Homo sapiens
DN30250_c0_g1_i1	sp|Q8CG16|C1RA_MOUSE	0.0	Complement C1r-A subcomponent OS=Mus musculus
DN32889_c0_g1_i1	sp|Q9UKX7|NUP50_HUMAN	2e-110	Nuclear pore complex protein Nup50 OS=Homo sapiens
DN29006_c0_g1_i3	sp|Q8CGU1|CACO1_MOUSE	0.0	Calcium-binding and coiled-coil domain-containing protein 1 OS=Mus musculus
DN27012_c0_g1_i2	sp|O08585|CLCA_MOUSE	4e-80	Clathrin light chain A OS=Mus musculus
DN66323_c0_g1_i1	sp|Q0V9D9|COA7_XENTR	1e-90	Cytochrome c oxidase assembly factor 7 OS=Xenopus tropicalis
DN24586_c0_g1_i1	sp|Q8C1A9|ABD18_MOUSE	0.0	Protein ABHD18 OS=Mus musculus
DN31864_c0_g1_i1	sp|Q6YP21|KAT3_HUMAN	0.0	Kynurenine--oxoglutarate transaminase 3 OS=Homo sapiens
DN33896_c0_g1_i3	sp|Q9D666|SUN1_MOUSE	0.0	SUN domain-containing protein 1 OS=Mus musculus
DN28901_c0_g1_i1	sp|Q69DK8|C1S_PIG	0.0	Complement C1s subcomponent OS=Sus scrofa
DN9339_c0_g1_i1	sp|Q5E9G1|P2R3C_BOVIN	0.0	Serine/threonine-protein phosphatase 2A regulatory subunit B'' subunit gamma OS=Bos taurus
DN31509_c0_g1_i1	sp|Q5TFE4|NT5D1_HUMAN	0.0	5'-nucleotidase domain-containing protein 1 OS=Homo sapiens
DN33641_c0_g1_i1	sp|Q9Y6X5|ENPP4_HUMAN	0.0	Bis(5'-adenosyl)-triphosphatase ENPP4 OS=Homo sapiens
DN33896_c0_g1_i2	sp|Q9D666|SUN1_MOUSE	0.0	SUN domain-containing protein 1 OS=Mus musculus
DN33896_c0_g1_i17	sp|Q9D666|SUN1_MOUSE	0.0	SUN domain-containing protein 1 OS=Mus musculus
DN31692_c0_g1_i1	sp|Q9CRB9|MIC19_MOUSE	5e-68	MICOS complex subunit Mic19 OS=Mus musculus
DN33896_c0_g1_i14	sp|Q9D666|SUN1_MOUSE	0.0	SUN domain-containing protein 1 OS=Mus musculus
DN33896_c0_g1_i18	sp|Q9D666|SUN1_MOUSE	0.0	SUN domain-containing protein 1 OS=Mus musculus
DN31946_c0_g1_i1	sp|O60296|TRAK2_HUMAN	0.0	Trafficking kinesin-binding protein 2 OS=Homo sapiens
DN23831_c0_g1_i3	sp|Q99KL7|RAB28_MOUSE	3e-82	Ras-related protein Rab-28 OS=Mus musculus
DN28794_c2_g2_i1	sp|Q5R421|KAD4_PONAB	2e-104	Adenylate kinase 4, mitochondrial OS=Pongo abelii
DN23831_c0_g1_i1	sp|Q99KL7|RAB28_MOUSE	4e-97	Ras-related protein Rab-28 OS=Mus musculus
DN31698_c0_g1_i1	sp|Q5RDX2|SOCS4_PONAB	0.0	Suppressor of cytokine signaling 4 OS=Pongo abelii
DN30591_c0_g1_i1	sp|Q4R4T8|LGMN_MACFA	0.0	Legumain OS=Macaca fascicularis
DN32725_c0_g1_i2	sp|Q7TSH2|KPBB_MOUSE	0.0	Phosphorylase b kinase regulatory subunit beta OS=Mus musculus
DN29396_c0_g1_i2	sp|P29694|EF1G_RABIT	0.0	Elongation factor 1-gamma OS=Oryctolagus cuniculus
DN29396_c0_g1_i1	sp|P29694|EF1G_RABIT	0.0	Elongation factor 1-gamma OS=Oryctolagus cuniculus
DN19182_c0_g1_i1	sp|P42558|RAN_CHICK	5e-123	GTP-binding nuclear protein Ran OS=Gallus gallus
DN33638_c7_g2_i1	sp|Q9BYT1|S17A9_HUMAN	3e-172	Solute carrier family 17 member 9 OS=Homo sapiens
DN32725_c0_g1_i1	sp|Q7TSH2|KPBB_MOUSE	0.0	Phosphorylase b kinase regulatory subunit beta OS=Mus musculus
DN31645_c0_g1_i1	sp|Q5ZJN2|RB11A_CHICK	2e-118	Ras-related protein Rab-11A OS=Gallus gallus
DN26846_c0_g1_i2	sp|Q96DM3|RMC1_HUMAN	0.0	Regulator of MON1-CCZ1 complex OS=Homo sapiens
DN23495_c0_g1_i3	sp|Q9R0X0|MED20_MOUSE	3e-109	Mediator of RNA polymerase II transcription subunit 20 OS=Mus musculus
DN30792_c0_g1_i2	sp|Q9Z1E1|FLOT1_RAT	0.0	Flotillin-1 OS=Rattus norvegicus
DN31643_c0_g1_i1	sp|Q0VCM4|PYGL_BOVIN	0.0	Glycogen phosphorylase, liver form OS=Bos taurus
DN28862_c0_g1_i2	sp|Q3SYW1|AP1M2_BOVIN	0.0	AP-1 complex subunit mu-2 OS=Bos taurus
DN32614_c0_g1_i1	sp|P26007|ITA6_CHICK	0.0	Integrin alpha-6 OS=Gallus gallus
DN31895_c0_g1_i5	sp|Q9UKS6|PACN3_HUMAN	6e-168	Protein kinase C and casein kinase substrate in neurons protein 3 OS=Homo sapiens
DN33508_c0_g1_i1	sp|Q9QXM0|ABHD2_MOUSE	0.0	Monoacylglycerol lipase ABHD2 OS=Mus musculus
DN28862_c0_g1_i1	sp|Q3SYW1|AP1M2_BOVIN	0.0	AP-1 complex subunit mu-2 OS=Bos taurus
DN30792_c0_g1_i1	sp|Q9Z1E1|FLOT1_RAT	0.0	Flotillin-1 OS=Rattus norvegicus
DN28862_c0_g1_i3	sp|Q3SYW1|AP1M2_BOVIN	1e-180	AP-1 complex subunit mu-2 OS=Bos taurus
DN19901_c0_g1_i1	sp|P56597|NDK5_HUMAN	2e-95	Nucleoside diphosphate kinase homolog 5 OS=Homo sapiens
DN31895_c0_g1_i7	sp|Q9UKS6|PACN3_HUMAN	1e-171	Protein kinase C and casein kinase substrate in neurons protein 3 OS=Homo sapiens
DN31356_c0_g1_i1	sp|Q2YDI5|RM48_BOVIN	2e-62	39S ribosomal protein L48, mitochondrial OS=Bos taurus
DN22832_c0_g1_i2	sp|Q5R4V4|SARNP_PONAB	5e-67	SAP domain-containing ribonucleoprotein OS=Pongo abelii
DN33180_c0_g1_i2	sp|P80108|PHLD_HUMAN	0.0	Phosphatidylinositol-glycan-specific phospholipase D OS=Homo sapiens
DN34087_c8_g6_i1	sp|P80303|NUCB2_HUMAN	1e-153	Nucleobindin-2 OS=Homo sapiens
DN22536_c0_g1_i1	sp|B0YN54|GLTP_PANTR	1e-85	Glycolipid transfer protein OS=Pan troglodytes
DN26155_c0_g1_i1	sp|P52787|IF_MOUSE	2e-65	Cobalamin binding intrinsic factor OS=Mus musculus
DN26634_c0_g1_i1	sp|Q8NHQ8|RASF8_HUMAN	8e-73	Ras association domain-containing protein 8 OS=Homo sapiens
DN33574_c2_g1_i3	sp|Q4ZHR9|GCYB1_CANLF	0.0	Guanylate cyclase soluble subunit beta-1 OS=Canis lupus familiaris
DN30610_c0_g1_i1	sp|Q8VCR7|ABHEB_MOUSE	6e-70	Protein ABHD14B OS=Mus musculus
DN24100_c0_g1_i2	sp|O95671|ASML_HUMAN	0.0	Probable bifunctional dTTP/UTP pyrophosphatase/methyltransferase protein OS=Homo sapiens
DN22796_c0_g1_i1	sp|Q5KTJ6|RAB13_MESAU	3e-88	Ras-related protein Rab-13 OS=Mesocricetus auratus
DN33896_c0_g1_i7	sp|O94901|SUN1_HUMAN	0.0	SUN domain-containing protein 1 OS=Homo sapiens
DN30092_c0_g1_i1	sp|Q9DB76|EMC9_MOUSE	1e-72	ER membrane protein complex subunit 9 OS=Mus musculus
DN33567_c0_g1_i2	sp|Q5VYK3|ECM29_HUMAN	0.0	Proteasome adapter and scaffold protein ECM29 OS=Homo sapiens
DN24410_c0_g1_i1	sp|O60447|EVI5_HUMAN	0.0	Ecotropic viral integration site 5 protein homolog OS=Homo sapiens
DN33896_c0_g1_i12	sp|O94901|SUN1_HUMAN	0.0	SUN domain-containing protein 1 OS=Homo sapiens
DN34023_c3_g3_i1	sp|Q9NZI5|GRHL1_HUMAN	0.0	Grainyhead-like protein 1 homolog OS=Homo sapiens
DN34110_c0_g1_i2	sp|Q5R613|SNX6_PONAB	0.0	Sorting nexin-6 OS=Pongo abelii
DN31130_c1_g1_i1	sp|P60843|IF4A1_MOUSE	0.0	Eukaryotic initiation factor 4A-I OS=Mus musculus
[truncated: 22,722 more rows]
