# Supplementary material for: In-depth transcriptome reveals the potential biotechnological application of Bothrops jararaca venom gland
Source: J Venom Anim Toxins Incl Trop Dis. 2020 Oct 21;26:e20190058. doi: 10.1590/1678-9199-JVATITD-2019-0058 (PMC7579844; doi:10.1590/1678-9199-JVATITD-2019-0058)
Supplement: Additional file 8. [file 1678-9199-jvatitd-26-e20190058-s8.xlsx]

## Sheet: Legend
J Venom Anim Toxins incl Trop Dis
https://doi.org/10.1590/1678-9199-JVATITD-2019-0058
Supplementary Material to “In-depth transcriptome reveals the potential biotechnological application of Bothrops jararaca venom gland”

## Sheet: Plan1
Additional file 8. KO annotation in the predicted proteome of B. jararaca with KAAS – KEGG server.
comp10002_c0_seq1|m.11331	K03115	casein kinase II subunit beta
comp10003_c0_seq1|m.11333	K11703	collagen beta-1,O-galactosyltransferase [EC:2.4.1.50]
comp10010_c0_seq2|m.11348	K10134	etoposide-induced 2.4 mRNA
comp10021_c0_seq1|m.11375	K03029	26S proteasome regulatory subunit N10
comp10023_c0_seq1|m.11378	K02736	20S proteasome subunit beta 7 [EC:3.4.25.1]
comp10029_c0_seq1|m.11385	K12591	exosome complex exonuclease RRP6 [EC:3.1.13.-]
comp10032_c0_seq1|m.11389	K03252	translation initiation factor 3 subunit C
comp10033_c0_seq1|m.11391	K14308	nuclear pore complex protein Nup54
comp10033_c0_seq2|m.11392	K14308	nuclear pore complex protein Nup54
comp10037_c0_seq1|m.11399	K13578	bone morphogenetic protein receptor type-1B [EC:2.7.11.30]
comp10040_c0_seq1|m.11406	K01598	phosphopantothenoylcysteine decarboxylase [EC:4.1.1.36]
comp10040_c0_seq2|m.11407	K01598	phosphopantothenoylcysteine decarboxylase [EC:4.1.1.36]
comp10054_c0_seq1|m.11432	K04507	calcyclin binding protein
comp10055_c0_seq2|m.11434	K11883	RNA-binding protein NOB1
comp10056_c0_seq1|m.11435	K11459	polycomb group RING finger protein 4
comp10057_c0_seq1|m.11437	K03869	cullin 3
comp10060_c0_seq1|m.11442	K11723	bromodomain-containing protein 7
comp10062_c0_seq1|m.11444	K14688	solute carrier family 30 (zinc transporter), member 1
comp10062_c0_seq2|m.11445	K14688	solute carrier family 30 (zinc transporter), member 1
comp10065_c0_seq1|m.11450	K14157	alpha-aminoadipic semialdehyde synthase [EC:1.5.1.8 1.5.1.9]
comp10072_c0_seq1|m.11468	K03260	translation initiation factor 4G
comp10072_c0_seq2|m.11473	K03260	translation initiation factor 4G
comp10076_c0_seq1|m.11483	K03259	translation initiation factor 4E
comp10076_c0_seq2|m.11484	K03259	translation initiation factor 4E
comp10079_c0_seq1|m.11490	K04392	Ras-related C3 botulinum toxin substrate 1
comp10080_c0_seq2|m.11493	K08202	MFS transporter, OCT family, solute carrier family 22 (organic cation transporter), member 4/5
comp10084_c0_seq1|m.11504	K14995	solute carrier family 38 (sodium-coupled neutral amino acid transporter), member 9
comp10093_c0_seq1|m.11522	K00804	geranylgeranyl diphosphate synthase, type III [EC:2.5.1.1 2.5.1.10 2.5.1.29]
comp10094_c0_seq2|m.11524	K04433	mitogen-activated protein kinase kinase 6 [EC:2.7.12.2]
comp10111_c0_seq1|m.11559	K04468	nemo like kinase [EC:2.7.11.24]
comp10114_c0_seq2|m.11569	K02599	Notch 1
comp10117_c0_seq2|m.11579	K04506	E3 ubiquitin-protein ligase SIAH1 [EC:2.3.2.27]
comp10122_c0_seq1|m.11588	K12837	splicing factor U2AF 65 kDa subunit
comp10126_c0_seq2|m.11603	K18468	vacuolar protein sorting-associated protein 35
comp10129_c0_seq1|m.11607	K00949	thiamine pyrophosphokinase [EC:2.7.6.2]
comp10134_c0_seq1|m.11616	K00031	isocitrate dehydrogenase [EC:1.1.1.42]
comp10144_c0_seq1|m.11634	K10591	E3 ubiquitin-protein ligase NEDD4 [EC:2.3.2.26]
comp10144_c0_seq2|m.11635	K10591	E3 ubiquitin-protein ligase NEDD4 [EC:2.3.2.26]
comp10145_c0_seq1|m.11637	K18468	vacuolar protein sorting-associated protein 35
comp10150_c0_seq1|m.11647	K16194	eukaryotic translation initiation factor 2-alpha kinase 1 [EC:2.7.11.1]
comp10150_c0_seq2|m.11648	K16194	eukaryotic translation initiation factor 2-alpha kinase 1 [EC:2.7.11.1]
comp10151_c0_seq2|m.11650	K11650	SWI/SNF-related matrix-associated actin-dependent regulator of chromatin subfamily D
comp10163_c0_seq1|m.11678	K00726	alpha-1,3-mannosyl-glycoprotein beta-1,2-N-acetylglucosaminyltransferase [EC:2.4.1.101]
comp10170_c0_seq1|m.11690	K04440	mitogen-activated protein kinase 8/9/10 (c-Jun N-terminal kinase) [EC:2.7.11.24]
comp10174_c0_seq1|m.11699	K12838	poly(U)-binding-splicing factor PUF60
comp10177_c0_seq1|m.11711	K09667	protein O-GlcNAc transferase [EC:2.4.1.255]
comp10179_c0_seq1|m.11716	K12593	M-phase phosphoprotein 6, animal type
comp10180_c0_seq1|m.11722	K14439	SWI/SNF-related matrix-associated actin-dependent regulator of chromatin subfamily A containing DEAD/H box 1 [EC:3.6.4.12]
comp10191_c0_seq1|m.11736	K03030	26S proteasome regulatory subunit N11
comp10192_c0_seq1|m.11739	K00030	isocitrate dehydrogenase (NAD+) [EC:1.1.1.41]
comp10196_c0_seq1|m.11746	K06063	SNW domain-containing protein 1
comp10199_c0_seq3|m.11751	K19021	cGMP-inhibited 3',5'-cyclic phosphodiesterase A [EC:3.1.4.17]
comp10199_c0_seq4|m.11752	K19021	cGMP-inhibited 3',5'-cyclic phosphodiesterase A [EC:3.1.4.17]
comp10203_c0_seq1|m.11759	K14376	poly(A) polymerase [EC:2.7.7.19]
comp10214_c0_seq1|m.11787	K11253	histone H3
comp10214_c0_seq2|m.11788	K11253	histone H3
comp10217_c0_seq1|m.11792	K11153	retinol dehydrogenase 12 [EC:1.1.1.300]
comp10222_c0_seq1|m.11802	K12476	EH domain-containing protein 3
comp10228_c0_seq1|m.11819	K11252	histone H2B
comp10233_c0_seq2|m.11825	K12663	Delta3,5-Delta2,4-dienoyl-CoA isomerase [EC:5.3.3.21]
comp10241_c0_seq1|m.11850	K04439	beta-arrestin
comp10242_c0_seq1|m.11851	K14411	RNA-binding protein Musashi
comp10243_c0_seq1|m.11853	K10885	ATP-dependent DNA helicase 2 subunit 2
comp10248_c0_seq1|m.11862	K07293	tyrosine-protein phosphatase non-receptor type 11 [EC:3.1.3.48]
comp10254_c0_seq2|m.11878	K05088	proto-oncogene tyrosine-protein kinase ROS [EC:2.7.10.1]
comp10257_c0_seq1|m.11892	K06027	vesicle-fusing ATPase [EC:3.6.4.6]
comp10262_c0_seq3|m.11902	K11829	REST corepressor 1
comp10264_c0_seq1|m.11904	K03012	DNA-directed RNA polymerase II subunit RPB4
comp10265_c0_seq1|m.11905	K12867	pre-mRNA-splicing factor SYF1
comp10266_c0_seq3|m.11909	K07881	Ras-related protein Rab-14
comp10275_c0_seq1|m.11931	K08731	baculoviral IAP repeat-containing protein 5
comp10279_c0_seq1|m.11942	K13289	cathepsin A (carboxypeptidase C) [EC:3.4.16.5]
comp10289_c0_seq1|m.11967	K14310	nuclear pore complex protein Nup205
comp10289_c0_seq2|m.11968	K14310	nuclear pore complex protein Nup205
comp10289_c0_seq3|m.11969	K14310	nuclear pore complex protein Nup205
comp10293_c0_seq1|m.11972	K12581	CCR4-NOT transcription complex subunit 7/8
comp10296_c0_seq2|m.11983	K08018	Rap guanine nucleotide exchange factor 2
comp10327_c0_seq2|m.12063	K12874	intron-binding protein aquarius
comp10338_c0_seq1|m.12099	K12196	vacuolar protein-sorting-associated protein 4
comp10338_c0_seq2|m.12101	K12196	vacuolar protein-sorting-associated protein 4
comp10343_c0_seq2|m.12111	K11648	SWI/SNF-related matrix-associated actin-dependent regulator of chromatin subfamily B member 1
comp10343_c0_seq3|m.12113	K11648	SWI/SNF-related matrix-associated actin-dependent regulator of chromatin subfamily B member 1
comp10347_c0_seq1|m.12122	K02207	ubiquitin-conjugating enzyme E2 R [EC:2.3.2.23]
comp10353_c0_seq1|m.12134	K08762	diazepam-binding inhibitor (GABA receptor modulator, acyl-CoA-binding protein)
comp10354_c0_seq2|m.12138	K01897	long-chain acyl-CoA synthetase [EC:6.2.1.3]
comp10354_c0_seq3|m.12141	K01897	long-chain acyl-CoA synthetase [EC:6.2.1.3]
comp10356_c0_seq1|m.12147	K13126	polyadenylate-binding protein
comp10356_c0_seq2|m.12149	K13126	polyadenylate-binding protein
comp10357_c0_seq1|m.12151	K14298	mRNA export factor
comp10359_c0_seq1|m.12158	K17908	autophagy-related protein 18
comp10361_c0_seq1|m.12163	K03083	glycogen synthase kinase 3 beta [EC:2.7.11.26]
comp10362_c0_seq1|m.12165	K12405	3-hydroxyacyl-CoA dehydrogenase / 3a,7a,12a-trihydroxy-5b-cholest-24-enoyl-CoA hydratase / enoyl-CoA hydratase 2 [EC:1.1.1.35 4.2.1.107 4.2.1.119]
comp10370_c0_seq1|m.12182	K01369	legumain [EC:3.4.22.34]
comp10373_c0_seq1|m.12187	K00750	glycogenin [EC:2.4.1.186]
comp10373_c0_seq2|m.12188	K00750	glycogenin [EC:2.4.1.186]
comp10373_c0_seq3|m.12189	K00750	glycogenin [EC:2.4.1.186]
comp10376_c0_seq1|m.12195	K03019	DNA-directed RNA polymerase III subunit RPC11
comp10381_c0_seq1|m.12203	K04523	ubiquilin
comp10384_c0_seq1|m.12219	K12844	U4/U6 small nuclear ribonucleoprotein PRP31
comp10387_c0_seq2|m.12224	K00411	ubiquinol-cytochrome c reductase iron-sulfur subunit [EC:1.10.2.2]
comp10394_c0_seq1|m.12242	K20638	Rho GTPase-activating protein 17
comp10394_c0_seq4|m.12246	K20638	Rho GTPase-activating protein 17
comp10396_c0_seq1|m.12250	K18443	golgi-specific brefeldin A-resistance guanine nucleotide exchange factor 1
comp10396_c0_seq2|m.12252	K18443	golgi-specific brefeldin A-resistance guanine nucleotide exchange factor 1
comp10398_c0_seq1|m.12254	K10352	myosin heavy chain
comp10398_c0_seq2|m.12257	K10352	myosin heavy chain
comp10399_c0_seq1|m.12261	K10151	G1/S-specific cyclin-D2
comp10400_c0_seq1|m.12262	K07834	Ras-related protein Ral-A
comp10404_c0_seq2|m.12291	K00831	phosphoserine aminotransferase [EC:2.6.1.52]
comp10405_c0_seq2|m.12294	K07200	5'-AMP-activated protein kinase, regulatory gamma subunit
comp10407_c0_seq1|m.12297	K21398	natural resistance-associated macrophage protein 2
comp10407_c0_seq3|m.12301	K21398	natural resistance-associated macrophage protein 2
comp10407_c0_seq4|m.12303	K21398	natural resistance-associated macrophage protein 2
comp10413_c0_seq2|m.12317	K04365	B-Raf proto-oncogene serine/threonine-protein kinase [EC:2.7.11.1]
comp10414_c0_seq1|m.12318	K02259	cytochrome c oxidase assembly protein subunit 15
comp10416_c0_seq2|m.12324	K05661	ATP-binding cassette, subfamily B (MDR/TAP), member 6
comp10417_c0_seq2|m.12326	K10858	DNA mismatch repair protein PMS2
comp10417_c0_seq3|m.12327	K10858	DNA mismatch repair protein PMS2
comp10420_c0_seq2|m.12337	K02366	glucuronyl/N-acetylglucosaminyl transferase EXT1 [EC:2.4.1.224 2.4.1.225]
comp10426_c0_seq2|m.12350	K10838	xeroderma pigmentosum group C-complementing protein
comp10431_c0_seq2|m.12371	K03671	thioredoxin 1
comp10434_c0_seq1|m.12375	K11147	dehydrogenase/reductase SDR family member 4 [EC:1.1.-.-]
comp10435_c0_seq2|m.12379	K02684	DNA primase small subunit [EC:2.7.7.-]
comp10441_c0_seq1|m.12386	K00108	choline dehydrogenase [EC:1.1.99.1]
comp10443_c0_seq1|m.12388	K20177	vacuolar protein sorting-associated protein 3
comp10444_c0_seq3|m.12394	K13513	lysocardiolipin and lysophospholipid acyltransferase [EC:2.3.1.- 2.3.1.51]
comp10449_c0_seq1|m.12405	K03935	NADH dehydrogenase (ubiquinone) Fe-S protein 2 [EC:7.1.1.2 1.6.99.3]
comp10449_c0_seq2|m.12406	K03935	NADH dehydrogenase (ubiquinone) Fe-S protein 2 [EC:7.1.1.2 1.6.99.3]
comp10451_c0_seq2|m.12410	K12585	exosome complex exonuclease DIS3/RRP44 [EC:3.1.13.-]
comp10451_c0_seq4|m.12415	K12585	exosome complex exonuclease DIS3/RRP44 [EC:3.1.13.-]
comp10460_c0_seq1|m.12434	K14553	U3 small nucleolar RNA-associated protein 18
comp10462_c0_seq1|m.12438	K03859	phosphatidylinositol glycan, class C
comp10465_c0_seq2|m.12444	K08266	target of rapamycin complex subunit LST8
comp10466_c0_seq1|m.12447	K04487	cysteine desulfurase [EC:2.8.1.7]
comp10470_c0_seq1|m.12451	K12236	transcriptional repressor NF-X1
comp10477_c0_seq4|m.12467	K14304	nuclear pore complex protein Nup85
comp10479_c0_seq1|m.12469	K04712	sphingolipid 4-desaturase/C4-monooxygenase [EC:1.14.19.17 1.14.18.5]
comp10480_c0_seq1|m.12470	K03844	alpha-1,2-mannosyltransferase [EC:2.4.1.131]
comp10480_c0_seq2|m.12472	K03844	alpha-1,2-mannosyltransferase [EC:2.4.1.131]
comp10481_c0_seq1|m.12474	K00287	dihydrofolate reductase [EC:1.5.1.3]
comp10482_c0_seq1|m.12475	K14305	nuclear pore complex protein Nup43
comp10483_c0_seq1|m.12477	K05728	c-src tyrosine kinase [EC:2.7.10.2]
comp10483_c0_seq2|m.12478	K05728	c-src tyrosine kinase [EC:2.7.10.2]
comp10491_c0_seq1|m.12532	K00911	1D-myo-inositol-triphosphate 3-kinase [EC:2.7.1.127]
comp10497_c0_seq2|m.12548	K00266	glutamate synthase (NADPH) small chain [EC:1.4.1.13]
comp10497_c0_seq3|m.12549	K00264	glutamate synthase (NADH) [EC:1.4.1.14]
comp10508_c0_seq1|m.12578	K11984	U4/U6.U5 tri-snRNP-associated protein 1
comp10516_c0_seq1|m.12596	K00729	dolichyl-phosphate beta-glucosyltransferase [EC:2.4.1.117]
comp10517_c1_seq2|m.12599	K06689	ubiquitin-conjugating enzyme E2 D [EC:2.3.2.23]
comp10525_c0_seq2|m.12620	K01915	glutamine synthetase [EC:6.3.1.2]
comp10525_c0_seq3|m.12622	K01915	glutamine synthetase [EC:6.3.1.2]
comp10541_c0_seq4|m.12668	K01194	alpha,alpha-trehalase [EC:3.2.1.28]
comp10545_c0_seq1|m.12679	K03019	DNA-directed RNA polymerase III subunit RPC11
comp10554_c0_seq1|m.12691	K15361	WD repeat-containing protein 48
comp10559_c0_seq1|m.12701	K02212	DNA replication licensing factor MCM4 [EC:3.6.4.12]
comp10562_c0_seq1|m.12711	K03950	NADH dehydrogenase (ubiquinone) 1 alpha subcomplex subunit 6
comp10573_c0_seq1|m.12749	K06237	collagen, type IV, alpha
comp10576_c0_seq1|m.12756	K01196	glycogen debranching enzyme [EC:2.4.1.25 3.2.1.33]
comp10579_c0_seq1|m.12761	K03033	26S proteasome regulatory subunit N3
comp10583_c0_seq1|m.12767	K12827	splicing factor 3A subunit 3
comp10585_c0_seq1|m.12777	K14016	ubiquitin fusion degradation protein 1
comp10595_c0_seq1|m.12798	K02727	20S proteasome subunit alpha 7 [EC:3.4.25.1]
comp10596_c0_seq1|m.12800	K10305	F-box protein 25/32
comp10603_c0_seq1|m.12812	K01062	platelet-activating factor acetylhydrolase [EC:3.1.1.47]
comp10611_c0_seq3|m.12835	K00507	stearoyl-CoA desaturase (Delta-9 desaturase) [EC:1.14.19.1]
comp10614_c0_seq1|m.12838	K02370	alpha-1,4-N-acetylglucosaminyltransferase EXTL3 [EC:2.4.1.223 2.4.1.224]
comp10620_c0_seq1|m.12853	K11090	lupus La protein
comp10620_c0_seq3|m.12856	K11090	lupus La protein
comp10625_c0_seq1|m.12868	K16194	eukaryotic translation initiation factor 2-alpha kinase 1 [EC:2.7.11.1]
comp10629_c0_seq1|m.12876	K00012	UDPglucose 6-dehydrogenase [EC:1.1.1.22]
comp10631_c0_seq1|m.12879	K04714	shingomyelin synthase [EC:2.7.8.27]
comp10671_c0_seq1|m.12912	K10866	DNA repair protein RAD50 [EC:3.6.-.-]
comp10727_c0_seq4|m.12983	K03691	peptide-O-fucosyltransferase [EC:2.4.1.221]
comp10770_c0_seq3|m.13015	K04967	transient receptor potential cation channel subfamily C member 4
comp10781_c0_seq3|m.13025	K22913	phosphatidylinositol 3,5-bisphosphate 5-phosphatase [EC:3.1.3.-]
comp10795_c0_seq1|m.13049	K01597	diphosphomevalonate decarboxylase [EC:4.1.1.33]
comp10820_c0_seq3|m.13077	K08497	protein transport protein SEC20
comp10826_c0_seq3|m.13088	K05011	chloride channel 2
comp10836_c0_seq1|m.13096	K10685	ubiquitin-like 1-activating enzyme E1 B [EC:6.2.1.45]
comp10848_c0_seq1|m.13116	K03685	ribonuclease III [EC:3.1.26.3]
comp10891_c0_seq1|m.13180	K15362	fanconi anemia group J protein [EC:3.6.4.12]
comp10897_c0_seq2|m.13189	K14570	RNA exonuclease 1 [EC:3.1.-.-]
comp10909_c0_seq1|m.13201	K04533	huntingtin
comp10910_c0_seq1|m.13204	K08049	adenylate cyclase 9 [EC:4.6.1.1]
comp10910_c0_seq2|m.13205	K08049	adenylate cyclase 9 [EC:4.6.1.1]
comp10936_c0_seq1|m.13234	K22410	PR domain zinc finger protein 16
comp10941_c0_seq2|m.13239	K04441	p38 MAP kinase [EC:2.7.11.24]
comp10941_c0_seq4|m.13242	K04441	p38 MAP kinase [EC:2.7.11.24]
comp10941_c0_seq5|m.13243	K04441	p38 MAP kinase [EC:2.7.11.24]
comp10951_c0_seq1|m.13247	K08734	DNA mismatch repair protein MLH1
comp10951_c0_seq2|m.13249	K08734	DNA mismatch repair protein MLH1
comp10953_c0_seq1|m.13250	K01373	cathepsin F [EC:3.4.22.41]
comp10964_c0_seq1|m.13261	K13350	peroxisomal membrane protein 4
comp10993_c0_seq1|m.13290	K00939	adenylate kinase [EC:2.7.4.3]
comp11020_c0_seq1|m.13313	K07299	MFS transporter, SP family, solute carrier family 2 (facilitated glucose transporter), member 1
comp11053_c0_seq2|m.13361	K04505	presenilin 1 [EC:3.4.23.-]
comp11069_c0_seq2|m.13390	K12195	charged multivesicular body protein 6
comp11104_c0_seq1|m.13429	K06066	CBF1 interacting corepressor
comp11104_c0_seq2|m.13430	K06066	CBF1 interacting corepressor
comp11104_c0_seq3|m.13431	K06066	CBF1 interacting corepressor
comp11127_c0_seq1|m.13451	K00791	tRNA dimethylallyltransferase [EC:2.5.1.75]
comp11174_c0_seq1|m.13503	K03165	DNA topoisomerase III [EC:5.99.1.2]
comp11175_c0_seq1|m.13507	K08773	RalA-binding protein 1
comp11195_c0_seq1|m.13542	K13963	serpin B
comp11197_c0_seq1|m.13545	K10666	E3 ubiquitin-protein ligase RNF5 [EC:2.3.2.27]
comp11206_c0_seq1|m.13569	K05730	guanine nucleotide exchange factor VAV
comp11228_c0_seq2|m.13603	K00088	IMP dehydrogenase [EC:1.1.1.205]
comp11228_c0_seq3|m.13605	K00088	IMP dehydrogenase [EC:1.1.1.205]
comp11228_c0_seq4|m.13607	K00088	IMP dehydrogenase [EC:1.1.1.205]
comp11229_c0_seq1|m.13608	K14686	solute carrier family 31 (copper transporter), member 1
comp11237_c0_seq1|m.13614	K01369	legumain [EC:3.4.22.34]
comp11240_c0_seq2|m.13618	K10745	ribonuclease H2 subunit C
comp11270_c0_seq1|m.13644	K04378	serum response factor
comp11270_c0_seq2|m.13645	K04378	serum response factor
comp11289_c0_seq1|m.13668	K03083	glycogen synthase kinase 3 beta [EC:2.7.11.26]
comp11293_c0_seq2|m.13676	K01518	bis(5'-nucleosidyl)-tetraphosphatase [EC:3.6.1.17]
comp11317_c0_seq2|m.13703	K01756	adenylosuccinate lyase [EC:4.3.2.2]
comp11321_c0_seq2|m.13708	K01758	cystathionine gamma-lyase [EC:4.4.1.1]
comp11321_c0_seq3|m.13710	K01758	cystathionine gamma-lyase [EC:4.4.1.1]
comp11324_c0_seq1|m.13711	K00472	prolyl 4-hydroxylase [EC:1.14.11.2]
comp11324_c0_seq2|m.13713	K00472	prolyl 4-hydroxylase [EC:1.14.11.2]
comp11432_c0_seq3|m.13818	K13509	lysophosphatidate acyltransferase [EC:2.3.1.51]
comp11434_c0_seq1|m.13820	K03909	tissue factor pathway inhibitor
comp11443_c0_seq3|m.13831	K15779	phosphoglucomutase / phosphopentomutase [EC:5.4.2.2 5.4.2.7]
comp11444_c0_seq3|m.13833	K02367	glucuronyl/N-acetylglucosaminyl transferase EXT2 [EC:2.4.1.224 2.4.1.225]
comp11448_c0_seq1|m.13840	K15979	staphylococcal nuclease domain-containing protein 1
comp11448_c0_seq2|m.13841	K15979	staphylococcal nuclease domain-containing protein 1
comp11461_c0_seq2|m.13847	K06641	serine/threonine-protein kinase Chk2 [EC:2.7.11.1]
comp11497_c0_seq1|m.13892	K00789	S-adenosylmethionine synthetase [EC:2.5.1.6]
comp11511_c0_seq3|m.13911	K11108	RNA 3'-terminal phosphate cyclase-like protein
comp11511_c0_seq4|m.13913	K11108	RNA 3'-terminal phosphate cyclase-like protein
comp11538_c0_seq1|m.13934	K12366	engulfment and cell motility protein 1
comp11538_c0_seq3|m.13935	K12366	engulfment and cell motility protein 1
comp11540_c0_seq2|m.13936	K03178	ubiquitin-activating enzyme E1 [EC:6.2.1.45]
comp11545_c0_seq3|m.13943	K05288	phosphatidylinositol glycan, class O
comp11545_c0_seq4|m.13945	K05288	phosphatidylinositol glycan, class O
comp11583_c0_seq1|m.13977	K17836	beta-lactamase class A [EC:3.5.2.6]
comp11584_c0_seq1|m.13978	K03128	transcription initiation factor TFIID subunit 2
comp11610_c0_seq1|m.14015	K00699	glucuronosyltransferase [EC:2.4.1.17]
comp11625_c0_seq1|m.14025	K01756	adenylosuccinate lyase [EC:4.3.2.2]
comp11699_c0_seq2|m.14098	K12040	solute carrier family 9 (sodium/hydrogen exchanger), member 3
comp11699_c0_seq3|m.14099	K12040	solute carrier family 9 (sodium/hydrogen exchanger), member 3
comp11708_c0_seq2|m.14110	K02437	glycine cleavage system H protein
comp11808_c0_seq2|m.14183	K03849	alpha-1,3-glucosyltransferase [EC:2.4.1.265]
comp11817_c0_seq2|m.14187	K10875	DNA repair and recombination protein RAD54 and RAD54-like protein [EC:3.6.4.-]
comp11843_c0_seq1|m.14210	K00710	polypeptide N-acetylgalactosaminyltransferase [EC:2.4.1.41]
comp11843_c0_seq2|m.14212	K00710	polypeptide N-acetylgalactosaminyltransferase [EC:2.4.1.41]
comp11851_c0_seq1|m.14222	K14289	exportin-5
comp11851_c0_seq2|m.14223	K14289	exportin-5
comp11893_c0_seq2|m.14264	K14206	solute carrier family 15 (oligopeptide transporter), member 1
comp11893_c0_seq3|m.14265	K14206	solute carrier family 15 (oligopeptide transporter), member 1
comp11899_c0_seq1|m.14271	K09526	DnaJ homolog subfamily C member 6
comp11909_c0_seq1|m.14295	K14569	ribosome biogenesis protein BMS1
comp11909_c0_seq2|m.14297	K14569	ribosome biogenesis protein BMS1
comp11918_c0_seq1|m.14303	K15109	solute carrier family 25 (mitochondrial carnitine/acylcarnitine transporter), member 20/29
comp11918_c0_seq2|m.14305	K15109	solute carrier family 25 (mitochondrial carnitine/acylcarnitine transporter), member 20/29
comp11922_c0_seq2|m.14308	K01745	histidine ammonia-lyase [EC:4.3.1.3]
comp11922_c0_seq4|m.14309	K01745	histidine ammonia-lyase [EC:4.3.1.3]
comp11934_c0_seq1|m.14323	K04427	mitogen-activated protein kinase kinase kinase 7 [EC:2.7.11.25]
comp11945_c0_seq1|m.14328	K00864	glycerol kinase [EC:2.7.1.30]
comp11950_c0_seq1|m.14329	K16175	protein scribble
comp11963_c0_seq1|m.14359	K03240	translation initiation factor eIF-2B subunit epsilon
comp11971_c0_seq2|m.14370	K00565	mRNA (guanine-N7-)-methyltransferase [EC:2.1.1.56]
comp11971_c0_seq3|m.14371	K00565	mRNA (guanine-N7-)-methyltransferase [EC:2.1.1.56]
comp11989_c0_seq1|m.14378	K07195	exocyst complex component 7
comp12004_c0_seq1|m.14387	K04282	thyrotropin-releasing hormone receptor
comp12008_c0_seq2|m.14396	K00413	ubiquinol-cytochrome c reductase cytochrome c1 subunit
comp12010_c0_seq1|m.14403	K16185	Ras-related GTP-binding protein A/B
comp12035_c0_seq3|m.14432	K00249	acyl-CoA dehydrogenase [EC:1.3.8.7]
comp12035_c0_seq5|m.14434	K00249	acyl-CoA dehydrogenase [EC:1.3.8.7]
comp12055_c0_seq1|m.14454	K11124	protein SMG6 [EC:3.1.-.-]
comp12055_c0_seq2|m.14455	K11124	protein SMG6 [EC:3.1.-.-]
comp12058_c0_seq3|m.14461	K12196	vacuolar protein-sorting-associated protein 4
comp12063_c0_seq1|m.14476	K10848	DNA excision repair protein ERCC-4 [EC:3.1.-.-]
comp12136_c0_seq1|m.14551	K14556	U3 small nucleolar RNA-associated protein 12
comp12138_c0_seq2|m.14553	K13511	monolysocardiolipin acyltransferase [EC:2.3.1.-]
comp12142_c0_seq1|m.14556	K12397	AP-3 complex subunit beta
comp12142_c0_seq2|m.14557	K12397	AP-3 complex subunit beta
comp12142_c0_seq3|m.14559	K12397	AP-3 complex subunit beta
comp12142_c0_seq4|m.14560	K12397	AP-3 complex subunit beta
comp12157_c0_seq1|m.14586	K08333	phosphoinositide-3-kinase, regulatory subunit 4 [EC:2.7.11.1]
comp12157_c0_seq3|m.14588	K08333	phosphoinositide-3-kinase, regulatory subunit 4 [EC:2.7.11.1]
comp12167_c0_seq1|m.14619	K06093	partitioning defective protein 6
comp12173_c0_seq3|m.14623	K19269	phosphoglycolate phosphatase [EC:3.1.3.18 3.1.3.48]
comp12181_c0_seq1|m.14639	K01737	6-pyruvoyltetrahydropterin/6-carboxytetrahydropterin synthase [EC:4.2.3.12 4.1.2.50]
comp12188_c0_seq1|m.14648	K08734	DNA mismatch repair protein MLH1
comp12191_c0_seq2|m.14653	K18180	cytochrome c oxidase assembly factor 7
comp12195_c0_seq1|m.14655	K14291	phosphorylated adapter RNA export protein
comp12201_c0_seq1|m.14662	K00605	aminomethyltransferase [EC:2.1.2.10]
comp12201_c0_seq2|m.14663	K00605	aminomethyltransferase [EC:2.1.2.10]
comp12202_c0_seq2|m.14664	K18083	myotubularin-related protein 6/7/8 [EC:3.1.3.64 3.1.3.95]
comp12202_c0_seq3|m.14665	K18083	myotubularin-related protein 6/7/8 [EC:3.1.3.64 3.1.3.95]
comp12206_c0_seq3|m.14674	K17686	Cu+-exporting ATPase [EC:3.6.3.54]
comp12207_c0_seq1|m.14676	K16185	Ras-related GTP-binding protein A/B
comp12214_c0_seq2|m.14685	K00976	fucose-1-phosphate guanylyltransferase [EC:2.7.7.30]
comp12217_c0_seq2|m.14691	K06269	serine/threonine-protein phosphatase PP1 catalytic subunit [EC:3.1.3.16]
comp12249_c0_seq1|m.14725	K03020	DNA-directed RNA polymerases I and III subunit RPAC2
comp12250_c0_seq2|m.14728	K02555	M-phase inducer tyrosine phosphatase [EC:3.1.3.48]
comp12254_c0_seq1|m.14737	K08065	nuclear transcription Y subunit beta
comp12291_c0_seq2|m.14792	K14403	cleavage and polyadenylation specificity factor subunit 3 [EC:3.1.27.-]
comp12343_c0_seq1|m.14856	K13171	serine/arginine repetitive matrix protein 1
comp12343_c0_seq3|m.14858	K13171	serine/arginine repetitive matrix protein 1
comp12345_c0_seq1|m.14860	K00876	uridine kinase [EC:2.7.1.48]
comp12355_c0_seq3|m.14878	K05637	laminin, alpha 1/2
comp12359_c0_seq1|m.14885	K12481	rabenosyn-5
comp12359_c0_seq3|m.14887	K12481	rabenosyn-5
comp12379_c0_seq1|m.14930	K20858	calcium uniporter protein, mitochondrial
comp12392_c0_seq1|m.14958	K12494	PH and SEC7 domain-containing protein
comp12402_c0_seq1|m.14973	K04345	protein kinase A [EC:2.7.11.11]
comp12402_c0_seq3|m.14974	K04345	protein kinase A [EC:2.7.11.11]
comp12402_c0_seq4|m.14975	K04345	protein kinase A [EC:2.7.11.11]
comp12402_c0_seq5|m.14976	K04345	protein kinase A [EC:2.7.11.11]
comp12419_c0_seq1|m.14992	K03846	alpha-1,2-mannosyltransferase [EC:2.4.1.259 2.4.1.261]
comp12419_c0_seq2|m.14993	K03846	alpha-1,2-mannosyltransferase [EC:2.4.1.259 2.4.1.261]
comp12447_c0_seq1|m.15020	K01958	pyruvate carboxylase [EC:6.4.1.1]
comp12447_c0_seq1|m.15021	K06269	serine/threonine-protein phosphatase PP1 catalytic subunit [EC:3.1.3.16]
comp12447_c0_seq2|m.15024	K01958	pyruvate carboxylase [EC:6.4.1.1]
comp12451_c0_seq1|m.15041	K12870	pre-mRNA-splicing factor ISY1
comp12451_c0_seq2|m.15042	K12870	pre-mRNA-splicing factor ISY1
comp12452_c0_seq2|m.15045	K01889	phenylalanyl-tRNA synthetase alpha chain [EC:6.1.1.20]
comp12452_c0_seq4|m.15048	K01889	phenylalanyl-tRNA synthetase alpha chain [EC:6.1.1.20]
comp12468_c0_seq1|m.15077	K12816	pre-mRNA-processing factor 17
comp12470_c0_seq1|m.15080	K06756	neuronal cell adhesion molecule
comp12470_c0_seq2|m.15084	K06756	neuronal cell adhesion molecule
comp12475_c0_seq1|m.15093	K05658	ATP-binding cassette, subfamily B (MDR/TAP), member 1 [EC:7.6.2.2]
comp12477_c0_seq1|m.15096	K03136	transcription initiation factor TFIIE subunit alpha
comp12484_c0_seq1|m.15107	K02321	DNA polymerase alpha subunit B
comp12492_c0_seq1|m.15111	K09530	DnaJ homolog subfamily C member 10
comp12497_c0_seq1|m.15116	K19770	ribonuclease kappa [EC:3.1.-.-]
comp12498_c0_seq1|m.15118	K01785	aldose 1-epimerase [EC:5.1.3.3]
comp12498_c0_seq2|m.15120	K01785	aldose 1-epimerase [EC:5.1.3.3]
comp12515_c0_seq1|m.15138	K06655	negative regulator of the PHO system [EC:2.7.11.22]
comp12515_c0_seq3|m.15140	K02090	cyclin-dependent kinase 5 [EC:2.7.11.22]
comp12515_c0_seq4|m.15142	K02090	cyclin-dependent kinase 5 [EC:2.7.11.22]
comp12515_c0_seq4|m.15141	K02090	cyclin-dependent kinase 5 [EC:2.7.11.22]
comp12534_c0_seq2|m.15165	K14570	RNA exonuclease 1 [EC:3.1.-.-]
comp12535_c0_seq1|m.15167	K07526	SLIT-ROBO Rho GTPase activating protein
comp12538_c0_seq1|m.15175	K11829	REST corepressor 1
comp12539_c0_seq2|m.15178	K18164	NADH dehydrogenase [ubiquinone] 1 alpha subcomplex assembly factor 7
comp12539_c0_seq3|m.15179	K18164	NADH dehydrogenase [ubiquinone] 1 alpha subcomplex assembly factor 7
comp12546_c0_seq1|m.15187	K14410	lysosomal acid phosphatase [EC:3.1.3.2]
comp12546_c0_seq3|m.15189	K14410	lysosomal acid phosphatase [EC:3.1.3.2]
comp12555_c0_seq4|m.15215	K03354	anaphase-promoting complex subunit 7
comp12570_c0_seq1|m.15237	K00963	UTP--glucose-1-phosphate uridylyltransferase [EC:2.7.7.9]
comp12582_c0_seq2|m.15243	K16794	platelet-activating factor acetylhydrolase IB subunit alpha
comp12609_c0_seq1|m.15270	K20405	nitrogen permease regulator 2-like protein
comp12609_c0_seq2|m.15272	K20405	nitrogen permease regulator 2-like protein
comp12609_c0_seq3|m.15274	K20405	nitrogen permease regulator 2-like protein
comp12669_c0_seq1|m.15327	K11137	telomere length regulation protein
comp12684_c0_seq2|m.15363	K07292	hepatocyte nuclear factor 4-alpha
comp12710_c0_seq3|m.15400	K02434	aspartyl-tRNA(Asn)/glutamyl-tRNA(Gln) amidotransferase subunit B [EC:6.3.5.6 6.3.5.7]
comp12710_c0_seq4|m.15401	K02434	aspartyl-tRNA(Asn)/glutamyl-tRNA(Gln) amidotransferase subunit B [EC:6.3.5.6 6.3.5.7]
comp12757_c0_seq1|m.15450	K04437	filamin
comp12787_c0_seq3|m.15484	K08660	cytosolic nonspecific dipeptidase [EC:3.4.13.18]
comp12818_c0_seq1|m.15523	K00888	phosphatidylinositol 4-kinase A [EC:2.7.1.67]
comp12827_c0_seq1|m.15537	K21248	vacuole membrane protein 1
comp12827_c0_seq2|m.15538	K21248	vacuole membrane protein 1
comp12828_c0_seq3|m.15540	K02359	egghead protein (zeste-white 4 protein)
comp12834_c0_seq1|m.15546	K01783	ribulose-phosphate 3-epimerase [EC:5.1.3.1]
comp12847_c0_seq1|m.15557	K00901	diacylglycerol kinase (ATP) [EC:2.7.1.107]
comp12847_c0_seq2|m.15559	K00901	diacylglycerol kinase (ATP) [EC:2.7.1.107]
comp12847_c0_seq3|m.15561	K00901	diacylglycerol kinase (ATP) [EC:2.7.1.107]
comp12894_c0_seq3|m.15606	K14685	solute carrier family 40 (iron-regulated transporter), member 1
comp12894_c0_seq4|m.15607	K14685	solute carrier family 40 (iron-regulated transporter), member 1
comp12909_c0_seq1|m.15619	K14536	ribosome assembly protein 1 [EC:3.6.5.-]
comp12931_c0_seq1|m.15648	K01473	N-methylhydantoinase A [EC:3.5.2.14]
comp12934_c0_seq2|m.15651	K12398	AP-3 complex subunit mu
comp12934_c0_seq4|m.15655	K12398	AP-3 complex subunit mu
comp12934_c0_seq5|m.15656	K12398	AP-3 complex subunit mu
comp12955_c0_seq2|m.15676	K13098	RNA-binding protein FUS
comp12972_c0_seq1|m.15703	K10421	CAP-Gly domain-containing linker protein 1
comp12975_c0_seq1|m.15706	K03021	DNA-directed RNA polymerase III subunit RPC2 [EC:2.7.7.6]
comp12976_c0_seq1|m.15707	K01900	succinyl-CoA synthetase beta subunit [EC:6.2.1.4 6.2.1.5]
comp12979_c0_seq1|m.15717	K12881	THO complex subunit 4
comp12987_c0_seq1|m.15727	K12261	2-hydroxyacyl-CoA lyase 1 [EC:4.1.-.-]
comp13014_c0_seq2|m.15750	K13348	protein Mpv17
comp13017_c0_seq1|m.15757	K05674	ATP-binding cassette, subfamily C (CFTR/MRP), member 10
comp13043_c0_seq1|m.15776	K10891	fanconi anemia group D2 protein
comp13043_c0_seq2|m.15779	K10891	fanconi anemia group D2 protein
comp13068_c0_seq1|m.15815	K19787	carnosine N-methyltransferase [EC:2.1.1.22]
comp13075_c0_seq2|m.15824	K00254	dihydroorotate dehydrogenase [EC:1.3.5.2]
comp13097_c0_seq1|m.15854	K01322	prolyl oligopeptidase [EC:3.4.21.26]
comp13097_c0_seq2|m.15855	K01322	prolyl oligopeptidase [EC:3.4.21.26]
comp13116_c0_seq2|m.15880	K02183	calmodulin
comp13122_c0_seq2|m.15889	K14548	U3 small nucleolar RNA-associated protein 4
comp13122_c0_seq3|m.15890	K14548	U3 small nucleolar RNA-associated protein 4
comp13139_c0_seq1|m.15915	K10086	ER degradation enhancer, mannosidase alpha-like 3
comp13139_c0_seq3|m.15917	K10086	ER degradation enhancer, mannosidase alpha-like 3
comp13139_c0_seq4|m.15919	K10086	ER degradation enhancer, mannosidase alpha-like 3
comp13143_c0_seq1|m.15928	K12186	ESCRT-I complex subunit MVB12
comp13156_c0_seq1|m.15960	K15304	Ran-binding protein 3
comp13164_c0_seq1|m.15984	K14676	lysophospholipid hydrolase [EC:3.1.1.5]
comp13174_c0_seq1|m.16015	K01703	3-isopropylmalate/(R)-2-methylmalate dehydratase large subunit [EC:4.2.1.33 4.2.1.35]
comp13176_c0_seq4|m.16031	K02187	caspase 3 [EC:3.4.22.56]
comp13181_c0_seq1|m.16047	K12161	ubiquitin related modifier 1
comp13186_c0_seq1|m.16053	K12391	AP-1 complex subunit gamma-1
comp13189_c0_seq1|m.16059	K05747	Wiskott-Aldrich syndrome protein
comp13201_c0_seq1|m.16078	K00889	1-phosphatidylinositol-4-phosphate 5-kinase [EC:2.7.1.68]
comp13201_c0_seq2|m.16080	K00889	1-phosphatidylinositol-4-phosphate 5-kinase [EC:2.7.1.68]
comp13201_c0_seq3|m.16083	K00889	1-phosphatidylinositol-4-phosphate 5-kinase [EC:2.7.1.68]
comp13201_c0_seq4|m.16085	K00889	1-phosphatidylinositol-4-phosphate 5-kinase [EC:2.7.1.68]
comp13201_c0_seq5|m.16088	K00889	1-phosphatidylinositol-4-phosphate 5-kinase [EC:2.7.1.68]
comp13201_c0_seq8|m.16092	K00889	1-phosphatidylinositol-4-phosphate 5-kinase [EC:2.7.1.68]
comp13202_c1_seq1|m.16096	K11429	histone-lysine N-methyltransferase SUV420H [EC:2.1.1.43]
comp13212_c0_seq1|m.16139	K12757	myosin regulatory light chain 12
comp13212_c0_seq2|m.16141	K12757	myosin regulatory light chain 12
comp13215_c0_seq2|m.16142	K14410	lysosomal acid phosphatase [EC:3.1.3.2]
comp13217_c0_seq1|m.16144	K12842	U2-associated protein SR140
comp13217_c0_seq2|m.16146	K12842	U2-associated protein SR140
comp13219_c0_seq1|m.16152	K14493	gibberellin receptor GID1 [EC:3.-.-.-]
comp13220_c0_seq1|m.16155	K14398	cleavage and polyadenylation specificity factor subunit 6/7
comp13222_c0_seq1|m.16160	K03012	DNA-directed RNA polymerase II subunit RPB4
comp13239_c0_seq2|m.16196	K04428	mitogen-activated protein kinase kinase kinase 4 [EC:2.7.11.25]
comp13250_c0_seq1|m.16230	K17065	dynamin 1-like protein [EC:3.6.5.5]
comp13250_c0_seq2|m.16232	K17065	dynamin 1-like protein [EC:3.6.5.5]
comp13250_c0_seq3|m.16234	K17065	dynamin 1-like protein [EC:3.6.5.5]
comp13251_c0_seq2|m.16238	K16675	palmitoyltransferase ZDHHC9/14/18 [EC:2.3.1.225]
comp13253_c0_seq1|m.16240	K03062	26S proteasome regulatory subunit T2
comp13253_c0_seq2|m.16242	K03062	26S proteasome regulatory subunit T2
comp13256_c0_seq1|m.16249	K01623	fructose-bisphosphate aldolase, class I [EC:4.1.2.13]
comp13256_c1_seq1|m.16251	K04567	lysyl-tRNA synthetase, class II [EC:6.1.1.6]
comp13256_c1_seq2|m.16253	K04567	lysyl-tRNA synthetase, class II [EC:6.1.1.6]
comp13261_c0_seq1|m.16267	K03362	F-box and WD-40 domain protein 1/11
comp13265_c0_seq1|m.16276	K05613	solute carrier family 1 (glial high affinity glutamate transporter), member 2
comp13275_c0_seq7|m.16318	K15734	all-trans-retinol dehydrogenase (NAD+) [EC:1.1.1.105]
comp13280_c0_seq1|m.16335	K10592	E3 ubiquitin-protein ligase HUWE1 [EC:2.3.2.26]
comp13281_c0_seq3|m.16344	K13403	methylenetetrahydrofolate dehydrogenase(NAD+) / 5,10-methenyltetrahydrofolate cyclohydrolase [EC:1.5.1.15 3.5.4.9]
comp13292_c0_seq1|m.16353	K03038	26S proteasome regulatory subunit N8
comp13294_c0_seq1|m.16359	K01489	cytidine deaminase [EC:3.5.4.5]
comp13294_c0_seq3|m.16361	K01489	cytidine deaminase [EC:3.5.4.5]
comp13298_c0_seq1|m.16366	K11251	histone H2A
comp13299_c0_seq1|m.16367	K01110	phosphatidylinositol-3,4,5-trisphosphate 3-phosphatase and dual-specificity protein phosphatase PTEN [EC:3.1.3.16 3.1.3.48 3.1.3.67]
comp13304_c0_seq1|m.16373	K03544	ATP-dependent Clp protease ATP-binding subunit ClpX
comp13309_c0_seq2|m.16381	K00560	thymidylate synthase [EC:2.1.1.45]
comp13309_c0_seq3|m.16382	K00560	thymidylate synthase [EC:2.1.1.45]
comp13315_c0_seq3|m.16398	K04799	flap endonuclease-1 [EC:3.-.-.-]
comp13316_c0_seq3|m.16404	K00288	methylenetetrahydrofolate dehydrogenase (NADP+) / methenyltetrahydrofolate cyclohydrolase / formyltetrahydrofolate synthetase [EC:1.5.1.5 3.5.4.9 6.3.4.3]
comp13317_c0_seq1|m.16411	K14539	large subunit GTPase 1 [EC:3.6.1.-]
comp13323_c0_seq1|m.16418	K18826	calmodulin-lysine N-methyltransferase [EC:2.1.1.60]
comp13323_c0_seq3|m.16423	K18826	calmodulin-lysine N-methyltransferase [EC:2.1.1.60]
comp13329_c0_seq1|m.16440	K14538	nuclear GTP-binding protein
comp13347_c0_seq3|m.16466	K05757	actin related protein 2/3 complex, subunit 1A/1B
comp13348_c0_seq4|m.16467	K17907	autophagy-related protein 9
comp13356_c0_seq2|m.16476	K18694	phosphatidylglycerol phospholipase C [EC:3.1.4.-]
comp13356_c0_seq5|m.16480	K18694	phosphatidylglycerol phospholipase C [EC:3.1.4.-]
comp13366_c0_seq1|m.16496	K13129	survival motor neuron protein
comp13371_c0_seq1|m.16511	K06639	cell division cycle 14 [EC:3.1.3.16 3.1.3.48]
comp13371_c0_seq4|m.16514	K06639	cell division cycle 14 [EC:3.1.3.16 3.1.3.48]
comp13371_c0_seq5|m.16515	K06639	cell division cycle 14 [EC:3.1.3.16 3.1.3.48]
comp13371_c0_seq6|m.16516	K06639	cell division cycle 14 [EC:3.1.3.16 3.1.3.48]
comp13376_c0_seq1|m.16523	K06275	parvin
comp13377_c0_seq1|m.16524	K05293	phosphatidylinositol glycan, class U
comp13377_c0_seq3|m.16525	K05293	phosphatidylinositol glycan, class U
comp13379_c0_seq2|m.16530	K12842	U2-associated protein SR140
comp13380_c0_seq1|m.16532	K04554	ubiquitin-conjugating enzyme E2 J2 [EC:2.3.2.23]
comp13380_c0_seq3|m.16536	K04554	ubiquitin-conjugating enzyme E2 J2 [EC:2.3.2.23]
comp13381_c0_seq2|m.16539	K12307	MFS transporter, ceroid-lipofuscinosis neuronal protein 7
comp13386_c0_seq2|m.16550	K18466	vacuolar protein sorting-associated protein 26
comp13386_c0_seq3|m.16552	K18466	vacuolar protein sorting-associated protein 26
comp13387_c0_seq1|m.16555	K03104	signal recognition particle subunit SRP14
comp13391_c0_seq1|m.16559	K05546	mannosyl-oligosaccharide alpha-1,3-glucosidase [EC:3.2.1.207]
comp13392_c0_seq2|m.16568	K00033	6-phosphogluconate dehydrogenase [EC:1.1.1.44 1.1.1.343]
comp13405_c0_seq1|m.16601	K01611	S-adenosylmethionine decarboxylase [EC:4.1.1.50]
comp13408_c0_seq1|m.16605	K01363	cathepsin B [EC:3.4.22.1]
comp13411_c0_seq1|m.16608	K05692	actin beta/gamma 1
comp13417_c0_seq1|m.16625	K05692	actin beta/gamma 1
comp13424_c0_seq1|m.16642	K03038	26S proteasome regulatory subunit N8
comp13440_c0_seq1|m.16693	K05747	Wiskott-Aldrich syndrome protein
comp13440_c0_seq4|m.16696	K05747	Wiskott-Aldrich syndrome protein
comp13444_c0_seq1|m.16717	K14296	nuclear pore complex protein Nup153
comp13457_c0_seq3|m.16734	K10577	ubiquitin-conjugating enzyme E2 I
comp13460_c0_seq2|m.16739	K17635	ral guanine nucleotide dissociation stimulator-like 1
comp13463_c0_seq1|m.16749	K14085	aldehyde dehydrogenase family 7 member A1 [EC:1.2.1.31 1.2.1.8 1.2.1.3]
comp13467_c0_seq1|m.16754	K00121	S-(hydroxymethyl)glutathione dehydrogenase / alcohol dehydrogenase [EC:1.1.1.284 1.1.1.1]
comp13468_c0_seq1|m.16759	K04515	calcium/calmodulin-dependent protein kinase (CaM kinase) II [EC:2.7.11.17]
comp13468_c0_seq2|m.16760	K04515	calcium/calmodulin-dependent protein kinase (CaM kinase) II [EC:2.7.11.17]
comp13468_c0_seq3|m.16761	K04515	calcium/calmodulin-dependent protein kinase (CaM kinase) II [EC:2.7.11.17]
comp13468_c0_seq4|m.16762	K04515	calcium/calmodulin-dependent protein kinase (CaM kinase) II [EC:2.7.11.17]
comp13480_c0_seq3|m.16797	K09289	nuclear receptor coactivator 4
comp13480_c0_seq4|m.16799	K09289	nuclear receptor coactivator 4
comp13485_c0_seq1|m.16810	K13499	chondroitin sulfate synthase [EC:2.4.1.175 2.4.1.226]
comp13485_c0_seq1|m.16811	K03850	alpha-1,2-glucosyltransferase [EC:2.4.1.256]
comp13486_c0_seq1|m.16822	K12493	ADP-ribosylation factor GTPase-activating protein 2/3
comp13486_c0_seq2|m.16825	K12493	ADP-ribosylation factor GTPase-activating protein 2/3
comp13486_c0_seq3|m.16828	K12493	ADP-ribosylation factor GTPase-activating protein 2/3
comp13488_c0_seq1|m.16848	K00164	2-oxoglutarate dehydrogenase E1 component [EC:1.2.4.2]
comp13488_c0_seq2|m.16852	K00164	2-oxoglutarate dehydrogenase E1 component [EC:1.2.4.2]
comp13495_c0_seq1|m.16866	K12486	stromal membrane-associated protein
comp13495_c0_seq3|m.16867	K12486	stromal membrane-associated protein
comp13496_c0_seq1|m.16868	K06270	protein phosphatase 1 regulatory subunit 12A
comp13496_c0_seq2|m.16869	K06270	protein phosphatase 1 regulatory subunit 12A
comp13496_c0_seq3|m.16870	K06270	protein phosphatase 1 regulatory subunit 12A
comp13496_c0_seq4|m.16871	K06270	protein phosphatase 1 regulatory subunit 12A
comp13499_c0_seq1|m.16879	K13129	survival motor neuron protein
comp13499_c0_seq3|m.16882	K13129	survival motor neuron protein
comp13502_c0_seq1|m.16886	K00006	glycerol-3-phosphate dehydrogenase (NAD+) [EC:1.1.1.8]
comp13512_c0_seq1|m.16895	K01759	lactoylglutathione lyase [EC:4.4.1.5]
comp13514_c0_seq1|m.16931	K03267	peptide chain release factor subunit 3
comp13518_c0_seq1|m.16937	K04364	growth factor receptor-binding protein 2
comp13533_c0_seq1|m.16988	K16059	stromal interaction molecule 1
comp13533_c0_seq2|m.16990	K16059	stromal interaction molecule 1
comp13533_c0_seq3|m.16993	K16059	stromal interaction molecule 1
comp13533_c0_seq4|m.16995	K16059	stromal interaction molecule 1
comp13533_c0_seq5|m.16997	K16059	stromal interaction molecule 1
comp13534_c0_seq5|m.17006	K21797	phosphatidylinositol 4-phosphatase [EC:3.1.3.-]
comp13534_c0_seq6|m.17007	K21797	phosphatidylinositol 4-phosphatase [EC:3.1.3.-]
comp13540_c0_seq2|m.17023	K12897	transformer-2 protein
comp13544_c0_seq2|m.17037	K10842	CDK-activating kinase assembly factor MAT1
comp13553_c0_seq1|m.17055	K19476	vacuolar protein sorting-associated protein IST1
comp13557_c0_seq1|m.17060	K00111	glycerol-3-phosphate dehydrogenase [EC:1.1.5.3]
comp13573_c0_seq1|m.17094	K17635	ral guanine nucleotide dissociation stimulator-like 1
comp13573_c0_seq2|m.17097	K17635	ral guanine nucleotide dissociation stimulator-like 1
comp13585_c0_seq1|m.17141	K16343	calcium-independent phospholipase A2 [EC:3.1.1.4]
comp13591_c0_seq1|m.17150	K10413	dynein heavy chain 1, cytosolic
comp13598_c0_seq1|m.17175	K06269	serine/threonine-protein phosphatase PP1 catalytic subunit [EC:3.1.3.16]
comp13598_c0_seq2|m.17176	K06269	serine/threonine-protein phosphatase PP1 catalytic subunit [EC:3.1.3.16]
comp13606_c0_seq2|m.17199	K10251	17beta-estradiol 17-dehydrogenase / very-long-chain 3-oxoacyl-CoA reductase [EC:1.1.1.62 1.1.1.330]
comp13610_c0_seq1|m.17210	K07508	acetyl-CoA acyltransferase 2 [EC:2.3.1.16]
comp13613_c0_seq2|m.17216	K03120	transcription initiation factor TFIID TATA-box-binding protein
comp13617_c0_seq1|m.17232	K04372	MAP kinase interacting serine/threonine kinase [EC:2.7.11.1]
comp13636_c0_seq2|m.17291	K12405	3-hydroxyacyl-CoA dehydrogenase / 3a,7a,12a-trihydroxy-5b-cholest-24-enoyl-CoA hydratase / enoyl-CoA hydratase 2 [EC:1.1.1.35 4.2.1.107 4.2.1.119]
comp13637_c0_seq1|m.17300	K10688	ubiquitin-conjugating enzyme E2 W [EC:2.3.2.25]
comp13640_c0_seq1|m.17308	K03392	aminocarboxymuconate-semialdehyde decarboxylase [EC:4.1.1.45]
comp13642_c0_seq1|m.17315	K04491	transcription factor 7-like 2
comp13643_c0_seq1|m.17316	K11121	NAD-dependent histone deacetylase SIR2 [EC:3.5.1.-]
comp13644_c0_seq1|m.17319	K03963	NADH dehydrogenase (ubiquinone) 1 beta subcomplex subunit 7
comp13648_c0_seq1|m.17348	K03129	transcription initiation factor TFIID subunit 4
comp13652_c0_seq1|m.17354	K01349	furin [EC:3.4.21.75]
comp13652_c0_seq2|m.17355	K01349	furin [EC:3.4.21.75]
comp13657_c0_seq1|m.17364	K01875	seryl-tRNA synthetase [EC:6.1.1.11]
comp13660_c0_seq1|m.17367	K11155	diacylglycerol O-acyltransferase 1 [EC:2.3.1.20 2.3.1.75 2.3.1.76]
comp13671_c0_seq1|m.17418	K04354	serine/threonine-protein phosphatase 2A regulatory subunit B
comp13674_c0_seq3|m.17435	K07830	Ras-related protein R-Ras2
comp13679_c0_seq1|m.17438	K02187	caspase 3 [EC:3.4.22.56]
comp13684_c0_seq1|m.17445	K04632	guanine nucleotide-binding protein G(s) subunit alpha
comp13695_c0_seq1|m.17474	K14405	pre-mRNA 3'-end-processing factor FIP1
comp13695_c0_seq2|m.17480	K14405	pre-mRNA 3'-end-processing factor FIP1
comp13695_c0_seq3|m.17485	K14405	pre-mRNA 3'-end-processing factor FIP1
comp13702_c0_seq1|m.17513	K00167	2-oxoisovalerate dehydrogenase E1 component beta subunit [EC:1.2.4.4]
comp13708_c0_seq1|m.17532	K01432	arylformamidase [EC:3.5.1.9]
comp13708_c0_seq2|m.17533	K01432	arylformamidase [EC:3.5.1.9]
comp13708_c0_seq3|m.17534	K01432	arylformamidase [EC:3.5.1.9]
comp13710_c0_seq1|m.17536	K07297	adiponectin receptor
comp13710_c0_seq2|m.17537	K07297	adiponectin receptor
comp13714_c0_seq3|m.17548	K10578	ubiquitin-conjugating enzyme E2 J1 [EC:2.3.2.23]
comp13718_c0_seq1|m.17554	K12398	AP-3 complex subunit mu
comp13720_c0_seq2|m.17558	K05720	FYVE, RhoGEF and PH domain containing 1
comp13733_c0_seq2|m.17585	K18050	novel protein kinase C epsilon type [EC:2.7.11.13]
comp13734_c0_seq1|m.17588	K11584	serine/threonine-protein phosphatase 2A regulatory subunit B'
comp13734_c0_seq2|m.17591	K11584	serine/threonine-protein phosphatase 2A regulatory subunit B'
comp13736_c0_seq2|m.17596	K17260	actin-related protein 2
comp13740_c0_seq1|m.17601	K02734	20S proteasome subunit beta 4 [EC:3.4.25.1]
comp13748_c0_seq1|m.17620	K12882	nuclear cap-binding protein subunit 1
comp13750_c0_seq1|m.17623	K12182	hepatocyte growth factor-regulated tyrosine kinase substrate
comp13750_c0_seq2|m.17624	K12182	hepatocyte growth factor-regulated tyrosine kinase substrate
comp13750_c0_seq3|m.17625	K12182	hepatocyte growth factor-regulated tyrosine kinase substrate
comp13759_c0_seq1|m.17639	K09554	cell division cycle protein 37
comp13778_c0_seq1|m.17665	K12476	EH domain-containing protein 3
comp13785_c0_seq1|m.17683	K19366	spartin
comp13785_c0_seq2|m.17685	K19366	spartin
comp13792_c0_seq1|m.17714	K00121	S-(hydroxymethyl)glutathione dehydrogenase / alcohol dehydrogenase [EC:1.1.1.284 1.1.1.1]
comp13794_c0_seq2|m.17729	K10416	dynein light intermediate chain 1, cytosolic
comp13803_c0_seq1|m.17759	K04520	amyloid beta A4 protein
comp13803_c0_seq2|m.17760	K04520	amyloid beta A4 protein
comp13813_c0_seq1|m.17774	K01800	maleylacetoacetate isomerase [EC:5.2.1.2]
comp13820_c0_seq2|m.17791	K12829	splicing factor 3B subunit 2
comp13828_c0_seq1|m.17812	K19613	leucine-rich repeat protein SHOC2
comp13828_c0_seq2|m.17815	K19613	leucine-rich repeat protein SHOC2
comp13829_c0_seq2|m.17820	K11826	AP-2 complex subunit mu-1
comp13833_c0_seq3|m.17827	K00036	glucose-6-phosphate 1-dehydrogenase [EC:1.1.1.49 1.1.1.363]
comp13834_c0_seq1|m.17832	K12472	epidermal growth factor receptor substrate 15
comp13839_c0_seq1|m.17835	K07515	enoyl-CoA hydratase / long-chain 3-hydroxyacyl-CoA dehydrogenase [EC:4.2.1.17 1.1.1.211]
comp13842_c0_seq1|m.17841	K09392	transcription factor Dp-2
comp13844_c0_seq2|m.17845	K05305	fucokinase [EC:2.7.1.52]
comp13844_c0_seq4|m.17847	K05305	fucokinase [EC:2.7.1.52]
comp13846_c0_seq3|m.17851	K06820	plexin A
comp13846_c0_seq4|m.17852	K06820	plexin A
comp13846_c0_seq5|m.17853	K06820	plexin A
comp13853_c0_seq1|m.17865	K15637	serine/threonine-protein phosphatase PGAM5 [EC:3.1.3.16]
comp13860_c0_seq2|m.17878	K01528	dynamin GTPase [EC:3.6.5.5]
comp13862_c0_seq2|m.17882	K04632	guanine nucleotide-binding protein G(s) subunit alpha
comp13865_c0_seq1|m.17889	K00852	ribokinase [EC:2.7.1.15]
comp13872_c0_seq1|m.17919	K11651	SWI/SNF-related matrix-associated actin-dependent regulator of chromatin subfamily E, member 1
comp13878_c0_seq3|m.17924	K00637	sterol O-acyltransferase [EC:2.3.1.26]
comp13887_c0_seq4|m.17943	K00162	pyruvate dehydrogenase E1 component beta subunit [EC:1.2.4.1]
comp13918_c1_seq1|m.18008	K06101	histone-lysine N-methyltransferase ASH1L [EC:2.1.1.43]
comp13929_c0_seq1|m.18032	K11883	RNA-binding protein NOB1
comp13929_c0_seq3|m.18034	K11883	RNA-binding protein NOB1
comp13942_c0_seq1|m.18056	K10597	ubiquitin conjugation factor E4 B [EC:2.3.2.27]
comp13943_c0_seq1|m.18058	K03372	MFS transporter, PAT family, solute carrier family 33 (acetyl-CoA transportor), member 1 [EC:2.3.1.-]
comp13943_c0_seq2|m.18059	K03372	MFS transporter, PAT family, solute carrier family 33 (acetyl-CoA transportor), member 1 [EC:2.3.1.-]
comp13953_c0_seq2|m.18070	K03238	translation initiation factor 2 subunit 2
comp13963_c0_seq1|m.18090	K10582	ubiquitin-conjugating enzyme E2 Q [EC:2.3.2.23]
comp13976_c0_seq1|m.18117	K01070	S-formylglutathione hydrolase [EC:3.1.2.12]
comp13978_c0_seq1|m.18119	K00747	chondroitin polymerizing factor [EC:2.4.1.175 2.4.1.226]
comp13982_c0_seq3|m.18152	K00720	ceramide glucosyltransferase [EC:2.4.1.80]
comp13990_c0_seq1|m.18168	K03909	tissue factor pathway inhibitor
comp13996_c0_seq1|m.18185	K12826	splicing factor 3A subunit 2
comp13998_c0_seq1|m.18186	K09188	histone-lysine N-methyltransferase MLL3 [EC:2.1.1.43]
comp13998_c0_seq2|m.18190	K09188	histone-lysine N-methyltransferase MLL3 [EC:2.1.1.43]
comp13998_c0_seq3|m.18194	K09188	histone-lysine N-methyltransferase MLL3 [EC:2.1.1.43]
comp13998_c0_seq4|m.18198	K09188	histone-lysine N-methyltransferase MLL3 [EC:2.1.1.43]
comp14001_c0_seq2|m.18206	K04706	E3 SUMO-protein ligase PIAS1
comp14010_c0_seq1|m.18234	K01363	cathepsin B [EC:3.4.22.1]
comp14014_c0_seq2|m.18242	K01942	biotin---protein ligase [EC:6.3.4.9 6.3.4.10 6.3.4.11 6.3.4.15]
comp14014_c0_seq2|m.18243	K01763	selenocysteine lyase [EC:4.4.1.16]
comp14015_c0_seq1|m.18245	K14688	solute carrier family 30 (zinc transporter), member 1
comp14039_c0_seq3|m.18364	K10951	solute carrier family 12 (sodium/potassium/chloride transporter), member 2
comp14066_c0_seq1|m.18441	K03036	26S proteasome regulatory subunit N6
comp14070_c0_seq1|m.18452	K18437	high affinity cAMP-specific and IBMX-insensitive 3',5'-cyclic phosphodiesterase 8 [EC:3.1.4.53]
comp14074_c0_seq1|m.18462	K07466	replication factor A1
comp14075_c0_seq1|m.18465	K03217	YidC/Oxa1 family membrane protein insertase
comp14075_c0_seq2|m.18467	K03217	YidC/Oxa1 family membrane protein insertase
comp14075_c0_seq3|m.18469	K03217	YidC/Oxa1 family membrane protein insertase
comp14075_c0_seq4|m.18470	K03217	YidC/Oxa1 family membrane protein insertase
comp14076_c0_seq1|m.18471	K00432	glutathione peroxidase [EC:1.11.1.9]
comp14084_c0_seq2|m.18502	K03026	DNA-directed RNA polymerase III subunit RPC4
comp14097_c0_seq3|m.18542	K13345	peroxin-12
comp14099_c0_seq1|m.18546	K10756	replication factor C subunit 3/5
comp14099_c0_seq5|m.18551	K10756	replication factor C subunit 3/5
comp14103_c0_seq2|m.18561	K18753	butyrate response factor
comp14113_c0_seq1|m.18574	K10951	solute carrier family 12 (sodium/potassium/chloride transporter), member 2
comp14126_c0_seq2|m.18629	K16676	lipoma-prefererred partner
comp14126_c0_seq3|m.18631	K16676	lipoma-prefererred partner
comp14146_c0_seq5|m.18711	K05606	methylmalonyl-CoA/ethylmalonyl-CoA epimerase [EC:5.1.99.1]
comp14148_c0_seq1|m.18714	K12478	early endosome antigen 1
comp14148_c0_seq3|m.18718	K12478	early endosome antigen 1
comp14150_c0_seq1|m.18728	K03022	DNA-directed RNA polymerase III subunit RPC8
comp14152_c0_seq2|m.18737	K04431	mitogen-activated protein kinase kinase 7 [EC:2.7.12.2]
comp14155_c0_seq3|m.18749	K05658	ATP-binding cassette, subfamily B (MDR/TAP), member 1 [EC:7.6.2.2]
comp14158_c0_seq1|m.18764	K01872	alanyl-tRNA synthetase [EC:6.1.1.7]
comp14158_c0_seq2|m.18767	K01872	alanyl-tRNA synthetase [EC:6.1.1.7]
comp14161_c0_seq1|m.18781	K04831	acid-sensing ion channel 4
comp14168_c0_seq5|m.18803	K00953	FAD synthetase [EC:2.7.7.2]
comp14168_c0_seq7|m.18805	K00953	FAD synthetase [EC:2.7.7.2]
comp14169_c0_seq1|m.18806	K12386	cystinosin
comp14170_c0_seq1|m.18807	K04676	mothers against decapentaplegic homolog 1
comp14175_c0_seq2|m.18828	K03767	peptidyl-prolyl cis-trans isomerase A (cyclophilin A) [EC:5.2.1.8]
comp14180_c0_seq1|m.18843	K00911	1D-myo-inositol-triphosphate 3-kinase [EC:2.7.1.127]
comp14180_c0_seq2|m.18844	K00911	1D-myo-inositol-triphosphate 3-kinase [EC:2.7.1.127]
comp14182_c0_seq1|m.18853	K20168	TBC1 domain family member 15
comp14182_c0_seq2|m.18854	K20168	TBC1 domain family member 15
comp14184_c0_seq2|m.18860	K20408	WD repeat-containing protein 24
comp14184_c0_seq3|m.18862	K20408	WD repeat-containing protein 24
comp14185_c0_seq1|m.18867	K10865	double-strand break repair protein MRE11
comp14185_c0_seq2|m.18870	K10865	double-strand break repair protein MRE11
comp14205_c0_seq1|m.18913	K11583	serine/threonine-protein phosphatase 2A regulatory subunit B''
comp14205_c0_seq2|m.18914	K11583	serine/threonine-protein phosphatase 2A regulatory subunit B''
comp14205_c0_seq3|m.18915	K11583	serine/threonine-protein phosphatase 2A regulatory subunit B''
comp14205_c0_seq4|m.18916	K11583	serine/threonine-protein phosphatase 2A regulatory subunit B''
comp14211_c0_seq1|m.18931	K04431	mitogen-activated protein kinase kinase 7 [EC:2.7.12.2]
comp14212_c0_seq2|m.18938	K08333	phosphoinositide-3-kinase, regulatory subunit 4 [EC:2.7.11.1]
comp14219_c0_seq2|m.18961	K14319	Ran GTPase-activating protein 1
comp14219_c0_seq3|m.18963	K14319	Ran GTPase-activating protein 1
comp14228_c0_seq2|m.18994	K00784	ribonuclease Z [EC:3.1.26.11]
comp14244_c0_seq1|m.19041	K19330	run domain Beclin-1 interacting and cysteine-rich containing protein
comp14245_c0_seq1|m.19042	K03341	O-phospho-L-seryl-tRNASec:L-selenocysteinyl-tRNA synthase [EC:2.9.1.2]
comp14245_c0_seq3|m.19044	K03341	O-phospho-L-seryl-tRNASec:L-selenocysteinyl-tRNA synthase [EC:2.9.1.2]
comp14264_c0_seq2|m.19101	K07756	inositol-hexakisphosphate 5-kinase [EC:2.7.4.21]
comp14264_c0_seq3|m.19102	K07756	inositol-hexakisphosphate 5-kinase [EC:2.7.4.21]
comp14264_c0_seq4|m.19105	K07756	inositol-hexakisphosphate 5-kinase [EC:2.7.4.21]
comp14264_c0_seq5|m.19107	K07756	inositol-hexakisphosphate 5-kinase [EC:2.7.4.21]
comp14277_c0_seq2|m.19132	K15516	fragile X mental retardation protein
comp14277_c0_seq3|m.19133	K15516	fragile X mental retardation protein
comp14283_c0_seq1|m.19155	K03138	transcription initiation factor TFIIF subunit alpha
comp14293_c0_seq1|m.19193	K01557	acylpyruvate hydrolase [EC:3.7.1.5]
comp14297_c0_seq1|m.19199	K00008	L-iditol 2-dehydrogenase [EC:1.1.1.14]
comp14304_c0_seq1|m.19230	K09408	forkhead box protein O3
comp14304_c0_seq2|m.19232	K09408	forkhead box protein O3
comp14304_c0_seq4|m.19236	K09408	forkhead box protein O3
comp14307_c0_seq2|m.19251	K10084	ER degradation enhancer, mannosidase alpha-like 1
comp14307_c0_seq3|m.19252	K10084	ER degradation enhancer, mannosidase alpha-like 1
comp14317_c0_seq1|m.19275	K01634	sphinganine-1-phosphate aldolase [EC:4.1.2.27]
comp14318_c0_seq1|m.19277	K02830	cell cycle checkpoint protein [EC:3.1.11.2]
comp14322_c0_seq2|m.19291	K05605	3-hydroxyisobutyryl-CoA hydrolase [EC:3.1.2.4]
comp14323_c0_seq1|m.19292	K03841	fructose-1,6-bisphosphatase I [EC:3.1.3.11]
comp14327_c0_seq2|m.19299	K03143	transcription initiation factor TFIIH subunit 3
comp14329_c0_seq2|m.19302	K04459	dual specificity MAP kinase phosphatase [EC:3.1.3.16 3.1.3.48]
comp14329_c0_seq3|m.19303	K04459	dual specificity MAP kinase phosphatase [EC:3.1.3.16 3.1.3.48]
comp14332_c0_seq1|m.19318	K06631	polo-like kinase 1 [EC:2.7.11.21]
comp14339_c0_seq1|m.19351	K07870	mitochondrial Rho GTPase 1 [EC:3.6.5.-]
comp14342_c0_seq1|m.19355	K06279	SHC-transforming protein 1
comp14342_c0_seq3|m.19358	K06279	SHC-transforming protein 1
comp14344_c0_seq1|m.19363	K15162	mediator of RNA polymerase II transcription subunit 12
comp14344_c0_seq2|m.19365	K15162	mediator of RNA polymerase II transcription subunit 12
comp14349_c0_seq1|m.19394	K04405	evolutionarily conserved signaling intermediate in Toll pathway
comp14349_c0_seq2|m.19395	K04405	evolutionarily conserved signaling intermediate in Toll pathway
comp14363_c0_seq1|m.19429	K14459	hexosaminidase [EC:3.2.1.52]
comp14363_c0_seq2|m.19430	K14459	hexosaminidase [EC:3.2.1.52]
comp14368_c0_seq2|m.19442	K11647	SWI/SNF-related matrix-associated actin-dependent regulator of chromatin subfamily A member 2/4 [EC:3.6.4.-]
comp14370_c0_seq1|m.19444	K07876	Ras-related protein Rab-35
comp14377_c0_seq1|m.19460	K04604	metabotropic glutamate receptor 5
comp14377_c0_seq2|m.19463	K04604	metabotropic glutamate receptor 5
comp14377_c0_seq3|m.19466	K04604	metabotropic glutamate receptor 5
comp14377_c0_seq6|m.19471	K04604	metabotropic glutamate receptor 5
comp14379_c0_seq1|m.19477	K00072	sepiapterin reductase [EC:1.1.1.153]
comp1437_c0_seq1|m.88	K15719	protein O-GlcNAcase / histone acetyltransferase [EC:3.2.1.169 2.3.1.48]
comp1437_c0_seq2|m.90	K15719	protein O-GlcNAcase / histone acetyltransferase [EC:3.2.1.169 2.3.1.48]
comp14393_c0_seq3|m.19530	K03801	lipoyl(octanoyl) transferase [EC:2.3.1.181]
comp14395_c0_seq2|m.19539	K01930	folylpolyglutamate synthase [EC:6.3.2.17]
comp14395_c0_seq3|m.19540	K01930	folylpolyglutamate synthase [EC:6.3.2.17]
comp14395_c0_seq4|m.19541	K01930	folylpolyglutamate synthase [EC:6.3.2.17]
comp14395_c0_seq5|m.19542	K01930	folylpolyglutamate synthase [EC:6.3.2.17]
comp14396_c0_seq1|m.19543	K11407	histone deacetylase 6 [EC:3.5.1.98]
comp14396_c0_seq3|m.19545	K11407	histone deacetylase 6 [EC:3.5.1.98]
comp14397_c0_seq1|m.19546	K07232	glutathione-specific gamma-glutamylcyclotransferase [EC:4.3.2.7]
comp14400_c0_seq1|m.19554	K19007	lysophosphatidiate acyltransferase [EC:2.3.1.51]
comp14400_c0_seq2|m.19555	K19007	lysophosphatidiate acyltransferase [EC:2.3.1.51]
comp14407_c0_seq3|m.19577	K09881	acylglycerol kinase [EC:2.7.1.94]
comp1440_c0_seq1|m.94	K03648	uracil-DNA glycosylase [EC:3.2.2.27]
comp14412_c0_seq2|m.19595	K02370	alpha-1,4-N-acetylglucosaminyltransferase EXTL3 [EC:2.4.1.223 2.4.1.224]
comp14412_c0_seq3|m.19596	K02370	alpha-1,4-N-acetylglucosaminyltransferase EXTL3 [EC:2.4.1.223 2.4.1.224]
comp14424_c0_seq1|m.19629	K10085	ER degradation enhancer, mannosidase alpha-like 2
comp14424_c0_seq2|m.19632	K10085	ER degradation enhancer, mannosidase alpha-like 2
comp14433_c0_seq1|m.19641	K06276	3-phosphoinositide dependent protein kinase-1 [EC:2.7.11.1]
comp14434_c0_seq1|m.19642	K05011	chloride channel 2
comp14434_c0_seq3|m.19643	K05011	chloride channel 2
comp14439_c0_seq2|m.19661	K08744	cardiolipin synthase (CMP-forming) [EC:2.7.8.41]
comp14447_c0_seq3|m.19683	K03144	transcription initiation factor TFIIH subunit 4
comp14447_c0_seq4|m.19685	K03144	transcription initiation factor TFIIH subunit 4
comp14449_c0_seq1|m.19689	K06068	novel protein kinase C delta type [EC:2.7.11.13]
comp1444_c0_seq1|m.98	K09260	MADS-box transcription enhancer factor 2A
comp14456_c0_seq1|m.19706	K10143	E3 ubiquitin-protein ligase RFWD2 [EC:2.3.2.27]
comp14457_c0_seq1|m.19708	K00797	spermidine synthase [EC:2.5.1.16]
comp14457_c0_seq5|m.19712	K00797	spermidine synthase [EC:2.5.1.16]
comp14457_c0_seq6|m.19713	K00797	spermidine synthase [EC:2.5.1.16]
comp14463_c0_seq2|m.19736	K03131	transcription initiation factor TFIID subunit 6
comp14467_c0_seq1|m.19748	K10773	endonuclease III [EC:4.2.99.18]
comp14467_c0_seq2|m.19749	K10773	endonuclease III [EC:4.2.99.18]
comp14470_c0_seq1|m.19763	K14314	nuclear pore complex protein Nup210
comp14470_c0_seq2|m.19766	K14314	nuclear pore complex protein Nup210
comp14473_c0_seq1|m.19772	K12879	THO complex subunit 2
comp14477_c0_seq1|m.19793	K01469	5-oxoprolinase (ATP-hydrolysing) [EC:3.5.2.9]
comp14477_c0_seq2|m.19796	K01469	5-oxoprolinase (ATP-hydrolysing) [EC:3.5.2.9]
comp14480_c0_seq2|m.19812	K02183	calmodulin
comp14493_c0_seq1|m.19834	K04361	epidermal growth factor receptor [EC:2.7.10.1]
comp14501_c0_seq4|m.19849	K04427	mitogen-activated protein kinase kinase kinase 7 [EC:2.7.11.25]
comp14502_c0_seq3|m.19856	K01885	glutamyl-tRNA synthetase [EC:6.1.1.17]
comp14502_c0_seq4|m.19857	K01885	glutamyl-tRNA synthetase [EC:6.1.1.17]
comp14507_c0_seq1|m.19862	K02324	DNA polymerase epsilon subunit 1 [EC:2.7.7.7]
comp14510_c0_seq1|m.19873	K00922	phosphatidylinositol-4,5-bisphosphate 3-kinase catalytic subunit alpha/beta/delta [EC:2.7.1.153]
comp14510_c0_seq3|m.19875	K00922	phosphatidylinositol-4,5-bisphosphate 3-kinase catalytic subunit alpha/beta/delta [EC:2.7.1.153]
comp14520_c0_seq4|m.19896	K10837	O-phosphoseryl-tRNA(Sec) kinase [EC:2.7.1.164]
comp14523_c0_seq3|m.19899	K05011	chloride channel 2
comp14524_c0_seq1|m.19900	K04131	muscarinic acetylcholine receptor M3
comp14526_c0_seq2|m.19907	K07204	regulatory associated protein of mTOR
comp14537_c0_seq4|m.19941	K09408	forkhead box protein O3
comp14539_c0_seq1|m.19945	K01958	pyruvate carboxylase [EC:6.4.1.1]
comp14541_c0_seq3|m.19952	K12893	splicing factor, arginine/serine-rich 4/5/6
comp14543_c0_seq2|m.19961	K10427	dynactin 5
comp14548_c0_seq2|m.19982	K01866	tyrosyl-tRNA synthetase [EC:6.1.1.1]
comp14555_c0_seq1|m.19999	K08658	prenyl protein peptidase [EC:3.4.22.-]
comp14555_c0_seq3|m.20003	K08658	prenyl protein peptidase [EC:3.4.22.-]
comp14555_c0_seq5|m.20007	K08658	prenyl protein peptidase [EC:3.4.22.-]
comp14561_c0_seq3|m.20018	K06620	transcription factor E2F3
comp14561_c0_seq4|m.20019	K06620	transcription factor E2F3
comp14576_c0_seq3|m.20076	K01285	lysosomal Pro-X carboxypeptidase [EC:3.4.16.2]
comp14584_c0_seq1|m.20094	K08773	RalA-binding protein 1
comp1458_c0_seq1|m.103	K14026	SEL1 protein
comp14592_c0_seq1|m.20123	K15293	protein unc-13 A/B/C
comp14592_c0_seq3|m.20125	K15293	protein unc-13 A/B/C
comp14603_c0_seq2|m.20156	K13516	lysophospholipid acyltransferase 7 [EC:2.3.1.-]
comp14611_c0_seq1|m.20181	K02366	glucuronyl/N-acetylglucosaminyl transferase EXT1 [EC:2.4.1.224 2.4.1.225]
comp14611_c0_seq3|m.20183	K02366	glucuronyl/N-acetylglucosaminyl transferase EXT1 [EC:2.4.1.224 2.4.1.225]
comp14611_c0_seq4|m.20184	K02366	glucuronyl/N-acetylglucosaminyl transferase EXT1 [EC:2.4.1.224 2.4.1.225]
comp14611_c0_seq5|m.20185	K02366	glucuronyl/N-acetylglucosaminyl transferase EXT1 [EC:2.4.1.224 2.4.1.225]
comp14625_c0_seq4|m.20249	K01076	abhydrolase domain-containing protein 17 [EC:3.1.2.22]
comp14642_c0_seq2|m.20296	K18669	dual specificity tyrosine-phosphorylation-regulated kinase 2/3/4 [EC:2.7.12.1]
comp14645_c0_seq2|m.20302	K09478	short/branched chain acyl-CoA dehydrogenase [EC:1.3.99.12]
comp14648_c0_seq1|m.20307	K18529	kinase suppressor of Ras 2 [EC:2.7.11.1]
comp14648_c0_seq2|m.20309	K18529	kinase suppressor of Ras 2 [EC:2.7.11.1]
comp14649_c0_seq1|m.20311	K15044	Arf-GAP domain and FG repeats-containing protein 1
comp14649_c0_seq2|m.20313	K15044	Arf-GAP domain and FG repeats-containing protein 1
comp14651_c0_seq8|m.20328	K03030	26S proteasome regulatory subunit N11
comp14672_c0_seq3|m.20427	K06685	MOB kinase activator 1
comp14679_c0_seq2|m.20441	K10685	ubiquitin-like 1-activating enzyme E1 B [EC:6.2.1.45]
comp14681_c0_seq6|m.20460	K12389	battenin
comp14684_c0_seq1|m.20469	K14301	nuclear pore complex protein Nup107
comp14684_c0_seq2|m.20471	K14301	nuclear pore complex protein Nup107
comp14684_c0_seq3|m.20473	K14301	nuclear pore complex protein Nup107
comp14684_c0_seq5|m.20477	K14301	nuclear pore complex protein Nup107
comp14684_c0_seq6|m.20479	K14301	nuclear pore complex protein Nup107
comp14687_c0_seq1|m.20488	K04533	huntingtin
comp1469_c0_seq1|m.116	K08064	nuclear transcription factor Y, alpha
comp1470_c0_seq1|m.117	K06269	serine/threonine-protein phosphatase PP1 catalytic subunit [EC:3.1.3.16]
comp1470_c0_seq2|m.119	K06269	serine/threonine-protein phosphatase PP1 catalytic subunit [EC:3.1.3.16]
comp14710_c0_seq2|m.20538	K14307	nucleoporin p58/p45
comp14711_c0_seq1|m.20542	K14292	trimethylguanosine synthase [EC:2.1.1.-]
comp14713_c0_seq1|m.20545	K11248	endophilin-B1
comp14714_c0_seq1|m.20548	K14840	nucleolar protein 53
comp14725_c0_seq3|m.20585	K03041	DNA-directed RNA polymerase subunit A' [EC:2.7.7.6]
comp14725_c0_seq4|m.20587	K03006	DNA-directed RNA polymerase II subunit RPB1 [EC:2.7.7.6]
comp14727_c0_seq5|m.20594	K02320	DNA polymerase alpha subunit A [EC:2.7.7.7]
comp14738_c0_seq2|m.20622	K14035	nuclear receptor subfamily 1 group I
comp14742_c0_seq1|m.20631	K20398	ragulator complex protein LAMTOR2
comp14742_c0_seq2|m.20632	K03017	DNA-directed RNA polymerase II subunit RPB9
comp14746_c0_seq2|m.20649	K12493	ADP-ribosylation factor GTPase-activating protein 2/3
comp14748_c0_seq2|m.20659	K03353	anaphase-promoting complex subunit 6
comp14748_c0_seq4|m.20661	K03353	anaphase-promoting complex subunit 6
comp14751_c0_seq2|m.20668	K10844	DNA excision repair protein ERCC-2 [EC:3.6.4.12]
comp14751_c0_seq3|m.20670	K10844	DNA excision repair protein ERCC-2 [EC:3.6.4.12]
comp14753_c0_seq1|m.20679	K00922	phosphatidylinositol-4,5-bisphosphate 3-kinase catalytic subunit alpha/beta/delta [EC:2.7.1.153]
comp14761_c0_seq1|m.20706	K01887	arginyl-tRNA synthetase [EC:6.1.1.19]
comp14761_c0_seq3|m.20707	K01887	arginyl-tRNA synthetase [EC:6.1.1.19]
comp14764_c0_seq1|m.20709	K15627	tether containing UBX domain for GLUT4
comp14764_c0_seq2|m.20711	K15627	tether containing UBX domain for GLUT4
comp14780_c0_seq3|m.20752	K07968	beta-1,4-galactosyltransferase 3 [EC:2.4.1.90 2.4.1.38 2.4.1.-]
comp14780_c0_seq4|m.20754	K07966	beta-1,4-galactosyltransferase 1 [EC:2.4.1.22 2.4.1.90 2.4.1.38 2.4.1.-]
comp14781_c0_seq2|m.20759	K07207	tuberous sclerosis 2
comp14781_c0_seq4|m.20766	K07207	tuberous sclerosis 2
comp14783_c0_seq1|m.20786	K04505	presenilin 1 [EC:3.4.23.-]
comp14791_c0_seq1|m.20810	K08852	serine/threonine-protein kinase/endoribonuclease IRE1 [EC:2.7.11.1 3.1.26.-]
comp14795_c0_seq1|m.20819	K00286	pyrroline-5-carboxylate reductase [EC:1.5.1.2]
comp14795_c0_seq3|m.20822	K12386	cystinosin
comp14796_c0_seq1|m.20825	K01557	acylpyruvate hydrolase [EC:3.7.1.5]
comp14798_c0_seq2|m.20852	K07204	regulatory associated protein of mTOR
comp14803_c0_seq1|m.20858	K15162	mediator of RNA polymerase II transcription subunit 12
comp14803_c0_seq3|m.20861	K15162	mediator of RNA polymerase II transcription subunit 12
comp14804_c0_seq3|m.20864	K09478	short/branched chain acyl-CoA dehydrogenase [EC:1.3.99.12]
comp14809_c0_seq1|m.20873	K14550	U3 small nucleolar RNA-associated protein 10
comp14809_c0_seq3|m.20879	K10158	galactosylgalactosylxylosylprotein 3-beta-glucuronosyltransferase 3 [EC:2.4.1.135]
comp1480_c0_seq2|m.130	K06172	gamma-secretase subunit APH-1A
comp14818_c0_seq5|m.20920	K10683	BRCA1-associated RING domain protein 1
comp14827_c0_seq1|m.20954	K15362	fanconi anemia group J protein [EC:3.6.4.12]
comp14827_c0_seq3|m.20956	K15362	fanconi anemia group J protein [EC:3.6.4.12]
comp14831_c0_seq1|m.20963	K15734	all-trans-retinol dehydrogenase (NAD+) [EC:1.1.1.105]
comp14838_c0_seq1|m.20980	K12304	soluble calcium-activated nucleotidase 1 [EC:3.6.1.6]
comp14838_c0_seq2|m.20982	K12304	soluble calcium-activated nucleotidase 1 [EC:3.6.1.6]
comp14844_c0_seq1|m.20992	K01488	adenosine deaminase [EC:3.5.4.4]
comp14844_c0_seq2|m.20994	K01488	adenosine deaminase [EC:3.5.4.4]
comp14844_c0_seq3|m.20996	K01488	adenosine deaminase [EC:3.5.4.4]
comp14844_c0_seq4|m.20997	K01488	adenosine deaminase [EC:3.5.4.4]
comp14854_c0_seq1|m.21024	K13151	snurportin-1
comp14856_c0_seq1|m.21025	K01194	alpha,alpha-trehalase [EC:3.2.1.28]
comp14856_c0_seq4|m.21030	K01194	alpha,alpha-trehalase [EC:3.2.1.28]
comp14868_c0_seq1|m.21050	K08866	serine/threonine-protein kinase TTK/MPS1 [EC:2.7.12.1]
comp14868_c0_seq2|m.21051	K08866	serine/threonine-protein kinase TTK/MPS1 [EC:2.7.12.1]
comp14869_c0_seq2|m.21055	K08267	rapamycin-insensitive companion of mTOR
comp14870_c0_seq1|m.21057	K00109	2-hydroxyglutarate dehydrogenase [EC:1.1.99.2]
comp14871_c0_seq1|m.21060	K06699	proteasome activator subunit 4
comp14871_c0_seq4|m.21063	K06699	proteasome activator subunit 4
comp14879_c0_seq3|m.21086	K14537	nuclear GTP-binding protein
comp14883_c0_seq1|m.21100	K05673	ATP-binding cassette, subfamily C (CFTR/MRP), member 4
comp14897_c0_seq1|m.21146	K03217	YidC/Oxa1 family membrane protein insertase
comp14897_c0_seq3|m.21149	K03217	YidC/Oxa1 family membrane protein insertase
comp14897_c0_seq4|m.21150	K03217	YidC/Oxa1 family membrane protein insertase
comp14898_c0_seq4|m.21158	K05637	laminin, alpha 1/2
comp14903_c0_seq1|m.21180	K12893	splicing factor, arginine/serine-rich 4/5/6
comp14905_c0_seq4|m.21192	K12489	Arf-GAP with coiled-coil, ANK repeat and PH domain-containing protein
comp14905_c0_seq5|m.21193	K12489	Arf-GAP with coiled-coil, ANK repeat and PH domain-containing protein
comp14907_c0_seq3|m.21202	K06634	cyclin H
comp1490_c0_seq1|m.138	K08491	syntaxin 17
comp14913_c0_seq1|m.21211	K01893	asparaginyl-tRNA synthetase [EC:6.1.1.22]
comp14916_c0_seq2|m.21223	K02154	V-type H+-transporting ATPase subunit a
comp14916_c0_seq4|m.21230	K02154	V-type H+-transporting ATPase subunit a
comp14917_c0_seq1|m.21233	K14555	U3 small nucleolar RNA-associated protein 13
comp14919_c0_seq4|m.21249	K06269	serine/threonine-protein phosphatase PP1 catalytic subunit [EC:3.1.3.16]
comp1492_c0_seq1|m.141	K01194	alpha,alpha-trehalase [EC:3.2.1.28]
comp14932_c0_seq3|m.21295	K03681	exosome complex component RRP40
comp14932_c0_seq4|m.21297	K03681	exosome complex component RRP40
comp14938_c0_seq1|m.21311	K17797	mitochondrial inner membrane protein COX18
comp14940_c0_seq1|m.21314	K03143	transcription initiation factor TFIIH subunit 3
comp14940_c0_seq2|m.21315	K20182	vacuolar protein sorting-associated protein 33
comp14945_c0_seq1|m.21325	K04650	nuclear receptor co-repressor 1
comp14945_c0_seq2|m.21328	K04650	nuclear receptor co-repressor 1
comp14945_c0_seq3|m.21331	K04650	nuclear receptor co-repressor 1
comp14945_c0_seq4|m.21334	K04650	nuclear receptor co-repressor 1
comp14948_c0_seq1|m.21345	K17686	Cu+-exporting ATPase [EC:3.6.3.54]
comp14948_c0_seq3|m.21348	K17686	Cu+-exporting ATPase [EC:3.6.3.54]
comp14962_c0_seq3|m.21400	K10994	cell cycle checkpoint control protein RAD9A [EC:3.1.11.2]
comp14963_c0_seq2|m.21405	K11584	serine/threonine-protein phosphatase 2A regulatory subunit B'
comp14966_c0_seq5|m.21420	K01784	UDP-glucose 4-epimerase [EC:5.1.3.2]
comp14971_c0_seq1|m.21433	K13761	high affinity cGMP-specific 3',5'-cyclic phosphodiesterase 9 [EC:3.1.4.35]
comp1497_c0_seq1|m.149	K12399	AP-3 complex subunit sigma
comp14981_c0_seq6|m.21464	K10421	CAP-Gly domain-containing linker protein 1
comp14993_c0_seq2|m.21509	K05691	catenin alpha
comp14993_c0_seq3|m.21510	K05691	catenin alpha
comp14997_c0_seq3|m.21514	K09666	beta-1,2-N-acetylglucosaminyltransferase [EC:2.4.1.-]
comp15001_c0_seq1|m.21525	K15516	fragile X mental retardation protein
comp15001_c0_seq2|m.21526	K15516	fragile X mental retardation protein
comp15005_c0_seq1|m.21532	K00002	alcohol dehydrogenase (NADP+) [EC:1.1.1.2]
comp15012_c0_seq3|m.21567	K14416	elongation factor 1 alpha-like protein
comp15012_c0_seq5|m.21568	K14416	elongation factor 1 alpha-like protein
comp15019_c0_seq1|m.21582	K05658	ATP-binding cassette, subfamily B (MDR/TAP), member 1 [EC:7.6.2.2]
comp15019_c0_seq2|m.21584	K05658	ATP-binding cassette, subfamily B (MDR/TAP), member 1 [EC:7.6.2.2]
comp15023_c0_seq2|m.21629	K17820	ATP-dependent RNA helicase DHX33 [EC:3.6.4.13]
comp15027_c0_seq2|m.21639	K01939	adenylosuccinate synthase [EC:6.3.4.4]
comp15035_c0_seq2|m.21672	K14035	nuclear receptor subfamily 1 group I
comp15043_c0_seq1|m.21700	K12869	crooked neck
comp15043_c0_seq2|m.21702	K12869	crooked neck
comp15052_c0_seq2|m.21723	K02353	segment polarity protein dishevelled
comp15052_c0_seq4|m.21726	K02353	segment polarity protein dishevelled
comp15059_c0_seq1|m.21744	K18463	WASH complex subunit CCDC53
comp15061_c0_seq1|m.21748	K02326	DNA polymerase epsilon subunit 3 [EC:2.7.7.7]
comp15063_c0_seq1|m.21750	K14309	nuclear pore complex protein Nup93
comp15066_c0_seq1|m.21755	K04441	p38 MAP kinase [EC:2.7.11.24]
comp15066_c0_seq3|m.21756	K04441	p38 MAP kinase [EC:2.7.11.24]
comp15068_c0_seq2|m.21758	K06269	serine/threonine-protein phosphatase PP1 catalytic subunit [EC:3.1.3.16]
comp15070_c0_seq3|m.21762	K01076	abhydrolase domain-containing protein 17 [EC:3.1.2.22]
comp15076_c0_seq1|m.21778	K11424	histone-lysine N-methyltransferase NSD2 [EC:2.1.1.43]
comp15077_c0_seq4|m.21785	K04532	amyloid beta precursor protein binding protein 1
comp15083_c0_seq1|m.21806	K15617	LIM domain-binding protein 1
comp15083_c0_seq2|m.21807	K15617	LIM domain-binding protein 1
comp15088_c0_seq1|m.21840	K05695	receptor-type tyrosine-protein phosphatase F [EC:3.1.3.48]
comp15088_c0_seq2|m.21844	K05695	receptor-type tyrosine-protein phosphatase F [EC:3.1.3.48]
comp15090_c0_seq2|m.21853	K10414	dynein heavy chain 2, cytosolic
comp15096_c0_seq2|m.21866	K05850	Ca2+ transporting ATPase, plasma membrane [EC:3.6.3.8]
comp15096_c0_seq3|m.21867	K05850	Ca2+ transporting ATPase, plasma membrane [EC:3.6.3.8]
comp15098_c0_seq1|m.21869	K19772	triacylglycerol lipase
comp15100_c0_seq2|m.21872	K01080	phosphatidate phosphatase [EC:3.1.3.4]
comp15119_c0_seq3|m.21932	K06664	peroxin-2
comp15130_c0_seq1|m.21949	K19721	collagen, type V/XI/XXIV/XXVII, alpha
comp15146_c0_seq1|m.22000	K12840	splicing factor 45
comp15152_c0_seq1|m.22015	K15047	heterogeneous nuclear ribonucleoprotein U-like protein 1
comp15152_c0_seq2|m.22018	K15047	heterogeneous nuclear ribonucleoprotein U-like protein 1
comp15154_c0_seq1|m.22027	K07299	MFS transporter, SP family, solute carrier family 2 (facilitated glucose transporter), member 1
comp15155_c0_seq1|m.22038	K12844	U4/U6 small nuclear ribonucleoprotein PRP31
comp15156_c0_seq1|m.22040	K00710	polypeptide N-acetylgalactosaminyltransferase [EC:2.4.1.41]
comp15182_c0_seq1|m.22103	K09113	MAX-like protein X
comp15182_c0_seq2|m.22104	K09113	MAX-like protein X
comp15184_c0_seq1|m.22113	K05110	Eph receptor B1 [EC:2.7.10.1]
comp15199_c0_seq1|m.22166	K12828	splicing factor 3B subunit 1
comp15207_c0_seq1|m.22200	K09518	DnaJ homolog subfamily B member 12
comp15207_c0_seq3|m.22201	K09518	DnaJ homolog subfamily B member 12
comp15209_c0_seq1|m.22204	K13823	hemoglobin subunit beta
comp15220_c0_seq2|m.22239	K10744	ribonuclease H2 subunit B
comp15220_c0_seq3|m.22240	K10744	ribonuclease H2 subunit B
comp15226_c0_seq1|m.22260	K10866	DNA repair protein RAD50 [EC:3.6.-.-]
comp15228_c0_seq1|m.22266	K12580	CCR4-NOT transcription complex subunit 3
comp15228_c0_seq2|m.22269	K12580	CCR4-NOT transcription complex subunit 3
comp15230_c0_seq2|m.22278	K08836	STE20-like kinase [EC:2.7.11.1]
comp15233_c0_seq1|m.22285	K03068	low density lipoprotein receptor-related protein 5/6
comp1523_c0_seq1|m.184	K19901	disabled homolog 2-interacting protein
comp15242_c0_seq1|m.22309	K09486	hypoxia up-regulated 1
comp15244_c0_seq2|m.22319	K14156	choline/ethanolamine kinase [EC:2.7.1.32 2.7.1.82]
comp1524_c0_seq2|m.187	K18695	glycerophosphocholine phosphodiesterase GPCPD1 [EC:3.1.4.2]
comp15250_c0_seq3|m.22325	K20638	Rho GTPase-activating protein 17
comp15255_c0_seq1|m.22337	K17906	autophagy-related protein 2
comp15257_c0_seq2|m.22349	K14572	midasin
comp15261_c0_seq2|m.22359	K13421	uridine monophosphate synthetase [EC:2.4.2.10 4.1.1.23]
comp15261_c0_seq4|m.22364	K00762	orotate phosphoribosyltransferase [EC:2.4.2.10]
comp15265_c0_seq1|m.22368	K12830	splicing factor 3B subunit 3
comp15266_c0_seq5|m.22377	K05857	phosphatidylinositol phospholipase C, delta [EC:3.1.4.11]
comp15268_c0_seq2|m.22382	K01874	methionyl-tRNA synthetase [EC:6.1.1.10]
comp1526_c0_seq1|m.191	K04429	thousand and one amino acid protein kinase [EC:2.7.11.1]
comp15271_c0_seq1|m.22392	K01881	prolyl-tRNA synthetase [EC:6.1.1.15]
comp15277_c0_seq1|m.22405	K04560	syntaxin 1A
comp15277_c0_seq2|m.22407	K04560	syntaxin 1A
comp1527_c0_seq2|m.194	K01673	carbonic anhydrase [EC:4.2.1.1]
comp15282_c0_seq6|m.22417	K06685	MOB kinase activator 1
comp15293_c0_seq2|m.22469	K11674	microspherule protein 1
comp15293_c0_seq3|m.22471	K11674	microspherule protein 1
comp15295_c0_seq3|m.22486	K00733	xylosylprotein 4-beta-galactosyltransferase [EC:2.4.1.133]
comp1529_c0_seq2|m.200	K12821	pre-mRNA-processing factor 40
comp15302_c0_seq2|m.22494	K12856	pre-mRNA-processing factor 8
comp15303_c0_seq1|m.22498	K03107	signal recognition particle subunit SRP68
comp15311_c0_seq2|m.22528	K01836	phosphoacetylglucosamine mutase [EC:5.4.2.3]
comp15314_c0_seq4|m.22536	K03350	anaphase-promoting complex subunit 3
comp15314_c0_seq5|m.22538	K03350	anaphase-promoting complex subunit 3
comp15320_c0_seq6|m.22551	K00858	NAD+ kinase [EC:2.7.1.23]
comp15326_c0_seq3|m.22555	K13098	RNA-binding protein FUS
comp15327_c0_seq4|m.22568	K04441	p38 MAP kinase [EC:2.7.11.24]
comp15332_c0_seq2|m.22587	K08334	beclin
comp15333_c0_seq1|m.22588	K01889	phenylalanyl-tRNA synthetase alpha chain [EC:6.1.1.20]
comp1533_c0_seq1|m.203	K10686	ubiquitin-activating enzyme E1 C [EC:6.2.1.45]
comp15340_c0_seq3|m.22611	K11423	histone-lysine N-methyltransferase SETD2 [EC:2.1.1.43]
comp15346_c0_seq1|m.22636	K19021	cGMP-inhibited 3',5'-cyclic phosphodiesterase A [EC:3.1.4.17]
comp15348_c0_seq2|m.22652	K03848	alpha-1,3-glucosyltransferase [EC:2.4.1.267]
comp15348_c0_seq5|m.22655	K03848	alpha-1,3-glucosyltransferase [EC:2.4.1.267]
comp15349_c0_seq5|m.22661	K01937	CTP synthase [EC:6.3.4.2]
comp15350_c0_seq1|m.22662	K13355	nucleoside diphosphate-linked moiety X motif 19, mitochondrial [EC:3.6.1.-]
comp15350_c0_seq2|m.22664	K13355	nucleoside diphosphate-linked moiety X motif 19, mitochondrial [EC:3.6.1.-]
comp15353_c0_seq1|m.22674	K14295	nuclear pore complex protein Nup50
comp15353_c0_seq2|m.22677	K14295	nuclear pore complex protein Nup50
comp15357_c0_seq2|m.22691	K06965	protein pelota
comp1535_c0_seq1|m.204	K00030	isocitrate dehydrogenase (NAD+) [EC:1.1.1.41]
comp15361_c0_seq3|m.22707	K03097	casein kinase II subunit alpha [EC:2.7.11.1]
comp15369_c0_seq2|m.22721	K02327	DNA polymerase delta subunit 1 [EC:2.7.7.7]
comp15371_c0_seq1|m.22726	K05694	receptor-type tyrosine-protein phosphatase beta [EC:3.1.3.48]
comp15371_c0_seq2|m.22728	K05694	receptor-type tyrosine-protein phosphatase beta [EC:3.1.3.48]
comp15374_c0_seq2|m.22742	K05284	phosphatidylinositol glycan, class M [EC:2.4.1.-]
comp15377_c0_seq1|m.22759	K14305	nuclear pore complex protein Nup43
comp15388_c0_seq1|m.22799	K02213	cell division control protein 6
comp15388_c0_seq3|m.22801	K02213	cell division control protein 6
comp15389_c0_seq1|m.22802	K04348	serine/threonine-protein phosphatase 2B catalytic subunit [EC:3.1.3.16]
comp15390_c0_seq2|m.22805	K05290	phosphatidylinositol glycan, class K [EC:2.6.-.-]
comp15390_c0_seq3|m.22806	K05290	phosphatidylinositol glycan, class K [EC:2.6.-.-]
comp15402_c0_seq2|m.22850	K12599	antiviral helicase SKI2 [EC:3.6.4.-]
comp15402_c0_seq3|m.22852	K12599	antiviral helicase SKI2 [EC:3.6.4.-]
comp15404_c0_seq2|m.22859	K01874	methionyl-tRNA synthetase [EC:6.1.1.10]
comp15414_c0_seq1|m.22881	K07298	serine/threonine-protein kinase 11 [EC:2.7.11.1]
comp15416_c0_seq1|m.22884	K12616	enhancer of mRNA-decapping protein 4
comp15422_c0_seq3|m.22894	K01578	malonyl-CoA decarboxylase [EC:4.1.1.9]
comp15423_c0_seq2|m.22895	K05285	phosphatidylinositol glycan, class N [EC:2.7.-.-]
comp15428_c0_seq1|m.22912	K06106	cortactin
comp15439_c0_seq1|m.22942	K14544	U3 small nucleolar RNA-associated protein 22
comp15439_c0_seq4|m.22945	K14544	U3 small nucleolar RNA-associated protein 22
comp15444_c0_seq1|m.22955	K00324	NAD(P) transhydrogenase subunit alpha [EC:1.6.1.2]
comp15444_c0_seq3|m.22958	K00323	NAD(P) transhydrogenase [EC:1.6.1.2]
comp15446_c0_seq1|m.22962	K00974	tRNA nucleotidyltransferase (CCA-adding enzyme) [EC:2.7.7.72 3.1.3.- 3.1.4.-]
comp15446_c0_seq2|m.22963	K00974	tRNA nucleotidyltransferase (CCA-adding enzyme) [EC:2.7.7.72 3.1.3.- 3.1.4.-]
comp15446_c0_seq3|m.22964	K00974	tRNA nucleotidyltransferase (CCA-adding enzyme) [EC:2.7.7.72 3.1.3.- 3.1.4.-]
comp15449_c0_seq2|m.22970	K02154	V-type H+-transporting ATPase subunit a
comp15453_c0_seq3|m.22984	K15164	mediator of RNA polymerase II transcription subunit 13
comp15453_c0_seq4|m.22986	K15164	mediator of RNA polymerase II transcription subunit 13
comp15458_c0_seq1|m.23015	K03253	translation initiation factor 3 subunit B
comp15458_c0_seq2|m.23016	K03253	translation initiation factor 3 subunit B
comp15458_c0_seq3|m.23017	K03253	translation initiation factor 3 subunit B
comp15459_c0_seq1|m.23018	K03934	NADH dehydrogenase (ubiquinone) Fe-S protein 1 [EC:7.1.1.2 1.6.99.3]
comp15459_c0_seq2|m.23019	K00336	NADH-quinone oxidoreductase subunit G [EC:7.1.1.2]
comp15468_c0_seq4|m.23080	K14548	U3 small nucleolar RNA-associated protein 4
comp15475_c0_seq1|m.23100	K13517	lysophospholipid acyltransferase 1/2 [EC:2.3.1.51 2.3.1.-]
comp15478_c0_seq5|m.23124	K12235	serine racemase [EC:5.1.1.18]
comp15479_c0_seq2|m.23126	K10373	tropomyosin 1
comp15479_c0_seq3|m.23127	K10373	tropomyosin 1
comp15479_c0_seq4|m.23128	K10373	tropomyosin 1
comp15479_c0_seq5|m.23129	K10373	tropomyosin 1
comp15481_c0_seq3|m.23138	K03469	ribonuclease HI [EC:3.1.26.4]
comp15481_c0_seq4|m.23139	K03469	ribonuclease HI [EC:3.1.26.4]
comp15487_c0_seq1|m.23151	K10578	ubiquitin-conjugating enzyme E2 J1 [EC:2.3.2.23]
comp1548_c0_seq1|m.216	K13963	serpin B
comp15491_c0_seq1|m.23169	K12351	sphingomyelin phosphodiesterase 2 [EC:3.1.4.12]
comp15491_c0_seq2|m.23170	K12351	sphingomyelin phosphodiesterase 2 [EC:3.1.4.12]
comp15498_c0_seq1|m.23182	K00016	L-lactate dehydrogenase [EC:1.1.1.27]
comp15498_c1_seq1|m.23183	K04539	guanine nucleotide-binding protein subunit beta-5
comp15499_c0_seq1|m.23186	K08955	ATP-dependent metalloprotease [EC:3.4.24.-]
comp15499_c0_seq2|m.23187	K08955	ATP-dependent metalloprotease [EC:3.4.24.-]
comp15500_c0_seq3|m.23189	K03596	GTP-binding protein LepA
comp15503_c0_seq2|m.23209	K01011	thiosulfate/3-mercaptopyruvate sulfurtransferase [EC:2.8.1.1 2.8.1.2]
comp15503_c0_seq4|m.23211	K01011	thiosulfate/3-mercaptopyruvate sulfurtransferase [EC:2.8.1.1 2.8.1.2]
comp15503_c0_seq6|m.23213	K01011	thiosulfate/3-mercaptopyruvate sulfurtransferase [EC:2.8.1.1 2.8.1.2]
comp15531_c0_seq1|m.23309	K06816	golgi apparatus protein 1
comp15532_c0_seq4|m.23313	K02999	DNA-directed RNA polymerase I subunit RPA1 [EC:2.7.7.6]
comp15533_c0_seq1|m.23314	K01539	sodium/potassium-transporting ATPase subunit alpha [EC:3.6.3.9]
comp15538_c0_seq1|m.23343	K01080	phosphatidate phosphatase [EC:3.1.3.4]
comp15538_c0_seq3|m.23344	K01080	phosphatidate phosphatase [EC:3.1.3.4]
comp15539_c0_seq2|m.23346	K08104	[heparan sulfate]-glucosamine 3-sulfotransferase 5 [EC:2.8.2.23]
comp15543_c0_seq1|m.23376	K14557	U3 small nucleolar RNA-associated protein 6
comp15543_c0_seq4|m.23379	K14557	U3 small nucleolar RNA-associated protein 6
comp15544_c0_seq2|m.23386	K00149	aldehyde dehydrogenase family 9 member A1 [EC:1.2.1.47 1.2.1.3]
comp15546_c0_seq1|m.23394	K07206	tuberous sclerosis 1
comp1554_c0_seq1|m.225	K10612	cullin 5
comp15559_c0_seq1|m.23438	K14297	nuclear pore complex protein Nup98-Nup96
comp15559_c0_seq2|m.23441	K14297	nuclear pore complex protein Nup98-Nup96
comp15559_c0_seq3|m.23443	K14297	nuclear pore complex protein Nup98-Nup96
comp15561_c0_seq2|m.23454	K06633	membrane-associated tyrosine- and threonine-specific cdc2-inhibitory kinase [EC:2.7.11.1]
comp15561_c0_seq4|m.23455	K06633	membrane-associated tyrosine- and threonine-specific cdc2-inhibitory kinase [EC:2.7.11.1]
comp15563_c0_seq4|m.23463	K01408	insulysin [EC:3.4.24.56]
comp15568_c0_seq1|m.23487	K11450	lysine-specific histone demethylase 1A [EC:1.-.-.-]
comp15568_c0_seq2|m.23488	K11450	lysine-specific histone demethylase 1A [EC:1.-.-.-]
comp15568_c0_seq3|m.23489	K11450	lysine-specific histone demethylase 1A [EC:1.-.-.-]
comp15573_c0_seq1|m.23505	K20181	vacuolar protein sorting-associated protein 18
comp15573_c0_seq2|m.23507	K20181	vacuolar protein sorting-associated protein 18
comp15573_c0_seq3|m.23509	K20181	vacuolar protein sorting-associated protein 18
comp15573_c0_seq4|m.23510	K20181	vacuolar protein sorting-associated protein 18
comp15579_c0_seq1|m.23528	K03036	26S proteasome regulatory subunit N6
comp1557_c0_seq1|m.233	K04501	mothers against decapentaplegic homolog 4
comp15597_c0_seq3|m.23643	K01099	inositol polyphosphate 5-phosphatase INPP5B/F [EC:3.1.3.36]
comp15597_c0_seq6|m.23648	K01099	inositol polyphosphate 5-phosphatase INPP5B/F [EC:3.1.3.36]
comp15598_c0_seq10|m.23654	K14294	partner of Y14 and mago
comp15598_c0_seq16|m.23659	K14294	partner of Y14 and mago
comp15600_c0_seq1|m.23663	K04958	inositol 1,4,5-triphosphate receptor type 1
comp15600_c0_seq2|m.23665	K04958	inositol 1,4,5-triphosphate receptor type 1
comp15615_c0_seq1|m.23764	K13302	serum/glucocorticoid-regulated kinase 1 [EC:2.7.11.1]
comp15615_c0_seq5|m.23769	K13302	serum/glucocorticoid-regulated kinase 1 [EC:2.7.11.1]
comp15619_c0_seq1|m.23786	K01823	isopentenyl-diphosphate Delta-isomerase [EC:5.3.3.2]
comp15627_c0_seq2|m.23800	K05695	receptor-type tyrosine-protein phosphatase F [EC:3.1.3.48]
comp15635_c0_seq1|m.23817	K03239	translation initiation factor eIF-2B subunit alpha
comp15641_c0_seq2|m.23843	K05688	PTEN induced putative kinase 1 [EC:2.7.11.1]
comp15644_c0_seq1|m.23849	K00907	myosin-light-chain kinase [EC:2.7.11.18]
comp15659_c0_seq1|m.23881	K14397	cleavage and polyadenylation specificity factor subunit 5
comp1565_c0_seq1|m.247	K12479	vacuolar protein sorting-associated protein 45
comp15678_c0_seq4|m.23954	K04681	retinoblastoma-like protein 1
comp15679_c0_seq3|m.23960	K01076	abhydrolase domain-containing protein 17 [EC:3.1.2.22]
comp15693_c0_seq2|m.23995	K03596	GTP-binding protein LepA
comp15701_c0_seq1|m.24042	K02577	heparan sulfate N-deacetylase/N-sulfotransferase NDST2 [EC:3.1.1.- 2.8.2.-]
comp15701_c0_seq2|m.24043	K02577	heparan sulfate N-deacetylase/N-sulfotransferase NDST2 [EC:3.1.1.- 2.8.2.-]
comp15701_c1_seq1|m.24046	K11095	U1 small nuclear ribonucleoprotein C
comp15702_c0_seq2|m.24048	K15170	mediator of RNA polymerase II transcription subunit 27
comp15702_c0_seq6|m.24051	K15170	mediator of RNA polymerase II transcription subunit 27
comp15705_c0_seq2|m.24063	K10415	dynein intermediate chain, cytosolic
comp15716_c0_seq1|m.24100	K01869	leucyl-tRNA synthetase [EC:6.1.1.4]
comp15719_c0_seq1|m.24115	K00771	protein xylosyltransferase [EC:2.4.2.26]
comp15722_c0_seq4|m.24128	K10742	DNA replication ATP-dependent helicase Dna2 [EC:3.6.4.12]
comp15723_c0_seq3|m.24144	K14566	U3 small nucleolar RNA-associated protein 24
comp15725_c0_seq1|m.24148	K01881	prolyl-tRNA synthetase [EC:6.1.1.15]
comp15726_c0_seq1|m.24153	K07820	beta-1,3-galactosyltransferase 2 [EC:2.4.1.86]
comp15728_c0_seq1|m.24169	K12812	ATP-dependent RNA helicase UAP56/SUB2 [EC:3.6.4.13]
comp15732_c0_seq3|m.24181	K04681	retinoblastoma-like protein 1
comp15749_c0_seq3|m.24256	K13917	mRNA-capping enzyme [EC:2.7.7.50 3.6.1.-]
comp15749_c0_seq4|m.24258	K13917	mRNA-capping enzyme [EC:2.7.7.50 3.6.1.-]
comp15760_c0_seq1|m.24303	K14006	protein transport protein SEC23
comp15760_c0_seq3|m.24305	K14006	protein transport protein SEC23
comp15762_c0_seq1|m.24310	K10866	DNA repair protein RAD50 [EC:3.6.-.-]
comp15777_c0_seq1|m.24388	K04440	mitogen-activated protein kinase 8/9/10 (c-Jun N-terminal kinase) [EC:2.7.11.24]
comp15778_c0_seq1|m.24389	K00888	phosphatidylinositol 4-kinase A [EC:2.7.1.67]
comp15785_c0_seq1|m.24412	K13025	ATP-dependent RNA helicase [EC:3.6.4.13]
comp15788_c0_seq1|m.24416	K12646	ATP-dependent RNA helicase DDX58 [EC:7.1.2.2]
comp15788_c0_seq2|m.24417	K12646	ATP-dependent RNA helicase DDX58 [EC:7.1.2.2]
comp15788_c0_seq5|m.24420	K12646	ATP-dependent RNA helicase DDX58 [EC:7.1.2.2]
comp15806_c0_seq1|m.24490	K05760	paxillin
comp15806_c0_seq2|m.24492	K05760	paxillin
comp15808_c0_seq1|m.24517	K03936	NADH dehydrogenase (ubiquinone) Fe-S protein 3 [EC:7.1.1.2 1.6.99.3]
comp15809_c0_seq3|m.24522	K00771	protein xylosyltransferase [EC:2.4.2.26]
comp15816_c0_seq3|m.24538	K11315	transcriptional adapter 3
comp15821_c0_seq1|m.24578	K05294	glycosylphosphatidylinositol deacylase [EC:3.-.-.-]
comp15821_c0_seq3|m.24582	K05294	glycosylphosphatidylinositol deacylase [EC:3.-.-.-]
comp15821_c0_seq5|m.24585	K05294	glycosylphosphatidylinositol deacylase [EC:3.-.-.-]
comp15824_c1_seq3|m.24599	K00759	adenine phosphoribosyltransferase [EC:2.4.2.7]
comp15826_c0_seq2|m.24609	K02365	separase [EC:3.4.22.49]
comp15829_c0_seq1|m.24618	K04456	RAC serine/threonine-protein kinase [EC:2.7.11.1]
comp15829_c0_seq3|m.24620	K04456	RAC serine/threonine-protein kinase [EC:2.7.11.1]
comp15830_c0_seq2|m.24622	K14649	transcription initiation factor TFIID subunit 8
comp15838_c0_seq3|m.24647	K08507	unconventional SNARE in the endoplasmic reticulum protein 1
comp15855_c0_seq3|m.24704	K01887	arginyl-tRNA synthetase [EC:6.1.1.19]
comp15856_c0_seq4|m.24712	K10776	DNA ligase 3 [EC:6.5.1.1]
comp15870_c0_seq1|m.24850	K04353	Ras-related protein Rap-1A
comp15874_c0_seq2|m.24858	K13348	protein Mpv17
comp15887_c0_seq2|m.24898	K00760	hypoxanthine phosphoribosyltransferase [EC:2.4.2.8]
comp15892_c0_seq2|m.24918	K03434	N-acetylglucosaminylphosphatidylinositol deacetylase [EC:3.5.1.89]
comp15892_c0_seq3|m.24919	K03434	N-acetylglucosaminylphosphatidylinositol deacetylase [EC:3.5.1.89]
comp15893_c0_seq1|m.24920	K01875	seryl-tRNA synthetase [EC:6.1.1.11]
comp15905_c0_seq1|m.24996	K15188	cyclin T
comp15905_c0_seq2|m.24997	K15188	cyclin T
comp15907_c0_seq1|m.25004	K18050	novel protein kinase C epsilon type [EC:2.7.11.13]
comp15919_c0_seq3|m.25036	K14312	nuclear pore complex protein Nup155
comp15919_c0_seq5|m.25038	K14312	nuclear pore complex protein Nup155
comp15932_c0_seq3|m.25087	K22291	StAR-related lipid transfer protein 3
comp15932_c0_seq7|m.25091	K22291	StAR-related lipid transfer protein 3
comp15934_c0_seq1|m.25097	K12822	RNA-binding protein 25
comp15934_c0_seq2|m.25099	K12822	RNA-binding protein 25
comp15934_c0_seq3|m.25101	K12822	RNA-binding protein 25
comp15936_c0_seq4|m.25112	K05294	glycosylphosphatidylinositol deacylase [EC:3.-.-.-]
comp15944_c0_seq4|m.25156	K13302	serum/glucocorticoid-regulated kinase 1 [EC:2.7.11.1]
comp15949_c0_seq1|m.25170	K01952	phosphoribosylformylglycinamidine synthase [EC:6.3.5.3]
comp15949_c0_seq3|m.25176	K01952	phosphoribosylformylglycinamidine synthase [EC:6.3.5.3]
comp15949_c0_seq5|m.25185	K01952	phosphoribosylformylglycinamidine synthase [EC:6.3.5.3]
comp15961_c0_seq2|m.25254	K12886	heterogeneous nuclear ribonucleoprotein K
comp15963_c0_seq1|m.25264	K08967	1,2-dihydroxy-3-keto-5-methylthiopentene dioxygenase [EC:1.13.11.53 1.13.11.54]
comp15982_c0_seq1|m.25341	K06816	golgi apparatus protein 1
comp15990_c0_seq1|m.25374	K04710	ceramide synthetase [EC:2.3.1.24]
comp15993_c0_seq2|m.25396	K07200	5'-AMP-activated protein kinase, regulatory gamma subunit
comp15996_c0_seq5|m.25413	K18426	ethylmalonyl-CoA/methylmalonyl-CoA decarboxylase [EC:4.1.1.94 7.2.4.3]
comp15996_c0_seq6|m.25414	K18426	ethylmalonyl-CoA/methylmalonyl-CoA decarboxylase [EC:4.1.1.94 7.2.4.3]
comp16008_c0_seq6|m.25460	K09565	peptidyl-prolyl isomerase F (cyclophilin D) [EC:5.2.1.8]
comp16010_c0_seq2|m.25473	K05757	actin related protein 2/3 complex, subunit 1A/1B
comp16010_c0_seq3|m.25474	K05757	actin related protein 2/3 complex, subunit 1A/1B
comp16014_c0_seq5|m.25496	K10413	dynein heavy chain 1, cytosolic
comp16016_c0_seq1|m.25501	K03164	DNA topoisomerase II [EC:5.99.1.3]
comp16016_c0_seq3|m.25508	K03164	DNA topoisomerase II [EC:5.99.1.3]
comp16022_c0_seq4|m.25531	K01490	AMP deaminase [EC:3.5.4.6]
comp16022_c0_seq5|m.25532	K01490	AMP deaminase [EC:3.5.4.6]
comp16022_c0_seq6|m.25533	K01490	AMP deaminase [EC:3.5.4.6]
comp16022_c0_seq7|m.25534	K01490	AMP deaminase [EC:3.5.4.6]
comp16022_c0_seq8|m.25535	K01490	AMP deaminase [EC:3.5.4.6]
comp16022_c0_seq9|m.25536	K01490	AMP deaminase [EC:3.5.4.6]
comp1602_c0_seq1|m.296	K01230	mannosyl-oligosaccharide alpha-1,2-mannosidase [EC:3.2.1.113]
comp16035_c0_seq2|m.25572	K12860	pre-mRNA-splicing factor CDC5/CEF1
comp16036_c0_seq1|m.25573	K10415	dynein intermediate chain, cytosolic
comp16042_c0_seq10|m.25601	K02147	V-type H+-transporting ATPase subunit B
comp16042_c0_seq3|m.25591	K02412	flagellum-specific ATP synthase [EC:7.1.2.2]
comp16042_c0_seq6|m.25595	K02412	flagellum-specific ATP synthase [EC:7.1.2.2]
comp16044_c0_seq3|m.25610	K11422	histone-lysine N-methyltransferase SETD1 [EC:2.1.1.43]
comp16045_c0_seq2|m.25613	K03134	transcription initiation factor TFIID subunit 10
comp16048_c0_seq1|m.25627	K11592	endoribonuclease Dicer [EC:3.1.26.-]
comp16048_c0_seq10|m.25648	K11592	endoribonuclease Dicer [EC:3.1.26.-]
comp16048_c0_seq12|m.25655	K11592	endoribonuclease Dicer [EC:3.1.26.-]
comp16048_c0_seq3|m.25631	K11592	endoribonuclease Dicer [EC:3.1.26.-]
comp16052_c0_seq1|m.25667	K18134	EGF domain-specific O-GlcNAc transferase [EC:2.4.1.255]
comp16052_c0_seq3|m.25669	K18134	EGF domain-specific O-GlcNAc transferase [EC:2.4.1.255]
comp16056_c0_seq1|m.25678	K06100	symplekin
comp16056_c0_seq2|m.25679	K06100	symplekin
comp16062_c0_seq1|m.25701	K20180	vacuolar protein sorting-associated protein 16
comp16062_c0_seq12|m.25711	K20180	vacuolar protein sorting-associated protein 16
comp16068_c0_seq1|m.25728	K14323	protein CASC3
comp16068_c0_seq2|m.25730	K14323	protein CASC3
comp16076_c0_seq3|m.25763	K13515	lysophospholipid acyltransferase 5 [EC:2.3.1.23 2.3.1.-]
comp16082_c0_seq3|m.25773	K01672	carbonic anhydrase [EC:4.2.1.1]
comp16085_c0_seq1|m.25781	K09203	early growth response protein 1
comp16085_c0_seq2|m.25783	K09203	early growth response protein 1
comp16085_c0_seq4|m.25787	K09203	early growth response protein 1
comp16085_c0_seq5|m.25789	K09203	early growth response protein 1
comp16096_c0_seq1|m.25848	K16939	septin 6/8/11
comp16096_c0_seq2|m.25850	K16939	septin 6/8/11
comp1609_c0_seq1|m.303	K11155	diacylglycerol O-acyltransferase 1 [EC:2.3.1.20 2.3.1.75 2.3.1.76]
comp16111_c0_seq2|m.25902	K08272	calcium binding protein 39
comp16111_c0_seq3|m.25904	K08272	calcium binding protein 39
comp16114_c0_seq1|m.25913	K18179	cytochrome c oxidase assembly factor 6
comp16115_c0_seq1|m.25920	K06271	talin
comp16115_c0_seq2|m.25926	K06271	talin
comp16122_c0_seq1|m.25964	K18159	NADH dehydrogenase [ubiquinone] 1 alpha subcomplex assembly factor 1
comp16122_c0_seq2|m.25966	K18159	NADH dehydrogenase [ubiquinone] 1 alpha subcomplex assembly factor 1
comp16123_c0_seq1|m.25969	K08343	ubiquitin-like-conjugating enzyme ATG3
comp16123_c0_seq2|m.25970	K08343	ubiquitin-like-conjugating enzyme ATG3
comp16124_c0_seq2|m.25973	K02325	DNA polymerase epsilon subunit 2 [EC:2.7.7.7]
comp16124_c0_seq5|m.25976	K02325	DNA polymerase epsilon subunit 2 [EC:2.7.7.7]
comp16126_c0_seq2|m.25993	K12619	5'-3' exoribonuclease 2 [EC:3.1.13.-]
comp16130_c0_seq1|m.26013	K04698	suppressor of cytokine signaling 5
comp16134_c0_seq3|m.26029	K17820	ATP-dependent RNA helicase DHX33 [EC:3.6.4.13]
comp16139_c0_seq1|m.26059	K09518	DnaJ homolog subfamily B member 12
comp16139_c0_seq2|m.26060	K09518	DnaJ homolog subfamily B member 12
comp1613_c0_seq1|m.308	K13176	THO complex subunit 7
comp16141_c1_seq1|m.26064	K12893	splicing factor, arginine/serine-rich 4/5/6
comp16143_c0_seq4|m.26074	K02353	segment polarity protein dishevelled
comp16147_c0_seq2|m.26091	K15053	charged multivesicular body protein 7
comp16147_c0_seq3|m.26092	K15053	charged multivesicular body protein 7
comp16149_c0_seq1|m.26094	K16175	protein scribble
comp16149_c0_seq2|m.26095	K16175	protein scribble
comp16149_c0_seq3|m.26098	K16175	protein scribble
comp16156_c0_seq3|m.26114	K05699	actinin alpha 1/4
comp16163_c0_seq2|m.26151	K14573	nucleolar protein 4
comp16163_c0_seq5|m.26155	K14573	nucleolar protein 4
comp16166_c0_seq3|m.26167	K00167	2-oxoisovalerate dehydrogenase E1 component beta subunit [EC:1.2.4.4]
comp1616_c0_seq1|m.312	K02540	DNA replication licensing factor MCM2 [EC:3.6.4.12]
comp16171_c0_seq2|m.26179	K05628	arginine-glutamic acid dipeptide repeats protein
comp16182_c0_seq2|m.26257	K01930	folylpolyglutamate synthase [EC:6.3.2.17]
comp16182_c0_seq5|m.26261	K01930	folylpolyglutamate synthase [EC:6.3.2.17]
comp16185_c0_seq1|m.26269	K06126	ubiquinone biosynthesis monooxygenase Coq6 [EC:1.14.13.-]
comp16185_c0_seq2|m.26270	K06126	ubiquinone biosynthesis monooxygenase Coq6 [EC:1.14.13.-]
comp16195_c0_seq2|m.26314	K06171	nicastrin
comp16198_c0_seq2|m.26341	K01489	cytidine deaminase [EC:3.5.4.5]
comp16200_c0_seq4|m.26358	K08271	STE20-related kinase adapter protein alpha
comp16203_c0_seq1|m.26368	K02325	DNA polymerase epsilon subunit 2 [EC:2.7.7.7]
comp16207_c0_seq1|m.26380	K00166	2-oxoisovalerate dehydrogenase E1 component alpha subunit [EC:1.2.4.4]
comp16207_c0_seq2|m.26381	K00166	2-oxoisovalerate dehydrogenase E1 component alpha subunit [EC:1.2.4.4]
comp16207_c0_seq3|m.26382	K00166	2-oxoisovalerate dehydrogenase E1 component alpha subunit [EC:1.2.4.4]
comp16207_c0_seq4|m.26383	K00166	2-oxoisovalerate dehydrogenase E1 component alpha subunit [EC:1.2.4.4]
comp16213_c0_seq1|m.26394	K12396	AP-3 complex subunit delta
comp16214_c0_seq1|m.26396	K09594	folliculin
comp16239_c0_seq1|m.26478	K11757	protein polybromo-1
comp16239_c0_seq2|m.26479	K11757	protein polybromo-1
comp16239_c0_seq3|m.26481	K11757	protein polybromo-1
comp16250_c0_seq2|m.26516	K02540	DNA replication licensing factor MCM2 [EC:3.6.4.12]
comp16256_c0_seq2|m.26545	K05289	glycosylphosphatidylinositol transamidase
comp16258_c0_seq3|m.26555	K08873	serine/threonine-protein kinase SMG1 [EC:2.7.11.1]
comp16258_c0_seq4|m.26558	K08873	serine/threonine-protein kinase SMG1 [EC:2.7.11.1]
comp16261_c0_seq1|m.26581	K00710	polypeptide N-acetylgalactosaminyltransferase [EC:2.4.1.41]
comp16265_c0_seq5|m.26599	K12562	amphiphysin
comp16268_c0_seq4|m.26612	K11643	chromodomain-helicase-DNA-binding protein 4 [EC:3.6.4.12]
comp16271_c0_seq2|m.26621	K14035	nuclear receptor subfamily 1 group I
comp16274_c0_seq1|m.26623	K07188	hormone-sensitive lipase [EC:3.1.1.79]
comp16274_c0_seq2|m.26624	K07188	hormone-sensitive lipase [EC:3.1.1.79]
comp16275_c0_seq1|m.26626	K08840	TRAF2 and NCK interacting kinase [EC:2.7.11.1]
comp16277_c0_seq4|m.26633	K17767	AH receptor-interacting protein
comp16282_c0_seq1|m.26652	K14297	nuclear pore complex protein Nup98-Nup96
comp16282_c0_seq1|m.26651	K14297	nuclear pore complex protein Nup98-Nup96
comp16282_c0_seq2|m.26654	K14297	nuclear pore complex protein Nup98-Nup96
comp16282_c0_seq3|m.26656	K14297	nuclear pore complex protein Nup98-Nup96
comp16284_c0_seq1|m.26679	K02154	V-type H+-transporting ATPase subunit a
comp16284_c0_seq4|m.26685	K02154	V-type H+-transporting ATPase subunit a
comp16291_c0_seq1|m.26707	K12857	Prp8 binding protein
comp16293_c0_seq1|m.26709	K00111	glycerol-3-phosphate dehydrogenase [EC:1.1.5.3]
comp16297_c0_seq1|m.26718	K01425	glutaminase [EC:3.5.1.2]
comp16299_c0_seq1|m.26725	K01869	leucyl-tRNA synthetase [EC:6.1.1.4]
comp16303_c0_seq1|m.26738	K14564	nucleolar protein 56
comp16308_c0_seq3|m.26757	K03860	phosphatidylinositol glycan, class Q
comp16317_c0_seq1|m.26790	K09288	coiled-coil domain-containing protein 6
comp16318_c0_seq2|m.26793	K00993	ethanolaminephosphotransferase [EC:2.7.8.1]
comp16318_c0_seq4|m.26794	K13644	choline/ethanolamine phosphotransferase [EC:2.7.8.1 2.7.8.2]
comp16319_c0_seq4|m.26805	K00787	farnesyl diphosphate synthase [EC:2.5.1.1 2.5.1.10]
comp16324_c0_seq1|m.26814	K14400	pre-mRNA cleavage complex 2 protein Pcf11
comp16325_c0_seq1|m.26818	K04445	ribosomal protein S6 kinase alpha-5 [EC:2.7.11.1]
comp16327_c0_seq1|m.26825	K02156	aubergine
comp16333_c0_seq2|m.26850	K14620	riboflavin transporter 2
comp16343_c0_seq2|m.26902	K16621	bone morphogenetic protein 7
comp1634_c0_seq1|m.329	K12864	beta-catenin-like protein 1
comp16354_c0_seq1|m.26964	K05747	Wiskott-Aldrich syndrome protein
comp16358_c0_seq1|m.26976	K14618	methylmalonic aciduria homocystinuria type C protein
comp16358_c0_seq4|m.26979	K14618	methylmalonic aciduria homocystinuria type C protein
comp1635_c0_seq1|m.330	K06662	cell cycle checkpoint protein
comp16360_c0_seq2|m.26984	K01939	adenylosuccinate synthase [EC:6.3.4.4]
comp16364_c0_seq1|m.26997	K11421	histone-lysine N-methyltransferase SETDB1 [EC:2.1.1.43]
comp16364_c0_seq3|m.27000	K11421	histone-lysine N-methyltransferase SETDB1 [EC:2.1.1.43]
comp16373_c0_seq1|m.27035	K15528	fatty acid amide hydrolase [EC:3.5.1.99]
comp16373_c0_seq4|m.27038	K15528	fatty acid amide hydrolase [EC:3.5.1.99]
comp16378_c0_seq7|m.27065	K13806	sn1-specific diacylglycerol lipase [EC:3.1.1.-]
comp16387_c0_seq2|m.27099	K04648	dynactin 1
comp16388_c0_seq1|m.27101	K20195	vacuolar fusion protein MON1
comp16390_c0_seq2|m.27119	K01873	valyl-tRNA synthetase [EC:6.1.1.9]
comp16391_c0_seq1|m.27122	K01404	leishmanolysin [EC:3.4.24.36]
comp16398_c0_seq1|m.27168	K03106	signal recognition particle subunit SRP54 [EC:3.6.5.4]
comp16399_c0_seq2|m.27170	K01027	3-oxoacid CoA-transferase [EC:2.8.3.5]
comp1639_c0_seq1|m.334	K00894	ethanolamine kinase [EC:2.7.1.82]
comp16420_c0_seq2|m.27268	K08737	DNA mismatch repair protein MSH6
comp16423_c0_seq1|m.27279	K02602	cytoplasmic polyadenylation element-binding protein
comp16423_c0_seq2|m.27280	K02602	cytoplasmic polyadenylation element-binding protein
comp16423_c0_seq4|m.27282	K02602	cytoplasmic polyadenylation element-binding protein
comp16426_c0_seq1|m.27283	K01539	sodium/potassium-transporting ATPase subunit alpha [EC:3.6.3.9]
comp16427_c0_seq3|m.27286	K01294	carboxypeptidase E [EC:3.4.17.10]
comp16431_c0_seq1|m.27290	K10726	replicative DNA helicase Mcm [EC:3.6.4.-]
comp16433_c0_seq2|m.27303	K00452	3-hydroxyanthranilate 3,4-dioxygenase [EC:1.13.11.6]
comp16440_c0_seq2|m.27322	K12869	crooked neck
comp16449_c0_seq1|m.27353	K10846	DNA excision repair protein ERCC-5
comp16449_c0_seq2|m.27356	K10846	DNA excision repair protein ERCC-5
comp16449_c0_seq3|m.27357	K10846	DNA excision repair protein ERCC-5
comp16449_c0_seq4|m.27360	K10846	DNA excision repair protein ERCC-5
comp16450_c0_seq3|m.27364	K03351	anaphase-promoting complex subunit 4
comp16453_c0_seq1|m.27372	K05668	ATP-binding cassette, subfamily C (CFTR/MRP), member 5
comp16455_c0_seq1|m.27375	K16343	calcium-independent phospholipase A2 [EC:3.1.1.4]
comp16457_c0_seq3|m.27380	K10373	tropomyosin 1
comp16463_c0_seq1|m.27390	K03848	alpha-1,3-glucosyltransferase [EC:2.4.1.267]
comp16463_c0_seq3|m.27392	K03848	alpha-1,3-glucosyltransferase [EC:2.4.1.267]
comp16463_c0_seq4|m.27394	K03848	alpha-1,3-glucosyltransferase [EC:2.4.1.267]
comp16469_c0_seq1|m.27408	K05096	FMS-like tyrosine kinase 1 [EC:2.7.10.1]
comp16469_c0_seq2|m.27410	K05096	FMS-like tyrosine kinase 1 [EC:2.7.10.1]
comp16474_c0_seq2|m.27424	K14300	nuclear pore complex protein Nup133
comp16474_c0_seq3|m.27427	K14300	nuclear pore complex protein Nup133
comp16475_c0_seq1|m.27430	K05629	atrophin-1 interacting protein 1
comp16475_c0_seq2|m.27435	K05629	atrophin-1 interacting protein 1
comp16481_c0_seq2|m.27465	K03125	transcription initiation factor TFIID subunit 1
comp16493_c0_seq1|m.27512	K00030	isocitrate dehydrogenase (NAD+) [EC:1.1.1.41]
comp16495_c0_seq4|m.27524	K09680	type II pantothenate kinase [EC:2.7.1.33]
comp16497_c0_seq4|m.27530	K20217	ubiquitin-conjugating enzyme E2 E [EC:2.3.2.23]
comp16502_c0_seq3|m.27552	K12617	DNA topoisomerase 2-associated protein PAT1
comp16504_c0_seq1|m.27570	K11644	paired amphipathic helix protein Sin3a
comp16504_c0_seq2|m.27573	K11644	paired amphipathic helix protein Sin3a
comp16506_c0_seq1|m.27581	K01887	arginyl-tRNA synthetase [EC:6.1.1.19]
comp16531_c0_seq1|m.27696	K12795	suppressor of G2 allele of SKP1
comp16537_c0_seq1|m.27714	K07968	beta-1,4-galactosyltransferase 3 [EC:2.4.1.90 2.4.1.38 2.4.1.-]
comp16540_c0_seq1|m.27719	K17065	dynamin 1-like protein [EC:3.6.5.5]
comp16540_c0_seq2|m.27721	K17065	dynamin 1-like protein [EC:3.6.5.5]
comp16541_c0_seq2|m.27735	K10691	E3 ubiquitin-protein ligase UBR4 [EC:2.3.2.27]
comp16545_c0_seq4|m.27770	K09526	DnaJ homolog subfamily C member 6
comp16547_c0_seq1|m.27780	K05755	actin related protein 2/3 complex, subunit 4
comp16558_c0_seq1|m.27814	K16799	transcriptional activator cubitus interruptus
comp16558_c0_seq5|m.27820	K16799	transcriptional activator cubitus interruptus
comp16571_c0_seq1|m.27883	K08874	transformation/transcription domain-associated protein
comp16585_c0_seq2|m.27942	K01230	mannosyl-oligosaccharide alpha-1,2-mannosidase [EC:3.2.1.113]
comp16585_c0_seq3|m.27944	K01230	mannosyl-oligosaccharide alpha-1,2-mannosidase [EC:3.2.1.113]
comp16588_c0_seq2|m.27947	K01194	alpha,alpha-trehalase [EC:3.2.1.28]
comp16588_c0_seq4|m.27949	K01194	alpha,alpha-trehalase [EC:3.2.1.28]
comp16589_c0_seq2|m.27953	K04351	Rap guanine nucleotide exchange factor 4
comp16589_c0_seq4|m.27958	K04351	Rap guanine nucleotide exchange factor 4
comp16593_c0_seq1|m.27983	K15173	transcription termination factor 2 [EC:3.6.4.-]
comp16597_c0_seq1|m.27998	K12839	survival of motor neuron-related-splicing factor 30
comp1659_c0_seq1|m.364	K07562	nonsense-mediated mRNA decay protein 3
comp16600_c0_seq1|m.28003	K14570	RNA exonuclease 1 [EC:3.1.-.-]
comp16600_c0_seq2|m.28004	K14570	RNA exonuclease 1 [EC:3.1.-.-]
comp16600_c0_seq4|m.28005	K14570	RNA exonuclease 1 [EC:3.1.-.-]
comp16600_c0_seq5|m.28006	K14570	RNA exonuclease 1 [EC:3.1.-.-]
comp16608_c0_seq1|m.28094	K02377	GDP-L-fucose synthase [EC:1.1.1.271]
comp16608_c0_seq3|m.28096	K02377	GDP-L-fucose synthase [EC:1.1.1.271]
comp16608_c0_seq4|m.28097	K02377	GDP-L-fucose synthase [EC:1.1.1.271]
comp16608_c0_seq5|m.28098	K02377	GDP-L-fucose synthase [EC:1.1.1.271]
comp16608_c0_seq6|m.28099	K02377	GDP-L-fucose synthase [EC:1.1.1.271]
comp16623_c0_seq1|m.28157	K11718	UDP-glucose:glycoprotein glucosyltransferase [EC:2.4.1.-]
comp16625_c0_seq1|m.28160	K12882	nuclear cap-binding protein subunit 1
comp16627_c0_seq3|m.28173	K02085	adenomatosis polyposis coli protein
comp16631_c0_seq5|m.28202	K01115	phospholipase D1/2 [EC:3.1.4.4]
comp16635_c0_seq1|m.28230	K08272	calcium binding protein 39
comp16635_c0_seq2|m.28232	K08272	calcium binding protein 39
comp16635_c0_seq2|m.28234	K08272	calcium binding protein 39
comp16636_c0_seq1|m.28235	K07188	hormone-sensitive lipase [EC:3.1.1.79]
comp16637_c0_seq2|m.28237	K05750	NCK-associated protein 1
comp16640_c0_seq1|m.28241	K10609	cullin 4
comp16649_c0_seq1|m.28279	K06699	proteasome activator subunit 4
comp16649_c0_seq5|m.28285	K06699	proteasome activator subunit 4
comp16654_c0_seq1|m.28306	K04443	mitogen-activated protein kinase-activated protein kinase 2 [EC:2.7.11.1]
comp16656_c0_seq1|m.28310	K14296	nuclear pore complex protein Nup153
comp16657_c0_seq1|m.28318	K00486	kynurenine 3-monooxygenase [EC:1.14.13.9]
comp16667_c0_seq2|m.28354	K00002	alcohol dehydrogenase (NADP+) [EC:1.1.1.2]
comp16667_c0_seq3|m.28355	K00002	alcohol dehydrogenase (NADP+) [EC:1.1.1.2]
comp16669_c0_seq2|m.28361	K04409	p21-activated kinase 1 [EC:2.7.11.1]
comp16673_c0_seq2|m.28372	K05850	Ca2+ transporting ATPase, plasma membrane [EC:3.6.3.8]
comp16679_c0_seq1|m.28385	K03514	non-canonical poly(A) RNA polymerase PAPD5/7 [EC:2.7.7.19]
comp1667_c0_seq1|m.371	K00798	cob(I)alamin adenosyltransferase [EC:2.5.1.17]
comp16687_c0_seq1|m.28428	K03364	cell division cycle 20-like protein 1, cofactor of APC complex
comp16690_c0_seq2|m.28440	K11839	ubiquitin carboxyl-terminal hydrolase 8 [EC:3.4.19.12]
comp16691_c0_seq5|m.28444	K00993	ethanolaminephosphotransferase [EC:2.7.8.1]
comp16691_c0_seq6|m.28445	K00993	ethanolaminephosphotransferase [EC:2.7.8.1]
comp16691_c0_seq7|m.28446	K00993	ethanolaminephosphotransferase [EC:2.7.8.1]
comp16694_c0_seq1|m.28455	K14402	cleavage and polyadenylation specificity factor subunit 2
comp16694_c0_seq2|m.28456	K14402	cleavage and polyadenylation specificity factor subunit 2
comp16696_c0_seq3|m.28461	K05677	ATP-binding cassette, subfamily D (ALD), member 3
comp16696_c0_seq4|m.28462	K05677	ATP-binding cassette, subfamily D (ALD), member 3
comp16701_c0_seq3|m.28485	K09592	hypoxia-inducible factor prolyl hydroxylase [EC:1.14.11.29]
comp16727_c0_seq1|m.28604	K12567	titin [EC:2.7.11.1]
comp16727_c0_seq2|m.28609	K12567	titin [EC:2.7.11.1]
comp1672_c0_seq1|m.374	K05704	tyrosine-protein kinase Src [EC:2.7.10.2]
comp16733_c0_seq2|m.28646	K03099	son of sevenless
comp16733_c0_seq4|m.28650	K03099	son of sevenless
comp16748_c0_seq2|m.28725	K05736	p21-activated kinase 5 [EC:2.7.11.1]
comp16748_c0_seq3|m.28726	K05734	p21-activated kinase 4 [EC:2.7.11.1]
comp16748_c0_seq6|m.28729	K05736	p21-activated kinase 5 [EC:2.7.11.1]
comp1674_c0_seq2|m.378	K02202	cyclin-dependent kinase 7 [EC:2.7.11.22 2.7.11.23]
comp16753_c0_seq1|m.28745	K01197	hyaluronoglucosaminidase [EC:3.2.1.35]
comp16753_c0_seq2|m.28746	K01197	hyaluronoglucosaminidase [EC:3.2.1.35]
comp16753_c0_seq3|m.28747	K01197	hyaluronoglucosaminidase [EC:3.2.1.35]
comp16758_c0_seq2|m.28765	K18464	WASH complex subunit strumpellin
comp16758_c0_seq5|m.28770	K18464	WASH complex subunit strumpellin
comp16764_c0_seq4|m.28799	K21798	phosphatidylinositol 4-phosphatase [EC:3.1.3.-]
comp16785_c0_seq1|m.28891	K07178	RIO kinase 1 [EC:2.7.11.1]
comp1678_c0_seq1|m.387	K01876	aspartyl-tRNA synthetase [EC:6.1.1.12]
comp16794_c0_seq1|m.28931	K14163	bifunctional glutamyl/prolyl-tRNA synthetase [EC:6.1.1.17 6.1.1.15]
comp16794_c0_seq2|m.28932	K14163	bifunctional glutamyl/prolyl-tRNA synthetase [EC:6.1.1.17 6.1.1.15]
comp16794_c0_seq7|m.28940	K14163	bifunctional glutamyl/prolyl-tRNA synthetase [EC:6.1.1.17 6.1.1.15]
comp16794_c0_seq8|m.28941	K14163	bifunctional glutamyl/prolyl-tRNA synthetase [EC:6.1.1.17 6.1.1.15]
comp16795_c0_seq2|m.28944	K03353	anaphase-promoting complex subunit 6
comp16795_c0_seq4|m.28945	K03353	anaphase-promoting complex subunit 6
comp16795_c0_seq5|m.28946	K03353	anaphase-promoting complex subunit 6
comp16796_c0_seq1|m.28949	K05099	proto-oncogene tyrosine-protein kinase Met [EC:2.7.10.1]
comp16796_c0_seq3|m.28952	K05099	proto-oncogene tyrosine-protein kinase Met [EC:2.7.10.1]
comp16800_c0_seq1|m.28971	K03842	beta-1,4-mannosyltransferase [EC:2.4.1.142]
comp16801_c0_seq5|m.28978	K06699	proteasome activator subunit 4
comp16806_c0_seq5|m.29030	K15528	fatty acid amide hydrolase [EC:3.5.1.99]
comp16806_c0_seq8|m.29037	K15528	fatty acid amide hydrolase [EC:3.5.1.99]
comp16807_c0_seq1|m.29039	K08874	transformation/transcription domain-associated protein
comp16807_c0_seq1|m.29040	K08874	transformation/transcription domain-associated protein
comp16807_c0_seq2|m.29045	K08874	transformation/transcription domain-associated protein
comp16807_c0_seq3|m.29050	K08874	transformation/transcription domain-associated protein
comp16807_c0_seq5|m.29062	K08874	transformation/transcription domain-associated protein
comp16807_c0_seq6|m.29067	K08874	transformation/transcription domain-associated protein
comp16807_c0_seq8|m.29078	K08874	transformation/transcription domain-associated protein
comp16810_c0_seq7|m.29096	K18465	WASH complex subunit 7
comp16815_c0_seq2|m.29169	K11253	histone H3
comp16815_c0_seq3|m.29173	K11253	histone H3
comp16819_c0_seq1|m.29187	K10841	DNA excision repair protein ERCC-6
comp16819_c0_seq2|m.29188	K10841	DNA excision repair protein ERCC-6
comp16819_c0_seq3|m.29189	K10841	DNA excision repair protein ERCC-6
comp16819_c0_seq4|m.29190	K10841	DNA excision repair protein ERCC-6
comp16821_c0_seq2|m.29193	K11253	histone H3
comp16824_c0_seq10|m.29224	K01539	sodium/potassium-transporting ATPase subunit alpha [EC:3.6.3.9]
comp16824_c0_seq2|m.29208	K01539	sodium/potassium-transporting ATPase subunit alpha [EC:3.6.3.9]
comp16824_c0_seq3|m.29210	K01539	sodium/potassium-transporting ATPase subunit alpha [EC:3.6.3.9]
comp16824_c0_seq8|m.29220	K01539	sodium/potassium-transporting ATPase subunit alpha [EC:3.6.3.9]
comp16841_c0_seq5|m.29322	K06620	transcription factor E2F3
comp16841_c0_seq6|m.29323	K06620	transcription factor E2F3
comp16854_c0_seq3|m.29387	K00693	glycogen synthase [EC:2.4.1.11]
comp16859_c0_seq1|m.29413	K01555	fumarylacetoacetase [EC:3.7.1.2]
comp16865_c0_seq2|m.29433	K00515	beta-carotene 15,15'-dioxygenase [EC:1.13.11.63]
comp16865_c0_seq3|m.29434	K00515	beta-carotene 15,15'-dioxygenase [EC:1.13.11.63]
comp16872_c0_seq1|m.29483	K07968	beta-1,4-galactosyltransferase 3 [EC:2.4.1.90 2.4.1.38 2.4.1.-]
comp16875_c0_seq2|m.29522	K20703	FAS-associated factor 1
comp16875_c0_seq3|m.29523	K20703	FAS-associated factor 1
comp16895_c0_seq3|m.29632	K12572	PAB-dependent poly(A)-specific ribonuclease subunit 3
comp16895_c0_seq4|m.29633	K12572	PAB-dependent poly(A)-specific ribonuclease subunit 3
comp16901_c0_seq6|m.29674	K01758	cystathionine gamma-lyase [EC:4.4.1.1]
comp16905_c0_seq1|m.29751	K00717	glycoprotein 6-alpha-L-fucosyltransferase [EC:2.4.1.68]
comp1690_c0_seq1|m.401	K00999	CDP-diacylglycerol--inositol 3-phosphatidyltransferase [EC:2.7.8.11]
comp16912_c0_seq1|m.29784	K17722	dihydropyrimidine dehydrogenase (NAD+) subunit PreT [EC:1.3.1.1]
comp16912_c0_seq2|m.29785	K00207	dihydropyrimidine dehydrogenase (NADP+) [EC:1.3.1.2]
comp16912_c0_seq3|m.29787	K00207	dihydropyrimidine dehydrogenase (NADP+) [EC:1.3.1.2]
comp16912_c0_seq4|m.29790	K00207	dihydropyrimidine dehydrogenase (NADP+) [EC:1.3.1.2]
comp16912_c0_seq5|m.29792	K00207	dihydropyrimidine dehydrogenase (NADP+) [EC:1.3.1.2]
comp16912_c0_seq6|m.29794	K00207	dihydropyrimidine dehydrogenase (NADP+) [EC:1.3.1.2]
comp16917_c0_seq1|m.29865	K14209	solute carrier family 36 (proton-coupled amino acid transporter)
comp16917_c0_seq2|m.29866	K14209	solute carrier family 36 (proton-coupled amino acid transporter)
comp16917_c0_seq3|m.29868	K14209	solute carrier family 36 (proton-coupled amino acid transporter)
comp16917_c0_seq9|m.29875	K14209	solute carrier family 36 (proton-coupled amino acid transporter)
comp16919_c0_seq4|m.29889	K22290	alpha-2-macroglobulin receptor-associated protein
comp16921_c0_seq2|m.29896	K03355	anaphase-promoting complex subunit 8
comp16921_c0_seq3|m.29898	K03355	anaphase-promoting complex subunit 8
comp16922_c0_seq2|m.29902	K00207	dihydropyrimidine dehydrogenase (NADP+) [EC:1.3.1.2]
comp16924_c0_seq1|m.29908	K03017	DNA-directed RNA polymerase II subunit RPB9
comp16929_c0_seq1|m.29933	K12192	charged multivesicular body protein 2B
comp16929_c0_seq2|m.29934	K12192	charged multivesicular body protein 2B
comp16933_c0_seq4|m.29953	K05734	p21-activated kinase 4 [EC:2.7.11.1]
comp16939_c0_seq2|m.29970	K18753	butyrate response factor
comp16948_c0_seq6|m.30006	K14190	GDP-L-galactose phosphorylase [EC:2.7.7.69]
comp1694_c0_seq1|m.406	K03870	cullin 2
comp16951_c0_seq3|m.30009	K03097	casein kinase II subunit alpha [EC:2.7.11.1]
comp16970_c0_seq1|m.30122	K01613	phosphatidylserine decarboxylase [EC:4.1.1.65]
comp16970_c0_seq2|m.30123	K01613	phosphatidylserine decarboxylase [EC:4.1.1.65]
comp16972_c0_seq1|m.30127	K13711	phosphatidylinositol 4-kinase type 2 [EC:2.7.1.67]
comp16972_c0_seq2|m.30128	K13711	phosphatidylinositol 4-kinase type 2 [EC:2.7.1.67]
comp16973_c0_seq2|m.30131	K03028	26S proteasome regulatory subunit N1
comp16983_c0_seq11|m.30216	K11594	ATP-dependent RNA helicase DDX3X [EC:3.6.4.13]
comp16983_c0_seq3|m.30205	K11594	ATP-dependent RNA helicase DDX3X [EC:3.6.4.13]
comp16985_c0_seq2|m.30225	K15542	polyadenylation factor subunit 2
comp16986_c0_seq11|m.30258	K07203	serine/threonine-protein kinase mTOR [EC:2.7.11.1]
comp16986_c0_seq13|m.30262	K07203	serine/threonine-protein kinase mTOR [EC:2.7.11.1]
comp16986_c0_seq15|m.30265	K07203	serine/threonine-protein kinase mTOR [EC:2.7.11.1]
comp16986_c0_seq7|m.30251	K07203	serine/threonine-protein kinase mTOR [EC:2.7.11.1]
comp16986_c0_seq8|m.30252	K07203	serine/threonine-protein kinase mTOR [EC:2.7.11.1]
comp16992_c0_seq5|m.30303	K03131	transcription initiation factor TFIID subunit 6
comp1699_c0_seq2|m.410	K19772	triacylglycerol lipase
comp17005_c0_seq1|m.30394	K02154	V-type H+-transporting ATPase subunit a
comp17005_c0_seq2|m.30395	K02154	V-type H+-transporting ATPase subunit a
comp17005_c0_seq3|m.30396	K02154	V-type H+-transporting ATPase subunit a
comp17005_c0_seq4|m.30397	K02154	V-type H+-transporting ATPase subunit a
comp17005_c0_seq7|m.30401	K02154	V-type H+-transporting ATPase subunit a
comp17005_c0_seq9|m.30404	K02154	V-type H+-transporting ATPase subunit a
comp17010_c0_seq2|m.30436	K11851	ubiquitin carboxyl-terminal hydrolase 30 [EC:3.4.19.12]
comp17011_c0_seq6|m.30441	K12836	splicing factor U2AF 35 kDa subunit
comp17011_c0_seq7|m.30443	K12836	splicing factor U2AF 35 kDa subunit
comp17019_c0_seq1|m.30470	K15046	influenza virus NS1A-binding protein
comp17020_c0_seq1|m.30472	K20404	DEP domain-containing protein 5
comp17020_c0_seq10|m.30486	K20404	DEP domain-containing protein 5
comp17020_c0_seq2|m.30474	K20404	DEP domain-containing protein 5
comp17020_c0_seq4|m.30478	K20404	DEP domain-containing protein 5
comp17029_c0_seq3|m.30530	K13299	glutathione S-transferase kappa 1 [EC:2.5.1.18]
comp17036_c0_seq2|m.30553	K15164	mediator of RNA polymerase II transcription subunit 13
comp17036_c0_seq3|m.30554	K15164	mediator of RNA polymerase II transcription subunit 13
comp17045_c0_seq1|m.30642	K04368	mitogen-activated protein kinase kinase 1 [EC:2.7.12.2]
comp17046_c0_seq2|m.30646	K16186	Ras-related GTP-binding protein C/D
comp17046_c0_seq3|m.30647	K16186	Ras-related GTP-binding protein C/D
comp17061_c0_seq1|m.30712	K05658	ATP-binding cassette, subfamily B (MDR/TAP), member 1 [EC:7.6.2.2]
comp17061_c0_seq2|m.30713	K05658	ATP-binding cassette, subfamily B (MDR/TAP), member 1 [EC:7.6.2.2]
comp17064_c0_seq2|m.30721	K06664	peroxin-2
comp17064_c0_seq4|m.30723	K06664	peroxin-2
comp17065_c0_seq2|m.30726	K14400	pre-mRNA cleavage complex 2 protein Pcf11
comp17068_c0_seq4|m.30740	K17637	exocyst complex component 2
comp17068_c0_seq6|m.30744	K17637	exocyst complex component 2
comp1706_c0_seq1|m.417	K07206	tuberous sclerosis 1
comp1706_c0_seq2|m.418	K07206	tuberous sclerosis 1
comp17070_c0_seq1|m.30751	K01425	glutaminase [EC:3.5.1.2]
comp17070_c0_seq3|m.30754	K01425	glutaminase [EC:3.5.1.2]
comp17070_c0_seq4|m.30756	K01425	glutaminase [EC:3.5.1.2]
comp17070_c0_seq5|m.30758	K01425	glutaminase [EC:3.5.1.2]
comp17078_c0_seq6|m.30800	K10858	DNA mismatch repair protein PMS2
comp17078_c0_seq7|m.30802	K10858	DNA mismatch repair protein PMS2
comp17080_c0_seq1|m.30818	K17920	sorting nexin-5/6/32
comp17080_c0_seq3|m.30819	K17920	sorting nexin-5/6/32
comp17080_c0_seq4|m.30820	K17920	sorting nexin-5/6/32
comp17081_c0_seq4|m.30826	K22913	phosphatidylinositol 3,5-bisphosphate 5-phosphatase [EC:3.1.3.-]
comp17085_c0_seq4|m.30853	K15728	phosphatidate phosphatase LPIN [EC:3.1.3.4]
comp17091_c0_seq2|m.30865	K01847	methylmalonyl-CoA mutase [EC:5.4.99.2]
comp17102_c0_seq2|m.30930	K10088	protein OS-9
comp17106_c0_seq3|m.30959	K12893	splicing factor, arginine/serine-rich 4/5/6
comp1710_c0_seq2|m.422	K02602	cytoplasmic polyadenylation element-binding protein
comp17110_c0_seq2|m.30974	K06129	lysophospholipase III [EC:3.1.1.5]
comp17112_c0_seq1|m.30977	K10260	F-box and WD-40 domain protein 7
comp17120_c0_seq3|m.31046	K00699	glucuronosyltransferase [EC:2.4.1.17]
comp17131_c0_seq2|m.31122	K12875	apoptotic chromatin condensation inducer in the nucleus
comp17131_c0_seq3|m.31123	K12875	apoptotic chromatin condensation inducer in the nucleus
comp17141_c0_seq1|m.31183	K08860	eukaryotic translation initiation factor 2-alpha kinase 3 [EC:2.7.11.1]
comp17141_c0_seq3|m.31186	K08860	eukaryotic translation initiation factor 2-alpha kinase 3 [EC:2.7.11.1]
comp17141_c0_seq4|m.31188	K08860	eukaryotic translation initiation factor 2-alpha kinase 3 [EC:2.7.11.1]
comp17141_c0_seq5|m.31190	K08860	eukaryotic translation initiation factor 2-alpha kinase 3 [EC:2.7.11.1]
comp17141_c0_seq6|m.31191	K08860	eukaryotic translation initiation factor 2-alpha kinase 3 [EC:2.7.11.1]
comp17145_c0_seq3|m.31211	K14963	COMPASS component SWD3
comp17149_c0_seq1|m.31226	K14018	phospholipase A-2-activating protein
comp17154_c0_seq3|m.31239	K01201	glucosylceramidase [EC:3.2.1.45]
comp17167_c0_seq5|m.31314	K04674	TGF-beta receptor type-1 [EC:2.7.11.30]
comp17167_c0_seq6|m.31322	K04674	TGF-beta receptor type-1 [EC:2.7.11.30]
comp17169_c0_seq2|m.31372	K14676	lysophospholipid hydrolase [EC:3.1.1.5]
comp17170_c0_seq1|m.31383	K04514	Rho-associated protein kinase 1 [EC:2.7.11.1]
comp17171_c0_seq1|m.31387	K10380	ankyrin
comp17172_c0_seq1|m.31393	K06125	4-hydroxybenzoate polyprenyltransferase [EC:2.5.1.39]
comp17172_c0_seq1|m.31394	K10755	replication factor C subunit 2/4
comp17172_c0_seq3|m.31399	K06125	4-hydroxybenzoate polyprenyltransferase [EC:2.5.1.39]
comp17172_c0_seq3|m.31398	K06125	4-hydroxybenzoate polyprenyltransferase [EC:2.5.1.39]
comp17172_c0_seq5|m.31403	K10755	replication factor C subunit 2/4
comp17172_c0_seq6|m.31404	K06125	4-hydroxybenzoate polyprenyltransferase [EC:2.5.1.39]
comp17174_c0_seq1|m.31415	K10687	ubiquitin-conjugating enzyme E2 F [EC:2.3.2.23]
comp17174_c1_seq3|m.31419	K02085	adenomatosis polyposis coli protein
comp17175_c0_seq7|m.31429	K01230	mannosyl-oligosaccharide alpha-1,2-mannosidase [EC:3.2.1.113]
comp17176_c0_seq8|m.31451	K19801	phosphatidylinositol 4-kinase B [EC:2.7.1.67]
comp17179_c0_seq1|m.31489	K03241	translation initiation factor eIF-2B subunit gamma
comp17179_c0_seq2|m.31490	K03241	translation initiation factor eIF-2B subunit gamma
comp17180_c0_seq1|m.31492	K03635	molybdopterin synthase catalytic subunit [EC:2.8.1.12]
comp17180_c0_seq5|m.31495	K03635	molybdopterin synthase catalytic subunit [EC:2.8.1.12]
comp17180_c0_seq6|m.31496	K03635	molybdopterin synthase catalytic subunit [EC:2.8.1.12]
comp17199_c0_seq2|m.31577	K06269	serine/threonine-protein phosphatase PP1 catalytic subunit [EC:3.1.3.16]
comp17203_c0_seq1|m.31645	K03469	ribonuclease HI [EC:3.1.26.4]
comp17203_c0_seq3|m.31647	K03469	ribonuclease HI [EC:3.1.26.4]
comp17203_c0_seq7|m.31651	K03469	ribonuclease HI [EC:3.1.26.4]
comp17217_c0_seq5|m.31720	K04423	mitogen-activated protein kinase kinase kinase 12 [EC:2.7.11.25]
comp17223_c0_seq1|m.31747	K11600	exosome complex component RRP41
comp17225_c0_seq3|m.31753	K15423	serine/threonine-protein phosphatase 4 catalytic subunit [EC:3.1.3.16]
comp17228_c0_seq1|m.31761	K07520	actin-binding LIM protein
comp17228_c0_seq2|m.31765	K07520	actin-binding LIM protein
comp17228_c0_seq3|m.31769	K07520	actin-binding LIM protein
comp17228_c0_seq4|m.31773	K07520	actin-binding LIM protein
comp17234_c0_seq2|m.31825	K05699	actinin alpha 1/4
comp17235_c0_seq1|m.31827	K01886	glutaminyl-tRNA synthetase [EC:6.1.1.18]
comp17235_c0_seq2|m.31828	K01886	glutaminyl-tRNA synthetase [EC:6.1.1.18]
comp17236_c0_seq1|m.31829	K10632	BRCA1-associated protein [EC:2.3.2.27]
comp17247_c0_seq2|m.31885	K12890	splicing factor, arginine/serine-rich 1
comp17249_c0_seq1|m.31890	K08960	casein kinase 1, epsilon [EC:2.7.11.1]
comp17251_c0_seq2|m.31891	K11825	AP-2 complex subunit beta-1
comp17254_c0_seq1|m.31894	K14325	RNA-binding protein with serine-rich domain 1
comp17256_c0_seq3|m.31899	K00858	NAD+ kinase [EC:2.7.1.23]
comp17258_c0_seq2|m.31913	K04491	transcription factor 7-like 2
comp17261_c0_seq1|m.31922	K07190	phosphorylase kinase alpha/beta subunit
comp17261_c0_seq3|m.31925	K07190	phosphorylase kinase alpha/beta subunit
comp17262_c0_seq1|m.31927	K00894	ethanolamine kinase [EC:2.7.1.82]
comp17266_c0_seq2|m.31948	K12491	Arf-GAP with GTPase, ANK repeat and PH domain-containing protein 1/3
comp17269_c0_seq1|m.31952	K13299	glutathione S-transferase kappa 1 [EC:2.5.1.18]
comp1726_c0_seq1|m.438	K17606	immunoglobulin-binding protein 1
comp1727_c0_seq1|m.439	K09521	DnaJ homolog subfamily C member 1
comp17282_c0_seq2|m.32011	K12161	ubiquitin related modifier 1
comp17283_c0_seq1|m.32012	K14288	exportin-T
comp17283_c0_seq4|m.32015	K14288	exportin-T
comp17283_c0_seq6|m.32017	K14288	exportin-T
comp17283_c0_seq8|m.32019	K14288	exportin-T
comp17284_c0_seq1|m.32020	K11644	paired amphipathic helix protein Sin3a
comp17293_c0_seq1|m.32084	K11147	dehydrogenase/reductase SDR family member 4 [EC:1.1.-.-]
comp17310_c0_seq1|m.32268	K03039	26S proteasome regulatory subunit N9
comp17310_c0_seq2|m.32269	K05283	phosphatidylinositol glycan, class W [EC:2.3.-.-]
comp17311_c0_seq1|m.32275	K07520	actin-binding LIM protein
comp17311_c0_seq2|m.32279	K07520	actin-binding LIM protein
comp17311_c0_seq3|m.32283	K07520	actin-binding LIM protein
comp17311_c0_seq4|m.32287	K07520	actin-binding LIM protein
comp17313_c0_seq1|m.32298	K01634	sphinganine-1-phosphate aldolase [EC:4.1.2.27]
comp17328_c0_seq1|m.32359	K01069	hydroxyacylglutathione hydrolase [EC:3.1.2.6]
comp17329_c0_seq8|m.32362	K04370	ragulator complex protein LAMTOR3
comp17330_c0_seq1|m.32363	K10777	DNA ligase 4 [EC:6.5.1.1]
comp17330_c0_seq11|m.32385	K10777	DNA ligase 4 [EC:6.5.1.1]
comp17330_c0_seq3|m.32367	K10777	DNA ligase 4 [EC:6.5.1.1]
comp17330_c0_seq7|m.32375	K10777	DNA ligase 4 [EC:6.5.1.1]
comp17330_c0_seq8|m.32378	K10777	DNA ligase 4 [EC:6.5.1.1]
comp17331_c0_seq1|m.32386	K20223	importin-7
comp17331_c0_seq2|m.32389	K08292	elongation factor 2 kinase [EC:2.7.11.20]
comp17335_c0_seq1|m.32413	K12460	ankyrin repeat-rich membrane spanning protein
comp17335_c0_seq4|m.32416	K12460	ankyrin repeat-rich membrane spanning protein
comp17341_c0_seq1|m.32428	K03555	DNA mismatch repair protein MutS
comp17341_c0_seq2|m.32429	K08737	DNA mismatch repair protein MSH6
comp17348_c0_seq3|m.32481	K18443	golgi-specific brefeldin A-resistance guanine nucleotide exchange factor 1
comp17348_c0_seq4|m.32484	K18443	golgi-specific brefeldin A-resistance guanine nucleotide exchange factor 1
comp17354_c0_seq1|m.32506	K02328	DNA polymerase delta subunit 2
comp17354_c0_seq2|m.32508	K00915	inositol-polyphosphate multikinase [EC:2.7.1.140 2.7.1.151]
comp17354_c0_seq2|m.32507	K02328	DNA polymerase delta subunit 2
comp17360_c0_seq1|m.32518	K14005	protein transport protein SEC31
comp17360_c0_seq1|m.32517	K14005	protein transport protein SEC31
comp17360_c0_seq3|m.32529	K14005	protein transport protein SEC31
comp17360_c0_seq6|m.32541	K14005	protein transport protein SEC31
comp17360_c0_seq7|m.32548	K14005	protein transport protein SEC31
comp17364_c0_seq1|m.32555	K12491	Arf-GAP with GTPase, ANK repeat and PH domain-containing protein 1/3
comp17364_c0_seq2|m.32557	K12491	Arf-GAP with GTPase, ANK repeat and PH domain-containing protein 1/3
comp17369_c0_seq1|m.32568	K05662	ATP-binding cassette, subfamily B (MDR/TAP), member 7
comp17372_c0_seq1|m.32581	K17108	non-lysosomal glucosylceramidase [EC:3.2.1.45]
comp17373_c0_seq1|m.32584	K08860	eukaryotic translation initiation factor 2-alpha kinase 3 [EC:2.7.11.1]
comp17373_c0_seq2|m.32586	K08860	eukaryotic translation initiation factor 2-alpha kinase 3 [EC:2.7.11.1]
comp17373_c0_seq3|m.32588	K08860	eukaryotic translation initiation factor 2-alpha kinase 3 [EC:2.7.11.1]
comp17373_c0_seq4|m.32589	K08860	eukaryotic translation initiation factor 2-alpha kinase 3 [EC:2.7.11.1]
comp17375_c1_seq1|m.32593	K06619	abelson tyrosine-protein kinase 1 [EC:2.7.10.2]
comp1737_c0_seq1|m.452	K14568	rRNA small subunit pseudouridine methyltransferase Nep1 [EC:2.1.1.260]
comp17380_c0_seq1|m.32606	K14015	nuclear protein localization protein 4 homolog
comp17386_c0_seq2|m.32633	K08955	ATP-dependent metalloprotease [EC:3.4.24.-]
comp17386_c0_seq4|m.32635	K08955	ATP-dependent metalloprotease [EC:3.4.24.-]
comp17387_c0_seq2|m.32639	K12854	pre-mRNA-splicing helicase BRR2 [EC:3.6.4.13]
comp17387_c0_seq3|m.32642	K12854	pre-mRNA-splicing helicase BRR2 [EC:3.6.4.13]
comp17390_c0_seq1|m.32652	K12189	ESCRT-II complex subunit VPS25
comp17393_c0_seq1|m.32675	K01206	alpha-L-fucosidase [EC:3.2.1.51]
comp17393_c0_seq4|m.32681	K01206	alpha-L-fucosidase [EC:3.2.1.51]
comp17397_c0_seq2|m.32705	K12351	sphingomyelin phosphodiesterase 2 [EC:3.1.4.12]
comp1739_c0_seq1|m.456	K22455	estrogen receptor-binding fragment-associated gene 9 protein
comp17403_c0_seq1|m.32721	K09486	hypoxia up-regulated 1
comp17403_c0_seq2|m.32723	K09486	hypoxia up-regulated 1
comp17403_c0_seq3|m.32724	K09486	hypoxia up-regulated 1
comp17409_c0_seq1|m.32744	K08074	ADP-dependent glucokinase [EC:2.7.1.147]
comp17413_c0_seq2|m.32765	K09564	peptidyl-prolyl isomerase E (cyclophilin E) [EC:5.2.1.8]
comp17413_c0_seq3|m.32767	K09564	peptidyl-prolyl isomerase E (cyclophilin E) [EC:5.2.1.8]
comp17413_c0_seq4|m.32769	K09564	peptidyl-prolyl isomerase E (cyclophilin E) [EC:5.2.1.8]
comp17419_c0_seq1|m.32837	K06685	MOB kinase activator 1
comp17419_c0_seq2|m.32838	K06685	MOB kinase activator 1
comp17426_c1_seq1|m.32870	K12822	RNA-binding protein 25
comp17432_c0_seq1|m.32915	K06636	structural maintenance of chromosome 1
comp17432_c0_seq2|m.32918	K06636	structural maintenance of chromosome 1
comp17432_c0_seq3|m.32919	K06636	structural maintenance of chromosome 1
comp17449_c0_seq1|m.32997	K04527	insulin receptor [EC:2.7.10.1]
comp1744_c0_seq1|m.459	K01647	citrate synthase [EC:2.3.3.1]
comp17453_c0_seq1|m.33027	K04436	mitogen-activated protein kinase 8 interacting protein 3
comp17461_c0_seq3|m.33125	K12875	apoptotic chromatin condensation inducer in the nucleus
comp17464_c0_seq3|m.33169	K00387	sulfite oxidase [EC:1.8.3.1]
comp17472_c0_seq5|m.33234	K06067	histone deacetylase 1/2 [EC:3.5.1.98]
comp17477_c0_seq1|m.33256	K03511	DNA polymerase kappa [EC:2.7.7.7]
comp17495_c0_seq1|m.33406	K03094	S-phase kinase-associated protein 1
comp17496_c0_seq10|m.33422	K04282	thyrotropin-releasing hormone receptor
comp17496_c0_seq2|m.33409	K04282	thyrotropin-releasing hormone receptor
comp17496_c0_seq7|m.33417	K04282	thyrotropin-releasing hormone receptor
comp17496_c0_seq8|m.33419	K04282	thyrotropin-releasing hormone receptor
comp17498_c0_seq1|m.33445	K06674	structural maintenance of chromosome 2
comp17498_c0_seq3|m.33449	K06674	structural maintenance of chromosome 2
comp17510_c0_seq3|m.33516	K06677	condensin complex subunit 1
comp17513_c0_seq10|m.33538	K03509	DNA polymerase eta [EC:2.7.7.7]
comp17513_c0_seq4|m.33532	K03509	DNA polymerase eta [EC:2.7.7.7]
comp17513_c0_seq7|m.33535	K03509	DNA polymerase eta [EC:2.7.7.7]
comp17522_c0_seq5|m.33654	K06233	low density lipoprotein-related protein 2
comp17522_c0_seq8|m.33688	K06233	low density lipoprotein-related protein 2
comp17527_c0_seq1|m.33759	K03347	cullin 1
comp1752_c0_seq1|m.470	K03265	peptide chain release factor subunit 1
comp17537_c0_seq1|m.33814	K04498	E1A/CREB-binding protein [EC:2.3.1.48]
comp17537_c0_seq2|m.33819	K04498	E1A/CREB-binding protein [EC:2.3.1.48]
comp17537_c0_seq3|m.33824	K04498	E1A/CREB-binding protein [EC:2.3.1.48]
comp17537_c0_seq4|m.33827	K04498	E1A/CREB-binding protein [EC:2.3.1.48]
comp17537_c0_seq5|m.33832	K04498	E1A/CREB-binding protein [EC:2.3.1.48]
comp17537_c0_seq6|m.33837	K04498	E1A/CREB-binding protein [EC:2.3.1.48]
comp17543_c0_seq1|m.33886	K14011	UBX domain-containing protein 6
comp17549_c0_seq5|m.33900	K13675	UDP-glucose:O-linked fucose beta-1,3-glucosyltransferase [EC:2.4.1.-]
comp17549_c0_seq6|m.33901	K13675	UDP-glucose:O-linked fucose beta-1,3-glucosyltransferase [EC:2.4.1.-]
comp17553_c0_seq3|m.33920	K14964	Set1/Ash2 histone methyltransferase complex subunit ASH2
comp17553_c0_seq5|m.33923	K14964	Set1/Ash2 histone methyltransferase complex subunit ASH2
comp17553_c0_seq7|m.33926	K14964	Set1/Ash2 histone methyltransferase complex subunit ASH2
comp17556_c0_seq1|m.33940	K11089	60 kDa SS-A/Ro ribonucleoprotein
comp17558_c0_seq2|m.33948	K06965	protein pelota
comp17571_c0_seq5|m.34034	K07197	sterol regulatory element-binding transcription factor 1
comp17573_c0_seq1|m.34068	K08678	UDP-glucuronate decarboxylase [EC:4.1.1.35]
comp17573_c0_seq4|m.34076	K08678	UDP-glucuronate decarboxylase [EC:4.1.1.35]
comp17577_c0_seq1|m.34111	K00816	kynurenine---oxoglutarate transaminase / cysteine-S-conjugate beta-lyase / glutamine---phenylpyruvate transaminase [EC:2.6.1.7 4.4.1.13 2.6.1.64]
comp17577_c0_seq2|m.34112	K00816	kynurenine---oxoglutarate transaminase / cysteine-S-conjugate beta-lyase / glutamine---phenylpyruvate transaminase [EC:2.6.1.7 4.4.1.13 2.6.1.64]
comp17578_c0_seq1|m.34113	K14620	riboflavin transporter 2
comp17585_c0_seq1|m.34150	K06515	solute carrier family 44 (choline transporter-like protein), member 1
comp1758_c0_seq1|m.477	K03392	aminocarboxymuconate-semialdehyde decarboxylase [EC:4.1.1.45]
comp17590_c2_seq1|m.34165	K06030	mitofusin 2 [EC:3.6.5.-]
comp17600_c0_seq1|m.34219	K06271	talin
comp17600_c0_seq2|m.34225	K06271	talin
comp17601_c0_seq2|m.34233	K01493	dCMP deaminase [EC:3.5.4.12]
comp17601_c0_seq2|m.34232	K08339	autophagy-related protein 5
comp17602_c0_seq2|m.34244	K04426	mitogen-activated protein kinase kinase kinase 5 [EC:2.7.11.25]
comp17602_c0_seq3|m.34246	K04426	mitogen-activated protein kinase kinase kinase 5 [EC:2.7.11.25]
comp17602_c0_seq6|m.34252	K04426	mitogen-activated protein kinase kinase kinase 5 [EC:2.7.11.25]
comp17603_c0_seq2|m.34255	K00761	uracil phosphoribosyltransferase [EC:2.4.2.9]
comp17603_c0_seq3|m.34256	K00761	uracil phosphoribosyltransferase [EC:2.4.2.9]
comp17605_c0_seq1|m.34273	K09699	2-oxoisovalerate dehydrogenase E2 component (dihydrolipoyl transacylase) [EC:2.3.1.168]
comp17605_c0_seq9|m.34281	K09699	2-oxoisovalerate dehydrogenase E2 component (dihydrolipoyl transacylase) [EC:2.3.1.168]
comp17606_c0_seq1|m.34282	K01228	mannosyl-oligosaccharide glucosidase [EC:3.2.1.106]
comp17606_c0_seq8|m.34295	K01228	mannosyl-oligosaccharide glucosidase [EC:3.2.1.106]
comp17608_c0_seq5|m.34300	K08492	syntaxin 18
comp17609_c0_seq1|m.34301	K11427	histone-lysine N-methyltransferase, H3 lysine-79 specific [EC:2.1.1.43]
comp17609_c0_seq3|m.34308	K11427	histone-lysine N-methyltransferase, H3 lysine-79 specific [EC:2.1.1.43]
comp17609_c0_seq7|m.34322	K11427	histone-lysine N-methyltransferase, H3 lysine-79 specific [EC:2.1.1.43]
comp17610_c0_seq2|m.34330	K12397	AP-3 complex subunit beta
comp17613_c0_seq1|m.34353	K10084	ER degradation enhancer, mannosidase alpha-like 1
comp17613_c0_seq6|m.34360	K10084	ER degradation enhancer, mannosidase alpha-like 1
comp17615_c0_seq2|m.34389	K06766	neogenin
comp17618_c0_seq11|m.34438	K04674	TGF-beta receptor type-1 [EC:2.7.11.30]
comp17618_c0_seq12|m.34440	K04674	TGF-beta receptor type-1 [EC:2.7.11.30]
comp17619_c0_seq5|m.34537	K15528	fatty acid amide hydrolase [EC:3.5.1.99]
comp17619_c0_seq6|m.34538	K15528	fatty acid amide hydrolase [EC:3.5.1.99]
comp17627_c0_seq1|m.34572	K13513	lysocardiolipin and lysophospholipid acyltransferase [EC:2.3.1.- 2.3.1.51]
comp17627_c0_seq10|m.34581	K02210	DNA replication licensing factor MCM7 [EC:3.6.4.12]
comp17648_c0_seq1|m.34752	K10643	CCR4-NOT transcription complex subunit 4 [EC:2.3.2.27]
comp17654_c0_seq1|m.34775	K18081	myotubularin-related protein 1/2 [EC:3.1.3.64 3.1.3.95]
comp17654_c0_seq8|m.34780	K18081	myotubularin-related protein 1/2 [EC:3.1.3.64 3.1.3.95]
comp17656_c0_seq1|m.34787	K01555	fumarylacetoacetase [EC:3.7.1.2]
comp17664_c0_seq2|m.34827	K13506	glycerol-3-phosphate O-acyltransferase 3/4 [EC:2.3.1.15]
comp17679_c0_seq1|m.34891	K08863	polo-like kinase 4 [EC:2.7.11.21]
comp17679_c0_seq6|m.34901	K08863	polo-like kinase 4 [EC:2.7.11.21]
comp17679_c0_seq9|m.34909	K08863	polo-like kinase 4 [EC:2.7.11.21]
comp17682_c0_seq1|m.34942	K12396	AP-3 complex subunit delta
comp17682_c0_seq2|m.34944	K12396	AP-3 complex subunit delta
comp17682_c0_seq3|m.34947	K12396	AP-3 complex subunit delta
comp17682_c0_seq4|m.34950	K12396	AP-3 complex subunit delta
comp17685_c0_seq2|m.34985	K02374	tyrosine-protein phosphatase non-receptor type 13
comp17686_c0_seq1|m.35001	K13596	activin receptor type-2B [EC:2.7.11.30]
comp17692_c0_seq17|m.35092	K18671	histone deacetylase 10 [EC:3.5.1.98]
comp17699_c0_seq1|m.35127	K01613	phosphatidylserine decarboxylase [EC:4.1.1.65]
comp17699_c0_seq6|m.35131	K01613	phosphatidylserine decarboxylase [EC:4.1.1.65]
comp17705_c0_seq1|m.35173	K12172	E3 SUMO-protein ligase RanBP2
comp1770_c0_seq1|m.489	K10380	ankyrin
comp17711_c0_seq11|m.35213	K06125	4-hydroxybenzoate polyprenyltransferase [EC:2.5.1.39]
comp17712_c0_seq5|m.35231	K18671	histone deacetylase 10 [EC:3.5.1.98]
comp17721_c0_seq1|m.35289	K10148	tumor protein p73
comp1773_c0_seq1|m.490	K11826	AP-2 complex subunit mu-1
comp17740_c0_seq2|m.35380	K03243	translation initiation factor 5B
comp17745_c0_seq1|m.35408	K21066	A-kinase anchor protein 18
comp17745_c0_seq10|m.35426	K21066	A-kinase anchor protein 18
comp17745_c0_seq11|m.35428	K21066	A-kinase anchor protein 18
comp17745_c0_seq12|m.35429	K21066	A-kinase anchor protein 18
comp17745_c0_seq4|m.35415	K21066	A-kinase anchor protein 18
comp17745_c0_seq5|m.35417	K21066	A-kinase anchor protein 18
comp17745_c0_seq6|m.35418	K21066	A-kinase anchor protein 18
comp17745_c0_seq7|m.35419	K21066	A-kinase anchor protein 18
comp17745_c0_seq8|m.35421	K21066	A-kinase anchor protein 18
comp17745_c0_seq9|m.35423	K21066	A-kinase anchor protein 18
comp17746_c0_seq3|m.35434	K20225	capicua transcriptional repressor
comp17752_c0_seq1|m.35459	K12890	splicing factor, arginine/serine-rich 1
comp17756_c0_seq1|m.35492	K06066	CBF1 interacting corepressor
comp17756_c0_seq3|m.35496	K06066	CBF1 interacting corepressor
comp17756_c0_seq5|m.35499	K06066	CBF1 interacting corepressor
comp17756_c0_seq6|m.35500	K06066	CBF1 interacting corepressor
comp17756_c0_seq8|m.35503	K06066	CBF1 interacting corepressor
comp17762_c0_seq1|m.35512	K01511	ectonucleoside triphosphate diphosphohydrolase 5/6 [EC:3.6.1.6]
comp17762_c0_seq2|m.35513	K01511	ectonucleoside triphosphate diphosphohydrolase 5/6 [EC:3.6.1.6]
comp17762_c0_seq4|m.35515	K01511	ectonucleoside triphosphate diphosphohydrolase 5/6 [EC:3.6.1.6]
comp17769_c0_seq1|m.35540|box	K12613	mRNA-decapping enzyme subunit 2 [EC:3.6.1.62]
comp17769_c0_seq2|m.35541|box	K12613	mRNA-decapping enzyme subunit 2 [EC:3.6.1.62]
comp17769_c0_seq3|m.35542|box	K12613	mRNA-decapping enzyme subunit 2 [EC:3.6.1.62]
comp17769_c0_seq4|m.35543|box	K12613	mRNA-decapping enzyme subunit 2 [EC:3.6.1.62]
comp17769_c0_seq5|m.35544|box	K12613	mRNA-decapping enzyme subunit 2 [EC:3.6.1.62]
comp17769_c0_seq6|m.35545|box	K12613	mRNA-decapping enzyme subunit 2 [EC:3.6.1.62]
comp17769_c0_seq7|m.35546|box	K12613	mRNA-decapping enzyme subunit 2 [EC:3.6.1.62]
comp17769_c0_seq8|m.35547|box	K12613	mRNA-decapping enzyme subunit 2 [EC:3.6.1.62]
comp17775_c0_seq13|m.35642	K13711	phosphatidylinositol 4-kinase type 2 [EC:2.7.1.67]
comp17784_c0_seq1|m.35717	K20178	vacuolar protein sorting-associated protein 8
comp17790_c0_seq5|m.35745	K00452	3-hydroxyanthranilate 3,4-dioxygenase [EC:1.13.11.6]
comp17800_c0_seq4|m.35785	K06230	zinc finger protein GLI3
comp17801_c0_seq2|m.35798	K03068	low density lipoprotein receptor-related protein 5/6
comp17809_c0_seq7|m.35878	K13513	lysocardiolipin and lysophospholipid acyltransferase [EC:2.3.1.- 2.3.1.51]
comp1780_c0_seq1|m.499	K08342	cysteine protease ATG4 [EC:3.4.22.-]
comp1781_c0_seq1|m.500	K06240	laminin, alpha 3/5
comp17827_c0_seq3|m.36019	K09048	cyclic AMP-responsive element-binding protein 3
comp17828_c0_seq3|m.36022	K02999	DNA-directed RNA polymerase I subunit RPA1 [EC:2.7.7.6]
comp17831_c0_seq1|m.36034	K05747	Wiskott-Aldrich syndrome protein
comp17831_c0_seq2|m.36037	K05747	Wiskott-Aldrich syndrome protein
comp17831_c0_seq5|m.36042	K05747	Wiskott-Aldrich syndrome protein
comp17834_c0_seq4|m.36060	K04500	mothers against decapentaplegic homolog 2/3
comp17834_c0_seq6|m.36062	K04500	mothers against decapentaplegic homolog 2/3
comp17848_c0_seq13|m.36263	K05641	ATP-binding cassette, subfamily A (ABC1), member 1
comp17848_c0_seq8|m.36252	K05641	ATP-binding cassette, subfamily A (ABC1), member 1
comp17850_c0_seq1|m.36283	K00710	polypeptide N-acetylgalactosaminyltransferase [EC:2.4.1.41]
comp17850_c0_seq8|m.36298	K00710	polypeptide N-acetylgalactosaminyltransferase [EC:2.4.1.41]
comp17853_c0_seq3|m.36316	K00699	glucuronosyltransferase [EC:2.4.1.17]
comp17853_c0_seq5|m.36318	K00699	glucuronosyltransferase [EC:2.4.1.17]
comp17855_c0_seq2|m.36334	K05641	ATP-binding cassette, subfamily A (ABC1), member 1
comp17855_c0_seq5|m.36340	K05641	ATP-binding cassette, subfamily A (ABC1), member 1
comp17855_c0_seq6|m.36342	K05641	ATP-binding cassette, subfamily A (ABC1), member 1
comp17856_c0_seq1|m.36351	K09291	nucleoprotein TPR
comp17856_c0_seq4|m.36356	K09291	nucleoprotein TPR
comp17857_c1_seq2|m.36367	K11304	histone acetyltransferase HTATIP [EC:2.3.1.48]
comp17860_c0_seq3|m.36375	K12600	superkiller protein 3
comp17865_c0_seq1|m.36407	K11592	endoribonuclease Dicer [EC:3.1.26.-]
comp17865_c0_seq4|m.36414	K11592	endoribonuclease Dicer [EC:3.1.26.-]
comp17870_c0_seq1|m.36489	K01490	AMP deaminase [EC:3.5.4.6]
comp17870_c0_seq4|m.36493	K01490	AMP deaminase [EC:3.5.4.6]
comp17870_c0_seq6|m.36495	K01490	AMP deaminase [EC:3.5.4.6]
comp17870_c0_seq8|m.36497	K01490	AMP deaminase [EC:3.5.4.6]
comp17873_c0_seq9|m.36529	K08863	polo-like kinase 4 [EC:2.7.11.21]
comp17876_c0_seq2|m.36535	K08803	death-associated protein kinase [EC:2.7.11.1]
comp17878_c0_seq4|m.36559|isoform	K20178	vacuolar protein sorting-associated protein 8
comp17878_c0_seq6|m.36563|isoform	K20178	vacuolar protein sorting-associated protein 8
comp17879_c0_seq6|m.36580	K06699	proteasome activator subunit 4
comp17884_c0_seq3|m.36604	K06678	condensin complex subunit 3
comp17884_c0_seq4|m.36606	K06678	condensin complex subunit 3
comp17884_c0_seq5|m.36608	K06678	condensin complex subunit 3
comp17884_c0_seq6|m.36610	K06678	condensin complex subunit 3
comp17884_c0_seq8|m.36614	K06678	condensin complex subunit 3
comp17884_c0_seq9|m.36616	K06678	condensin complex subunit 3
comp17890_c0_seq2|m.36657	K02257	heme o synthase [EC:2.5.1.141]
comp17893_c0_seq1|m.36677	K10746	exonuclease 1 [EC:3.1.-.-]
comp17893_c0_seq12|m.36695	K10746	exonuclease 1 [EC:3.1.-.-]
comp17893_c0_seq4|m.36683	K10746	exonuclease 1 [EC:3.1.-.-]
comp17893_c0_seq7|m.36687	K10746	exonuclease 1 [EC:3.1.-.-]
comp17897_c0_seq1|m.36735	K03243	translation initiation factor 5B
comp17901_c0_seq1|m.36752	K10746	exonuclease 1 [EC:3.1.-.-]
comp17903_c0_seq3|m.36777	K01847	methylmalonyl-CoA mutase [EC:5.4.99.2]
comp17913_c0_seq11|m.36845	K12480	Rab GTPase-binding effector protein 1
comp17913_c0_seq13|m.36849	K12480	Rab GTPase-binding effector protein 1
comp17916_c0_seq2|m.36905	K10147	protein phosphatase 1D [EC:3.1.3.16]
comp17919_c0_seq1|m.36910	K07200	5'-AMP-activated protein kinase, regulatory gamma subunit
comp17919_c0_seq2|m.36914	K07200	5'-AMP-activated protein kinase, regulatory gamma subunit
comp17919_c0_seq3|m.36918	K07200	5'-AMP-activated protein kinase, regulatory gamma subunit
comp17920_c0_seq1|m.36922	K01869	leucyl-tRNA synthetase [EC:6.1.1.4]
comp17922_c0_seq1|m.36942	K03540	ribonuclease P protein subunit RPR2 [EC:3.1.26.5]
comp17923_c0_seq2|m.36954	K05011	chloride channel 2
comp17923_c0_seq5|m.36956	K05011	chloride channel 2
comp17927_c0_seq10|m.36984	K11787	phosphoribosylamine--glycine ligase / phosphoribosylglycinamide formyltransferase / phosphoribosylformylglycinamidine cyclo-ligase [EC:6.3.4.13 2.1.2.2 6.3.3.1]
comp17927_c0_seq2|m.36966	K01945	phosphoribosylamine---glycine ligase [EC:6.3.4.13]
comp17927_c0_seq7|m.36978	K11787	phosphoribosylamine--glycine ligase / phosphoribosylglycinamide formyltransferase / phosphoribosylformylglycinamidine cyclo-ligase [EC:6.3.4.13 2.1.2.2 6.3.3.1]
comp17927_c0_seq8|m.36981	K01945	phosphoribosylamine---glycine ligase [EC:6.3.4.13]
comp17933_c0_seq1|m.37043	K00654	serine palmitoyltransferase [EC:2.3.1.50]
comp17933_c0_seq4|m.37048	K00654	serine palmitoyltransferase [EC:2.3.1.50]
comp17934_c0_seq13|m.37074	K01889	phenylalanyl-tRNA synthetase alpha chain [EC:6.1.1.20]
comp17945_c0_seq11|m.37185	K01082	3'(2'), 5'-bisphosphate nucleotidase [EC:3.1.3.7]
comp17945_c0_seq3|m.37176	K01082	3'(2'), 5'-bisphosphate nucleotidase [EC:3.1.3.7]
comp17948_c1_seq1|m.37195	K14616	cubilin
comp17948_c1_seq2|m.37197	K14616	cubilin
comp17948_c1_seq4|m.37200	K14616	cubilin
comp17948_c1_seq6|m.37204	K14616	cubilin
comp17958_c0_seq3|m.37324	K03352	anaphase-promoting complex subunit 5
comp17959_c0_seq1|m.37327	K11251	histone H2A
comp17959_c0_seq2|m.37328	K11251	histone H2A
comp17961_c0_seq3|m.37333	K13800	UMP-CMP kinase [EC:2.7.4.14]
comp17964_c1_seq2|m.37353	K03123	transcription initiation factor TFIIA small subunit
comp17968_c0_seq15|m.37446	K17889	beclin 1-associated autophagy-related key regulator
comp17968_c0_seq16|m.37449	K17889	beclin 1-associated autophagy-related key regulator
comp17970_c0_seq18|m.37495	K11481	aurora kinase A [EC:2.7.11.1]
comp17974_c0_seq1|m.37514	K01228	mannosyl-oligosaccharide glucosidase [EC:3.2.1.106]
comp17974_c0_seq2|m.37515	K01228	mannosyl-oligosaccharide glucosidase [EC:3.2.1.106]
comp17980_c0_seq1|m.37547	K12604	CCR4-NOT transcription complex subunit 1
comp17980_c0_seq2|m.37550	K12604	CCR4-NOT transcription complex subunit 1
comp17980_c0_seq4|m.37558	K12604	CCR4-NOT transcription complex subunit 1
comp17981_c0_seq2|m.37583	K12604	CCR4-NOT transcription complex subunit 1
comp17981_c0_seq4|m.37590	K12604	CCR4-NOT transcription complex subunit 1
comp17981_c0_seq5|m.37595	K12604	CCR4-NOT transcription complex subunit 1
comp17981_c0_seq6|m.37598	K12604	CCR4-NOT transcription complex subunit 1
comp17988_c0_seq1|m.37683	K15015	solute carrier family 32 (vesicular inhibitory amino acid transporter)
comp17988_c0_seq10|m.37693	K15015	solute carrier family 32 (vesicular inhibitory amino acid transporter)
comp17991_c0_seq2|m.37730	K01897	long-chain acyl-CoA synthetase [EC:6.2.1.3]
comp17994_c0_seq2|m.37797	K12619	5'-3' exoribonuclease 2 [EC:3.1.13.-]
comp17994_c0_seq4|m.37805	K12619	5'-3' exoribonuclease 2 [EC:3.1.13.-]
comp17994_c0_seq5|m.37806	K12619	5'-3' exoribonuclease 2 [EC:3.1.13.-]
comp17995_c0_seq1|m.37811	K14410	lysosomal acid phosphatase [EC:3.1.3.2]
comp17995_c0_seq2|m.37812	K14410	lysosomal acid phosphatase [EC:3.1.3.2]
comp17997_c0_seq4|m.37818	K10841	DNA excision repair protein ERCC-6
comp17997_c0_seq8|m.37821	K10841	DNA excision repair protein ERCC-6
comp17997_c0_seq9|m.37822	K10841	DNA excision repair protein ERCC-6
comp1799_c0_seq1|m.520	K01681	aconitate hydratase [EC:4.2.1.3]
comp1799_c0_seq2|m.522	K01681	aconitate hydratase [EC:4.2.1.3]
comp18003_c0_seq1|m.37842	K01619	deoxyribose-phosphate aldolase [EC:4.1.2.4]
comp18003_c0_seq1|m.37841	K03843	alpha-1,3/alpha-1,6-mannosyltransferase [EC:2.4.1.132 2.4.1.257]
comp18003_c0_seq4|m.37846	K03843	alpha-1,3/alpha-1,6-mannosyltransferase [EC:2.4.1.132 2.4.1.257]
comp18009_c0_seq1|m.37891	K06766	neogenin
comp18009_c0_seq3|m.37896	K06766	neogenin
comp18016_c0_seq1|m.37930	K08826	homeodomain interacting protein kinase [EC:2.7.11.1]
comp18016_c0_seq10|m.37957	K08826	homeodomain interacting protein kinase [EC:2.7.11.1]
comp18016_c0_seq11|m.37960	K08826	homeodomain interacting protein kinase [EC:2.7.11.1]
comp18016_c0_seq5|m.37942	K08826	homeodomain interacting protein kinase [EC:2.7.11.1]
comp18020_c0_seq4|m.37980	K03123	transcription initiation factor TFIIA small subunit
comp18040_c0_seq5|m.38289	K00744	alpha-1,3(6)-mannosylglycoprotein beta-1,6-N-acetyl-glucosaminyltransferase [EC:2.4.1.155]
comp18040_c0_seq6|m.38290	K00744	alpha-1,3(6)-mannosylglycoprotein beta-1,6-N-acetyl-glucosaminyltransferase [EC:2.4.1.155]
comp1804_c0_seq1|m.528	K12611	mRNA-decapping enzyme 1B [EC:3.-.-.-]
comp18050_c0_seq1|m.38319	K04676	mothers against decapentaplegic homolog 1
comp18050_c0_seq3|m.38321	K04500	mothers against decapentaplegic homolog 2/3
comp18050_c0_seq5|m.38324	K04500	mothers against decapentaplegic homolog 2/3
comp18050_c0_seq7|m.38326	K04500	mothers against decapentaplegic homolog 2/3
comp18054_c0_seq2|m.38363	K14323	protein CASC3
comp18057_c0_seq4|m.38370	K01885	glutamyl-tRNA synthetase [EC:6.1.1.17]
comp18057_c0_seq5|m.38371	K14163	bifunctional glutamyl/prolyl-tRNA synthetase [EC:6.1.1.17 6.1.1.15]
comp18059_c0_seq1|m.38383	K06070	protein kinase D [EC:2.7.11.13]
comp18059_c0_seq2|m.38386	K06070	protein kinase D [EC:2.7.11.13]
comp18059_c0_seq3|m.38389	K06070	protein kinase D [EC:2.7.11.13]
comp18059_c0_seq8|m.38399	K06070	protein kinase D [EC:2.7.11.13]
comp18067_c0_seq3|m.38474	K01897	long-chain acyl-CoA synthetase [EC:6.2.1.3]
comp18071_c0_seq13|m.38539	K12858	ATP-dependent RNA helicase DDX23/PRP28 [EC:3.6.4.13]
comp18073_c0_seq1|m.38549	K09189	histone-lysine N-methyltransferase MLL5 [EC:2.1.1.43]
comp18073_c0_seq2|m.38552	K09189	histone-lysine N-methyltransferase MLL5 [EC:2.1.1.43]
comp18074_c0_seq1|m.38559	K01080	phosphatidate phosphatase [EC:3.1.3.4]
comp18074_c0_seq4|m.38563	K01080	phosphatidate phosphatase [EC:3.1.3.4]
comp18074_c0_seq5|m.38564	K01080	phosphatidate phosphatase [EC:3.1.3.4]
comp18077_c0_seq4|m.38627	K15156	mediator of RNA polymerase II transcription subunit 14
comp18077_c0_seq5|m.38629	K15156	mediator of RNA polymerase II transcription subunit 14
comp18081_c0_seq1|m.38631	K02432	frizzled 1/7
comp18081_c0_seq2|m.38632	K02432	frizzled 1/7
comp18090_c0_seq1|m.38710	K12571	PAB-dependent poly(A)-specific ribonuclease subunit 2 [EC:3.1.13.4]
comp18090_c0_seq10|m.38729	K12571	PAB-dependent poly(A)-specific ribonuclease subunit 2 [EC:3.1.13.4]
comp18090_c0_seq12|m.38730	K12571	PAB-dependent poly(A)-specific ribonuclease subunit 2 [EC:3.1.13.4]
comp18090_c0_seq14|m.38737	K12571	PAB-dependent poly(A)-specific ribonuclease subunit 2 [EC:3.1.13.4]
comp18090_c0_seq3|m.38714	K12571	PAB-dependent poly(A)-specific ribonuclease subunit 2 [EC:3.1.13.4]
comp18090_c0_seq9|m.38726	K12571	PAB-dependent poly(A)-specific ribonuclease subunit 2 [EC:3.1.13.4]
comp18092_c0_seq1|m.38750	K04679	MAD, mothers against decapentaplegic interacting protein
comp18092_c0_seq2|m.38752	K04679	MAD, mothers against decapentaplegic interacting protein
comp18097_c0_seq3|m.38830	K10742	DNA replication ATP-dependent helicase Dna2 [EC:3.6.4.12]
comp18097_c0_seq5|m.38834	K10742	DNA replication ATP-dependent helicase Dna2 [EC:3.6.4.12]
comp18097_c0_seq6|m.38835	K10742	DNA replication ATP-dependent helicase Dna2 [EC:3.6.4.12]
comp18098_c0_seq5|m.38856	K01206	alpha-L-fucosidase [EC:3.2.1.51]
comp18098_c0_seq6|m.38857	K01206	alpha-L-fucosidase [EC:3.2.1.51]
comp18106_c0_seq1|m.38958	K03511	DNA polymerase kappa [EC:2.7.7.7]
comp18106_c0_seq2|m.38959	K03511	DNA polymerase kappa [EC:2.7.7.7]
comp18109_c0_seq6|m.39012	K01349	furin [EC:3.4.21.75]
comp18129_c0_seq19|m.39152	K06238	collagen, type VI, alpha
comp18132_c0_seq1|m.39253	K02350	DNA polymerase zeta [EC:2.7.7.7]
comp18132_c0_seq11|m.39268	K02350	DNA polymerase zeta [EC:2.7.7.7]
comp18132_c0_seq3|m.39256	K02350	DNA polymerase zeta [EC:2.7.7.7]
comp18132_c0_seq4|m.39257	K02350	DNA polymerase zeta [EC:2.7.7.7]
comp18132_c0_seq5|m.39259	K02350	DNA polymerase zeta [EC:2.7.7.7]
comp18132_c0_seq7|m.39262	K02350	DNA polymerase zeta [EC:2.7.7.7]
comp18132_c0_seq8|m.39263	K02350	DNA polymerase zeta [EC:2.7.7.7]
comp18132_c0_seq9|m.39265	K02350	DNA polymerase zeta [EC:2.7.7.7]
comp18135_c0_seq1|m.39285	K14312	nuclear pore complex protein Nup155
comp18135_c0_seq3|m.39287	K14312	nuclear pore complex protein Nup155
comp18135_c0_seq4|m.39288	K14312	nuclear pore complex protein Nup155
comp18142_c0_seq2|m.39377	K03094	S-phase kinase-associated protein 1
comp18147_c0_seq7|m.39392	K04456	RAC serine/threonine-protein kinase [EC:2.7.11.1]
comp18147_c0_seq8|m.39393	K04456	RAC serine/threonine-protein kinase [EC:2.7.11.1]
comp18147_c0_seq9|m.39394	K04456	RAC serine/threonine-protein kinase [EC:2.7.11.1]
comp18149_c0_seq1|m.39395	K17387	kinesin family member 23
comp18149_c0_seq2|m.39397	K17387	kinesin family member 23
comp18149_c0_seq3|m.39400	K17387	kinesin family member 23
comp18149_c0_seq4|m.39402	K17387	kinesin family member 23
comp18149_c0_seq7|m.39406	K17387	kinesin family member 23
comp18150_c0_seq1|m.39408	K11262	acetyl-CoA carboxylase / biotin carboxylase 1 [EC:6.4.1.2 6.3.4.14 2.1.3.15]
comp18150_c0_seq2|m.39411	K11262	acetyl-CoA carboxylase / biotin carboxylase 1 [EC:6.4.1.2 6.3.4.14 2.1.3.15]
comp18150_c0_seq3|m.39413	K11262	acetyl-CoA carboxylase / biotin carboxylase 1 [EC:6.4.1.2 6.3.4.14 2.1.3.15]
comp18150_c0_seq4|m.39416	K11262	acetyl-CoA carboxylase / biotin carboxylase 1 [EC:6.4.1.2 6.3.4.14 2.1.3.15]
comp18153_c0_seq1|m.39435	K20408	WD repeat-containing protein 24
comp18153_c0_seq7|m.39443	K20408	WD repeat-containing protein 24
comp18160_c0_seq11|m.39498	K11787	phosphoribosylamine--glycine ligase / phosphoribosylglycinamide formyltransferase / phosphoribosylformylglycinamidine cyclo-ligase [EC:6.3.4.13 2.1.2.2 6.3.3.1]
comp18160_c0_seq2|m.39480	K01945	phosphoribosylamine---glycine ligase [EC:6.3.4.13]
comp18160_c0_seq4|m.39484	K01933	phosphoribosylformylglycinamidine cyclo-ligase [EC:6.3.3.1]
comp18169_c0_seq1|m.39551	K04428	mitogen-activated protein kinase kinase kinase 4 [EC:2.7.11.25]
comp18169_c0_seq1|m.39552	K06013	STE24 endopeptidase [EC:3.4.24.84]
comp18169_c0_seq3|m.39558	K04428	mitogen-activated protein kinase kinase kinase 4 [EC:2.7.11.25]
comp18170_c1_seq2|m.39571	K12384	lysosome membrane protein 2
comp18181_c0_seq2|m.39613	K00140	malonate-semialdehyde dehydrogenase (acetylating) / methylmalonate-semialdehyde dehydrogenase [EC:1.2.1.18 1.2.1.27]
comp1819_c0_seq2|m.545	K00548	5-methyltetrahydrofolate--homocysteine methyltransferase [EC:2.1.1.13]
comp18202_c0_seq10|m.39901	K06675	structural maintenance of chromosome 4
comp18202_c0_seq12|m.39904	K06675	structural maintenance of chromosome 4
comp18202_c0_seq17|m.39913	K06675	structural maintenance of chromosome 4
comp18202_c0_seq19|m.39915	K06675	structural maintenance of chromosome 4
comp18202_c0_seq3|m.39888	K06675	structural maintenance of chromosome 4
comp18202_c0_seq4|m.39889	K06675	structural maintenance of chromosome 4
comp18202_c0_seq7|m.39895	K06675	structural maintenance of chromosome 4
comp18202_c0_seq8|m.39897	K06675	structural maintenance of chromosome 4
comp18202_c0_seq9|m.39900	K06675	structural maintenance of chromosome 4
comp18206_c0_seq1|m.39935	K04679	MAD, mothers against decapentaplegic interacting protein
comp18206_c0_seq10|m.39951	K04679	MAD, mothers against decapentaplegic interacting protein
comp18206_c0_seq11|m.39952	K04679	MAD, mothers against decapentaplegic interacting protein
comp18206_c0_seq12|m.39954	K04679	MAD, mothers against decapentaplegic interacting protein
comp18206_c0_seq13|m.39957	K04679	MAD, mothers against decapentaplegic interacting protein
comp18206_c0_seq4|m.39942	K04679	MAD, mothers against decapentaplegic interacting protein
comp18210_c0_seq2|m.39984	K08770	ubiquitin C
comp18213_c0_seq1|m.39987	K08498	syntaxin 6
comp18213_c0_seq2|m.39988	K08498	syntaxin 6
comp1821_c0_seq1|m.547	K13114	pinin
comp1821_c0_seq2|m.549	K13114	pinin
comp18222_c0_seq1|m.40121	K14317	nuclear pore complex protein Nup214
comp18222_c0_seq4|m.40124	K14317	nuclear pore complex protein Nup214
comp18222_c0_seq5|m.40125	K14317	nuclear pore complex protein Nup214
comp18224_c0_seq1|m.40127	K03061	26S proteasome regulatory subunit T1
comp18224_c0_seq2|m.40130	K03061	26S proteasome regulatory subunit T1
comp18234_c0_seq17|m.40334	K16816	patatin-like phospholipase domain-containing protein 2 [EC:3.1.1.3]
comp18236_c0_seq5|m.40361	K04421	mitogen-activated protein kinase kinase kinase 3 [EC:2.7.11.25]
comp18238_c0_seq4|m.40374	K03066	26S proteasome regulatory subunit T6
comp18242_c0_seq6|m.40409	K06269	serine/threonine-protein phosphatase PP1 catalytic subunit [EC:3.1.3.16]
comp18245_c0_seq7|m.40436	K00744	alpha-1,3(6)-mannosylglycoprotein beta-1,6-N-acetyl-glucosaminyltransferase [EC:2.4.1.155]
comp18246_c0_seq1|m.40439	K11254	histone H4
[truncated: 2,204 more rows]
