# Supplementary material for: In-depth transcriptome reveals the potential biotechnological application of Bothrops jararaca venom gland
Source: J Venom Anim Toxins Incl Trop Dis. 2020 Oct 21;26:e20190058. doi: 10.1590/1678-9199-JVATITD-2019-0058 (PMC7579844; doi:10.1590/1678-9199-JVATITD-2019-0058)
Supplement: Additional file 9. [file 1678-9199-jvatitd-26-e20190058-s9.xlsx]

## Sheet: Legend
J Venom Anim Toxins incl Trop Dis
https://doi.org/10.1590/1678-9199-JVATITD-2019-0058
Supplementary Material to “In-depth transcriptome reveals the potential biotechnological application of Bothrops jararaca venom gland”

## Sheet: Plan1
Additional file 9. KO annotation in the predicted proteome of B. jararaca with KEGG Reconstruct Module.
Module	Pathways	KO	Enzyme Name	ID_transcriptoma
M00001	Glycolysis (Embden-Meyerhof pathway), glucose => pyruvate [PATH:map00010 map01200 map01100] (18) (complete)	K00844	hexokinase [EC:2.7.1.1]	comp19028_c0_seq1,comp19384_c0_seq1
		K08074	ADP-dependent glucokinase [EC:2.7.1.147]	comp17409_c0_seq1
		K01810	glucose-6-phosphate isomerase [EC:5.3.1.9]	comp19593_c0_seq1
		K00850	6-phosphofructokinase 1 [EC:2.7.1.11]	comp19626_c0_seq1
		K01623	6-phosphofructokinase 1 [EC:2.7.1.11]	comp13256_c0_seq1,comp19066_c0_seq1,comp6261_c0_seq1,comp8556_c0_seq1
		K01803	triosephosphate isomerase (TIM) [EC:5.3.1.1]	comp19347_c0_seq1,comp6946_c0_seq1
		K00134	glyceraldehyde 3-phosphate dehydrogenase [EC:1.2.1.12]	comp19004_c0_seq1,comp6422_c0_seq1
		K00927	phosphoglycerate kinase [EC:2.7.2.3]	comp19509_c0_seq1
		K15633	K15633comp19579_c0_seq1	comp19579_c0_seq1
		K01689	enolase [EC: 4.2.1.11]	comp6487_c0_seq1
		K00873	pyruvate kinase [EC:2.7.1.40]	comp18531_c0_seq1,comp19930_c0_seq1
M00002	Glycolysis, core module involving three-carbon compounds [PATH:map00010 map01200 map01230 map01100](9)(complete)	K01803	triosephosphate isomerase (TIM) [EC:5.3.1.1]	comp19347_c0_seq1,comp6946_c0_seq1
		K00134	glyceraldehyde 3-phosphate dehydrogenase [EC:1.2.1.12]	comp19004_c0_seq1,comp6422_c0_seq1
		K00927	phosphoglycerate kinase [EC:2.7.2.3]	comp19509_c0_seq1
		K15633	2,3-bisphosphoglycerate-independent phosphoglycerate mutase [EC:5.4.2.12]	comp19579_c0_seq1
		K01689	enolase [EC:4.2.1.11]	comp6487_c0_seq1
		K00873	pyruvate kinase [EC:2.7.1.40]	comp18531_c0_seq1,comp19930_c0_seq1
M00307	Pyruvate oxidation, pyruvate => acetyl-CoA [PATH:map00010 map00020 map00620 map01200 map01100](7)(complete)	K00161	pyruvate dehydrogenase E1 component alpha subunit [EC:1.2.4.1]	comp19852_c0_seq1
		K00162	pyruvate dehydrogenase E1 component beta subunit [EC:1.2.4.1]	comp13887_c0_seq4,comp20051_c0_seq1,comp8418_c0_seq1
		K00627	pyruvate dehydrogenase E2 component (dihydrolipoamide acetyltransferase) [EC:2.3.1.12]	comp19839_c0_seq1,comp20442_c0_seq1
		K00382	dihydrolipoamide dehydrogenase [EC:1.8.1.4]	comp19959_c0_seq1
M00010	Citrate cycle, first carbon oxidation, oxaloacetate => 2-oxoglutarate [PATH:map00020 map01200 map01210 map01230 map01100](12)(complete)	K01647	citrate synthase [EC:2.3.3.1]	comp1744_c0_seq1																		(complete)
		K01681	aconitate hydratase [EC:4.2.1.3]	comp1799_c0_seq1,comp1799_c0_seq2,comp6287_c0_seq1,comp8965_c0_seq1
		K00031	isocitrate dehydrogenase [EC:1.1.1.42]	comp10134_c0_seq1,comp8287_c0_seq1
		K00030	isocitrate dehydrogenase (NAD+) [EC:1.1.1.41]	comp10192_c0_seq1,comp1535_c0_seq1,comp16493_c0_seq1,comp20601_c0_seq1,comp29114_c0_seq1
M00006	Pentose phosphate pathway, oxidative phase, glucose 6P => ribulose 5P [PATH:map00030 map01200 map01100 map01120](4)(complete)	K00036	glucose-6-phosphate 1-dehydrogenase [EC:1.1.1.49 1.1.1.363]	comp13833_c0_seq3
		K01057	6-phosphogluconolactonase [EC:3.1.1.31]	comp18877_c0_seq21																			(complete)
		K00033	6-phosphogluconate dehydrogenase [EC:1.1.1.44 1.1.1.343]	comp13392_c0_seq2,comp5588_c0_seq1
M00005	PRPP biosynthesis, ribose 5P => PRPP [PATH:map00030 map00230 map01200 map01230 map01100](1)(complete)	K00948	ribose-phosphate pyrophosphokinase [EC:2.7.6.1]	comp20453_c0_seq1
M00013	Malonate semialdehyde pathway, propanoyl-CoA => acetyl-CoA [PATH:map00640 map01200 map01100](8)(complete)	K00249	acyl-CoA dehydrogenase [EC:1.3.8.7]	comp12035_c0_seq3,comp12035_c0_seq5,comp21290_c0_seq1
		K07511	enoyl-CoA hydratase [EC:4.2.1.17]	comp5537_c0_seq1
		K07515	enoyl-CoA hydratase / long-chain 3-hydroxyacyl-CoA dehydrogenase [EC:4.2.1.17 1.1.1.211]	comp13839_c0_seq1
		K05605	3-hydroxyisobutyryl-CoA hydrolase [EC:3.1.2.4]	comp14322_c0_seq2
		K00140	malonate-semialdehyde dehydrogenase (acetylating) / methylmalonate-semialdehyde dehydrogenase [EC:1.2.1.18 1.2.1.27]	comp18181_c0_seq2,comp18918_c1_seq18
M00741	Propanoyl-CoA metabolism, propanoyl-CoA => succinyl-CoA [PATH:map00280 map00630 map00640 map01200 map01100](5)(complete)	K01965	propionyl-CoA carboxylase alpha chain [EC:6.4.1.3]	comp7326_c0_seq1
		K01966	propionyl-CoA carboxylase beta chain [EC:6.4.1.3 2.1.3.15]	comp5192_c0_seq1
		K05606	methylmalonyl-CoA/ethylmalonyl-CoA epimerase [EC:5.1.99.1]	comp14146_c0_seq5
		K01847	methylmalonyl-CoA mutase [EC:5.4.99.2]	comp17091_c0_seq2,comp17903_c0_seq3
M00632	Galactose degradation, Leloir pathway, galactose => alpha-D-glucose-1P [PATH:map00052 map01100](6)(complete)	K01785	aldose 1-epimerase [EC:5.1.3.3]	comp12498_c0_seq1,comp12498_c0_seq2,comp3739_c0_seq1
		K00849	galactokinase [EC:2.7.1.6]	comp4297_c0_seq1
		K00965	UDPglucose--hexose-1-phosphate uridylyltransferase [EC:2.7.7.12]	comp22140_c0_seq1
		K01784	UDP-glucose 4-epimerase [EC:5.1.3.2]	comp14966_c0_seq5
M00854	Glycogen biosynthesis, glucose-1P => glycogen/starch [PATH:map00500](8)(complete)	K00963	UTP--glucose-1-phosphate uridylyltransferase [EC:2.7.7.9]	comp12570_c0_seq1
		K00693	glycogen synthase [EC:2.4.1.11]	comp16854_c0_seq3,comp8323_c0_seq1
		K00750	glycogenin [EC:2.4.1.186]	comp10373_c0_seq1,comp10373_c0_seq2,comp10373_c0_seq3
		K00700	1,4-alpha-glucan branching enzyme [EC:2.4.1.18]	comp19496_c0_seq1,comp19508_c0_seq1
M00855	Glycogen degradation, glycogen => glucose-6P [PATH:map00500](5)(complete)	K00688	glycogen phosphorylase [EC:2.4.1.1]	comp19901_c0_seq1
		K01196	glycogen debranching enzyme [EC:2.4.1.25 3.2.1.33]	comp10576_c0_seq1
		K15779	phosphoglucomutase / phosphopentomutase [EC:5.4.2.2 5.4.2.7]	comp11443_c0_seq3
		K01835	phosphoglucomutase [EC:5.4.2.2]	comp19605_c0_seq1,comp5738_c0_seq1
M00549	Nucleotide sugar biosynthesis, glucose => UDP-glucose [PATH:map00520 map01100](5)(complete)	K00844	hexokinase [EC:2.7.1.1]	comp19028_c0_seq1,comp19384_c0_seq1
		K01835	phosphoglucomutase [EC:5.4.2.2]	comp19605_c0_seq1,comp5738_c0_seq1
		K00963	UTP--glucose-1-phosphate uridylyltransferase [EC:2.7.7.9]	comp12570_c0_seq1
M00554	Nucleotide sugar biosynthesis, galactose => UDP-galactose [PATH:map00520 map00052 map01100](2)(complete)	K00849	galactokinase [EC:2.7.1.6]	comp4297_c0_seq1
		K00965	UDPglucose--hexose-1-phosphate uridylyltransferase [EC:2.7.7.12]	comp22140_c0_seq1
M00082	Fatty acid biosynthesis, initiation [PATH:map00061 map01212 map01100](10)(complete)	K11262	acetyl-CoA carboxylase / biotin carboxylase 1 [EC:6.4.1.2 6.3.4.14 2.1.3.15]	comp18150_c0_seq1,comp18150_c0_seq2,comp18150_c0_seq3,comp18150_c0_seq4,comp18429_c0_seq2,comp18429_c0_seq3,comp18429_c0_seq6
		K00665	fatty acid synthase, animal type [EC:2.3.1.85]	comp19891_c0_seq1,comp19920_c0_seq1
		K00645	[acyl-carrier-protein] S-malonyltransferase [EC:2.3.1.39]	comp3940_c0_seq2
M00083	Fatty acid biosynthesis, elongation [PATH:map00061 map01212 map01100](4)(complete)	K00665	fatty acid synthase, animal type [EC:2.3.1.85]	comp19891_c0_seq1,comp19920_c0_seq1
		K09458	3-oxoacyl-[acyl-carrier-protein] synthase II [EC:2.3.1.179]	comp4321_c0_seq1,comp4321_c0_seq2
M00085	Fatty acid biosynthesis, elongation, mitochondria [PATH:map00062 map01212 map01100](7)(complete)	K07508	acetyl-CoA acyltransferase 2 [EC:2.3.1.16]	comp13610_c0_seq1
		K07509	acetyl-CoA acyltransferase [EC:2.3.1.16]	comp8231_c0_seq1
		K00022	3-hydroxyacyl-CoA dehydrogenase [EC:1.1.1.35]	comp18857_c2_seq3,comp6600_c0_seq1
		K07511	enoyl-CoA hydratase [EC:4.2.1.17]	comp5537_c0_seq1
		K07515	enoyl-CoA hydratase / long-chain 3-hydroxyacyl-CoA dehydrogenase [EC:4.2.1.17 1.1.1.211]	comp13839_c0_seq1
		K07512	mitochondrial trans-2-enoyl-CoA reductase [EC:1.3.1.38]	comp21439_c0_seq1
M00415	Fatty acid biosynthesis, elongation, endoplasmic reticulum [PATH:map00062 map01212 map01100](12)(complete)	K10203	elongation of very long chain fatty acids protein 6 [EC:2.3.1.199]	comp19126_c0_seq1,comp19652_c0_seq1,comp6252_c0_seq2,comp8839_c0_seq2,comp8839_c0_seq4,comp8887_c0_seq3,comp9567_c0_seq1,comp9567_c0_seq3
		K10251	17beta-estradiol 17-dehydrogenase / very-long-chain 3-oxoacyl-CoA reductase [EC:1.1.1.62 1.1.1.330]	comp13606_c0_seq2,comp9668_c0_seq1
		K10703	very-long-chain (3R)-3-hydroxyacyl-CoA dehydratase [EC:4.2.1.134]	comp20084_c0_seq1
		K10258	very-long-chain enoyl-CoA reductase [EC:1.3.1.93]	comp19459_c0_seq1
M00086	beta-Oxidation, acyl-CoA synthesis [PATH:map00071 map01212 map01100](4)(complete)	K01897	long-chain acyl-CoA synthetase [EC:6.2.1.3]	comp10354_c0_seq2,comp10354_c0_seq3,comp17991_c0_seq2,comp18067_c0_seq3
M00087	beta-Oxidation [PATH:map00071 map01212 map01100](10)(complete)	K00249	acyl-CoA dehydrogenase [EC:1.3.8.7]	comp12035_c0_seq3,comp12035_c0_seq5,comp21290_c0_seq1
		K09479	very long chain acyl-CoA dehydrogenase [EC:1.3.8.9]	comp18465_c0_seq1
		K07511	enoyl-CoA hydratase [EC:4.2.1.17]	comp5537_c0_seq1
		K00022	3-hydroxyacyl-CoA dehydrogenase [EC:1.1.1.35]	comp18857_c2_seq3,comp6600_c0_seq1
		K07515	enoyl-CoA hydratase / long-chain 3-hydroxyacyl-CoA dehydrogenase [EC:4.2.1.17 1.1.1.211]	comp13839_c0_seq1
		K07508	acetyl-CoA acyltransferase 2 [EC:2.3.1.16]	comp13610_c0_seq1
		K07509	acetyl-CoA acyltransferase [EC:2.3.1.16]	comp8231_c0_seq1
M00089	Triacylglycerol biosynthesis [PATH:map00561 map01100](24)(complete)	K00629	glycerol-3-phosphate O-acyltransferase 1/2 [EC:2.3.1.15]	comp3666_c0_seq1
		K13506	glycerol-3-phosphate O-acyltransferase 3/4 [EC:2.3.1.15]	comp17664_c0_seq2,comp7192_c0_seq1,comp9413_c0_seq1
		K13509	lysophosphatidate acyltransferase [EC:2.3.1.51]	comp11432_c0_seq3,comp21384_c0_seq1,comp3356_c0_seq2
		K19007	lysophosphatidiate acyltransferase [EC:2.3.1.51]	comp14400_c0_seq1,comp14400_c0_seq2
		K13513	lysocardiolipin and lysophospholipid acyltransferase [EC:2.3.1.- 2.3.1.51]	comp10444_c0_seq3,comp17627_c0_seq1,comp17809_c0_seq7,comp28818_c0_seq1
		K13517	lysophospholipid acyltransferase 1/2 [EC:2.3.1.51 2.3.1.-]	comp15475_c0_seq1,comp9889_c0_seq3
		K01080	phosphatidate phosphatase [EC:3.1.3.4]	comp15100_c0_seq2,comp15538_c0_seq1,comp15538_c0_seq3,comp18074_c0_seq1,comp18074_c0_seq4,comp18074_c0_seq5
		K15728	phosphatidate phosphatase LPIN [EC:3.1.3.4]	comp17085_c0_seq4
		K11155	diacylglycerol O-acyltransferase 1 [EC:2.3.1.20 2.3.1.75 2.3.1.76]	comp13660_c0_seq1,comp1609_c0_seq1
M00090	Phosphatidylcholine (PC) biosynthesis, choline => PC [PATH:map00564 map01100](3)(complete)	K14156	choline/ethanolamine kinase [EC:2.7.1.32 2.7.1.82]	comp15244_c0_seq2
		K00968	choline-phosphate cytidylyltransferase [EC:2.7.7.15]	comp2884_c0_seq1
		K13644	choline/ethanolamine phosphotransferase [EC:2.7.8.1 2.7.8.2]	comp16318_c0_seq4
M00092	Phosphatidylethanolamine (PE) biosynthesis, ethanolamine => PE [PATH:map00564 map01100](10)(complete)	K00894	ethanolamine kinase [EC:2.7.1.82]	comp1639_c0_seq1,comp17262_c0_seq1,comp26841_c0_seq1
		K14156	choline/ethanolamine kinase [EC:2.7.1.32 2.7.1.82]	comp15244_c0_seq2
		K00967	ethanolamine-phosphate cytidylyltransferase [EC:2.7.7.14]	comp3017_c0_seq1
		K00993	ethanolaminephosphotransferase [EC:2.7.8.1]	comp16318_c0_seq2,comp16691_c0_seq5,comp16691_c0_seq6,comp16691_c0_seq7
		K13644	choline/ethanolamine phosphotransferase [EC:2.7.8.1 2.7.8.2]	comp16318_c0_seq4
M00130	Inositol phosphate metabolism, PI=> PIP2 => Ins(1,4,5)P3 => Ins(1,3,4,5)P4 [PATH:map00562 map01100](31)(complete)	K00888	phosphatidylinositol 4-kinase A [EC:2.7.1.67]	comp12818_c0_seq1,comp15778_c0_seq1
		K19801	phosphatidylinositol 4-kinase B [EC:2.7.1.67]	comp17176_c0_seq8,comp18430_c0_seq2,comp18430_c0_seq4,comp18430_c0_seq5,comp18430_c0_seq6
		K13711	phosphatidylinositol 4-kinase type 2 [EC:2.7.1.67]	comp16972_c0_seq1,comp16972_c0_seq2,comp17775_c0_seq13,comp26144_c0_seq1
		K00889	1-phosphatidylinositol-4-phosphate 5-kinase [EC:2.7.1.68]	comp13201_c0_seq1,comp13201_c0_seq2,comp13201_c0_seq3,comp13201_c0_seq4,comp13201_c0_seq5,comp13201_c0_seq8,comp18523_c0_seq25,comp18523_c0_seq43,comp18686_c0_seq5
		K01116	phosphatidylinositol phospholipase C, gamma-1 [EC:3.1.4.11]	comp23385_c0_seq1
		K05857	phosphatidylinositol phospholipase C, delta [EC:3.1.4.11]	comp15266_c0_seq5
		K05858	phosphatidylinositol phospholipase C, beta [EC:3.1.4.11]	comp4706_c0_seq1,comp4706_c0_seq2
		K05860	phosphatidylinositol phospholipase C, epsilon [EC:3.1.4.11]	comp26309_c0_seq1,comp29395_c0_seq1,comp30231_c0_seq1,comp49160_c0_seq1
		K00911	1D-myo-inositol-triphosphate 3-kinase [EC:2.7.1.127]	comp10491_c0_seq1,comp14180_c0_seq1,comp14180_c0_seq2
M00100	Sphingosine degradation [PATH:map00600 map01100](7)(complete)	K04718	sphingosine kinase [EC:2.7.1.91]	comp3464_c0_seq1,comp3464_c0_seq2,comp4090_c0_seq1,comp4090_c0_seq2
		K01634	sphinganine-1-phosphate aldolase [EC:4.1.2.27]	comp14317_c0_seq1,comp17313_c0_seq1,comp4225_c0_seq1
M00055	N-glycan precursor biosynthesis [PATH:map00510 map01100](23)(complete)	K01001	UDP-N-acetylglucosamine--dolichyl-phosphate N-acetylglucosaminephosphotransferase [EC:2.7.8.15]	comp4183_c0_seq1
		K07432	beta-1,4-N-acetylglucosaminyltransferase [EC:2.4.1.141]	comp21402_c0_seq1,comp22162_c0_seq1
		K07441	beta-1,4-N-acetylglucosaminyltransferase [EC:2.4.1.141]	comp20753_c0_seq1
		K03842	beta-1,4-mannosyltransferase [EC:2.4.1.142]	comp16800_c0_seq1
		K03843	alpha-1,3/alpha-1,6-mannosyltransferase [EC:2.4.1.132 2.4.1.257]	comp18003_c0_seq1,comp18003_c0_seq4
		K03844	alpha-1,2-mannosyltransferase [EC:2.4.1.131]	comp10480_c0_seq1,comp10480_c0_seq2
		K03845	alpha-1,3-mannosyltransferase [EC:2.4.1.258]	comp3178_c0_seq1
		K03846	alpha-1,2-mannosyltransferase [EC:2.4.1.259 2.4.1.261]	comp12419_c0_seq1,comp12419_c0_seq2
		K03847	alpha-1,6-mannosyltransferase [EC:2.4.1.260]	comp9181_c0_seq1
		K03846	alpha-1,2-mannosyltransferase [EC:2.4.1.259 2.4.1.261]	comp12419_c0_seq1,comp12419_c0_seq2
		K00729	dolichyl-phosphate beta-glucosyltransferase [EC:2.4.1.117]	comp10516_c0_seq1
		K03848	alpha-1,3-glucosyltransferase [EC:2.4.1.267]	comp15348_c0_seq2,comp15348_c0_seq5,comp16463_c0_seq1,comp16463_c0_seq3,comp16463_c0_seq4
		K03849	alpha-1,3-glucosyltransferase [EC:2.4.1.265]	comp11808_c0_seq2
		K03850	alpha-1,2-glucosyltransferase [EC:2.4.1.256]	comp13485_c0_seq1
M00072	N-glycosylation by oligosaccharyltransferase [PATH:map00510 map01100](8)(complete)	K07151	dolichyl-diphosphooligosaccharide---protein glycosyltransferase [EC:2.4.99.18]	comp20378_c0_seq1,comp9860_c0_seq1
		K12666	oligosaccharyltransferase complex subunit alpha (ribophorin I)	comp19846_c0_seq1,comp5494_c0_seq1
		K12667	oligosaccharyltransferase complex subunit delta (ribophorin II)	comp20502_c0_seq1
		K12668	oligosaccharyltransferase complex subunit epsilon	comp19778_c0_seq1
		K12669	oligosaccharyltransferase complex subunit gamma	comp20468_c0_seq1
		K12670	oligosaccharyltransferase complex subunit beta	comp19866_c0_seq1
M00073	N-glycan precursor trimming [PATH:map00510 map01100](10)(complete)	K01228	mannosyl-oligosaccharide glucosidase [EC:3.2.1.106]	comp17606_c0_seq1,comp17606_c0_seq8,comp17974_c0_seq1,comp17974_c0_seq2
		K05546	mannosyl-oligosaccharide alpha-1,3-glucosidase [EC:3.2.1.207]	comp13391_c0_seq1,comp8986_c0_seq1
		K01230	mannosyl-oligosaccharide alpha-1,2-mannosidase [EC:3.2.1.113]	comp1602_c0_seq1,comp16585_c0_seq2,comp16585_c0_seq3,comp17175_c0_seq7
M00065	GPI-anchor biosynthesis, core oligosaccharide [PATH:map00563 map01100](13)(complete)	K03857	phosphatidylinositol glycan, class A [EC:2.4.1.198]	comp18316_c0_seq13,comp18514_c0_seq25
		K03434	N-acetylglucosaminylphosphatidylinositol deacetylase [EC:3.5.1.89]	comp15892_c0_seq2,comp15892_c0_seq3,comp9255_c0_seq1
		K05283	phosphatidylinositol glycan, class W [EC:2.3.-.-]	comp17310_c0_seq2
		K05284	phosphatidylinositol glycan, class M [EC:2.4.1.-]	comp15374_c0_seq2
		K05285	phosphatidylinositol glycan, class N [EC:2.7.-.-]	comp15423_c0_seq2,comp5870_c0_seq1
		K07542	phosphatidylinositol glycan, class V [EC:2.4.1.-]	comp4065_c0_seq1
		K05286	phosphatidylinositol glycan, class B [EC:2.4.1.-]	comp6125_c1_seq1,comp8486_c0_seq2
		K05287	phosphatidylinositol glycan, class F [EC:2.7.-.-]	comp3310_c0_seq1
M00057	Glycosaminoglycan biosynthesis, linkage tetrasaccharide [PATH:map00532 map01100](6)(complete)	K00771	protein xylosyltransferase [EC:2.4.2.26]	comp15719_c0_seq1,comp15809_c0_seq3
		K00733	xylosylprotein 4-beta-galactosyltransferase [EC:2.4.1.133]	comp15295_c0_seq3
		K00734	galactosylxylosylprotein 3-beta-galactosyltransferase [EC:2.4.1.134]	comp18524_c0_seq2,comp18524_c0_seq5
		K10158	galactosylgalactosylxylosylprotein 3-beta-glucuronosyltransferase 3 [EC:2.4.1.135]	comp14809_c0_seq3
M00059	Glycosaminoglycan biosynthesis, heparan sulfate backbone [PATH:map00534 map01100](15)(complete)	K02370	alpha-1,4-N-acetylglucosaminyltransferase EXTL3 [EC:2.4.1.223 2.4.1.224]	comp10614_c0_seq1,comp14412_c0_seq2,comp14412_c0_seq3
		K02366	glucuronyl/N-acetylglucosaminyl transferase EXT1 [EC:2.4.1.224 2.4.1.225]	comp10420_c0_seq2,comp14611_c0_seq1,comp14611_c0_seq3,comp14611_c0_seq4,comp14611_c0_seq5
		K02367	glucuronyl/N-acetylglucosaminyl transferase EXT2 [EC:2.4.1.224 2.4.1.225]	comp11444_c0_seq3
		K02370	alpha-1,4-N-acetylglucosaminyltransferase EXTL3 [EC:2.4.1.223 2.4.1.224]	comp10614_c0_seq1,comp14412_c0_seq2,comp14412_c0_seq3
		K02577	heparan sulfate N-deacetylase/N-sulfotransferase NDST2 [EC:3.1.1.- 2.8.2.-]	comp15701_c0_seq1,comp15701_c0_seq2
		K01793	heparosan-N-sulfate-glucuronate 5-epimerase [EC:5.1.3.17]	comp21336_c0_seq1
M00367	C10-C20 isoprenoid biosynthesis, non-plant eukaryotes [PATH:map00900 map01100 map01110](3)(complete)	K01823	isopentenyl-diphosphate Delta-isomerase [EC:5.3.3.2]	comp15619_c0_seq1
		K00787	farnesyl diphosphate synthase [EC:2.5.1.1 2.5.1.10]	comp16319_c0_seq4
		K00804	geranylgeranyl diphosphate synthase, type III [EC:2.5.1.1 2.5.1.10 2.5.1.29]	comp10093_c0_seq1
M00048	Inosine monophosphate biosynthesis, PRPP + glutamine => IMP [PATH:map00230 map01100](26)(complete)	K00764	amidophosphoribosyltransferase [EC:2.4.2.14]	comp20459_c0_seq1,comp9830_c0_seq1
		K01945	phosphoribosylamine---glycine ligase [EC:6.3.4.13]	comp17927_c0_seq2,comp17927_c0_seq8,comp18160_c0_seq2
		K11787	phosphoribosylamine--glycine ligase / phosphoribosylglycinamide formyltransferase / phosphoribosylformylglycinamidine cyclo-ligase [EC:6.3.4.13 2.1.2.2 6.3.3.1]	comp17927_c0_seq10,comp17927_c0_seq7,comp18160_c0_seq11
		K11787	phosphoribosylamine--glycine ligase / phosphoribosylglycinamide formyltransferase / phosphoribosylformylglycinamidine cyclo-ligase [EC:6.3.4.13 2.1.2.2 6.3.3.1]	comp17927_c0_seq10,comp17927_c0_seq7,comp18160_c0_seq11
		K01952	phosphoribosylformylglycinamidine synthase [EC:6.3.5.3]	comp15949_c0_seq1,comp15949_c0_seq3,comp15949_c0_seq5,comp8953_c0_seq1,comp8953_c0_seq2
		K01933	phosphoribosylformylglycinamidine cyclo-ligase [EC:6.3.3.1]	comp18160_c0_seq4
		K11787	phosphoribosylamine--glycine ligase / phosphoribosylglycinamide formyltransferase / phosphoribosylformylglycinamidine cyclo-ligase [EC:6.3.4.13 2.1.2.2 6.3.3.1]	comp17927_c0_seq10,comp17927_c0_seq7,comp18160_c0_seq11
		K01587	phosphoribosylaminoimidazole carboxylase / phosphoribosylaminoimidazole-succinocarboxamide synthase [EC:4.1.1.21 6.3.2.6]	comp19312_c0_seq1
		K01587	phosphoribosylaminoimidazole carboxylase / phosphoribosylaminoimidazole-succinocarboxamide synthase [EC:4.1.1.21 6.3.2.6]	comp19312_c0_seq1
		K01756	adenylosuccinate lyase [EC:4.3.2.2]	comp11317_c0_seq2,comp11625_c0_seq1
		K00602	phosphoribosylaminoimidazolecarboxamide formyltransferase / IMP cyclohydrolase [EC:2.1.2.3 3.5.4.10]	comp7189_c0_seq1,comp7189_c0_seq2
M00049	Adenine ribonucleotide biosynthesis, IMP => ADP,ATP [PATH:map00230 map01100](12)(complete)	K01939	adenylosuccinate synthase [EC:6.3.4.4]	comp15027_c0_seq2,comp16360_c0_seq2
		K01756	adenylosuccinate lyase [EC:4.3.2.2]	comp11317_c0_seq2,comp11625_c0_seq1
		K00939	adenylate kinase [EC:2.7.4.3]	comp10993_c0_seq1,comp2273_c0_seq1,comp3648_c0_seq2,comp9739_c0_seq1
		K18532	adenylate kinase [EC:2.7.4.3]	comp22057_c0_seq1
		K00940	nucleoside-diphosphate kinase [EC:2.7.4.6]	comp19098_c0_seq1
		K00873	pyruvate kinase [EC:2.7.1.40]	comp18531_c0_seq1,comp19930_c0_seq1
M00051	Uridine monophosphate biosynthesis, glutamine (+ PRPP) => UMP [PATH:map00240 map01100](7)(complete)	K11540	carbamoyl-phosphate synthase / aspartate carbamoyltransferase / dihydroorotase [EC:6.3.5.5 2.1.3.2 3.5.2.3]	comp4912_c0_seq1,comp9380_c0_seq3
		K00254	dihydroorotate dehydrogenase [EC:1.3.5.2]	comp13075_c0_seq2,comp22244_c0_seq1
		K13421	uridine monophosphate synthetase [EC:2.4.2.10 4.1.1.23]	comp15261_c0_seq2,comp21240_c0_seq1
		K00762	orotate phosphoribosyltransferase [EC:2.4.2.10]	comp15261_c0_seq4
M00052	Pyrimidine ribonucleotide biosynthesis, UMP => UDP/UTP,CDP/CTP [PATH:map00240 map01100](5)(complete)	K13800	UMP-CMP kinase [EC:2.7.4.14]	comp17961_c0_seq3
		K00940	nucleoside-diphosphate kinase [EC:2.7.4.6]	comp19098_c0_seq1
		K01937	CTP synthase [EC:6.3.4.2]	comp15349_c0_seq5,comp1882_c0_seq1,comp1882_c0_seq2
M00020	Serine biosynthesis, glycerate-3P => serine [PATH:map00260 map01200 map01230 map01100](4)(complete)	K00058	D-3-phosphoglycerate dehydrogenase / 2-oxoglutarate reductase [EC:1.1.1.95 1.1.1.399]	comp18537_c0_seq2,comp18712_c0_seq3
		K00831	phosphoserine aminotransferase [EC:2.6.1.52]	comp10404_c0_seq2
		K01079	phosphoserine phosphatase [EC:3.1.3.3]	comp21554_c0_seq1
M00338	Cysteine biosynthesis, homocysteine + serine => cysteine [PATH:map00270 map01230 map01100](4)(complete)	K01697	cystathionine beta-synthase [EC:4.2.1.22]	comp7842_c0_seq1
		K01758	cystathionine gamma-lyase [EC:4.4.1.1]	comp11321_c0_seq2,comp11321_c0_seq3,comp16901_c0_seq6
M00034	Methionine salvage pathway [PATH:map00270 map01100](13)(complete)	K00789	S-adenosylmethionine synthetase [EC:2.5.1.6]	comp11497_c0_seq1
		K01611	S-adenosylmethionine decarboxylase [EC:4.1.1.50]	comp13405_c0_seq1
		K00797	spermidine synthase [EC:2.5.1.16]	comp14457_c0_seq1,comp14457_c0_seq5,comp14457_c0_seq6
		K00772	5'-methylthioadenosine phosphorylase [EC:2.4.2.28]	comp7686_c0_seq1
		K08963	methylthioribose-1-phosphate isomerase [EC:5.3.1.23]	comp24170_c0_seq1
		K08964	methylthioribulose-1-phosphate dehydratase [EC:4.2.1.109]	comp21147_c0_seq1
		K09880	enolase-phosphatase E1 [EC:3.1.3.77]	comp21507_c0_seq1
		K08967	1,2-dihydroxy-3-keto-5-methylthiopentene dioxygenase [EC:1.13.11.53 1.13.11.54]	comp15963_c0_seq1,comp7930_c0_seq1,comp9723_c0_seq1
		K00815	tyrosine aminotransferase [EC:2.6.1.5]	comp24826_c0_seq1
M00015	Proline biosynthesis, glutamate => proline [PATH:map00330 map01230 map01100](3)(complete)	K12657	delta-1-pyrroline-5-carboxylate synthetase [EC:2.7.2.11 1.2.1.41]	comp22922_c0_seq1
		K00286	pyrroline-5-carboxylate reductase [EC:1.5.1.2]	comp14795_c0_seq1,comp8063_c0_seq1
M00120	Coenzyme A biosynthesis, pantothenate => CoA [PATH:map00770 map01100](10)(complete)	K09680	type II pantothenate kinase [EC:2.7.1.33]	comp16495_c0_seq4,comp18395_c1_seq2,comp27847_c0_seq1,comp7349_c0_seq2,comp7756_c0_seq1
		K01922	phosphopantothenate---cysteine ligase (ATP) [EC:6.3.2.51]	comp7471_c0_seq1
		K01598	phosphopantothenoylcysteine decarboxylase [EC:4.1.1.36]	comp10040_c0_seq1,comp10040_c0_seq2
		K02318	phosphopantetheine adenylyltransferase / dephospho-CoA kinase [EC:2.7.7.3 2.7.1.24]	comp3936_c0_seq1
		K00859	dephospho-CoA kinase [EC:2.7.1.24]	comp3410_c0_seq2
M00842	Tetrahydrobiopterin biosynthesis, GTP => BH4 [PATH:map00790 map01100](4)(complete)	K01495	GTP cyclohydrolase IA [EC:3.5.4.16]	comp27292_c0_seq1		-4		(complete)
		K01737	6-pyruvoyltetrahydropterin/6-carboxytetrahydropterin synthase [EC:4.2.3.12 4.1.2.50]	comp12181_c0_seq1
		K00072	sepiapterin reductase [EC:1.1.1.153]	comp14379_c0_seq1,comp8869_c0_seq3
M00128	Ubiquinone biosynthesis, eukaryotes, 4-hydroxybenzoate => ubiquinone [PATH:map00130 map01100] (12) (complete)	K06125	4-hydroxybenzoate polyprenyltransferase [EC:2.5.1.39]	comp17172_c0_seq1,comp17172_c0_seq3,comp17172_c0_seq3,comp17172_c0_seq6,comp17711_c0_seq11
		K00591	polyprenyldihydroxybenzoate methyltransferase / 3-demethylubiquinol 3-O-methyltransferase [EC:2.1.1.114 2.1.1.64]	comp19199_c0_seq1
		K06126	ubiquinone biosynthesis monooxygenase Coq6 [EC:1.14.13.-]	comp16185_c0_seq1,comp16185_c0_seq2
		K06127	2-methoxy-6-polyprenyl-1,4-benzoquinol methylase [EC:2.1.1.201]	comp4303_c0_seq1,comp4761_c0_seq1
		K06134	3-demethoxyubiquinol 3-hydroxylase [EC:1.14.99.60]	comp22018_c0_seq1
		K00591	polyprenyldihydroxybenzoate methyltransferase / 3-demethylubiquinol 3-O-methyltransferase [EC:2.1.1.114 2.1.1.64]	comp19199_c0_seq1
M00118	Glutathione biosynthesis, glutamate => glutathione [PATH:map00480 map01100](7)(complete)	K11204	glutamate--cysteine ligase catalytic subunit [EC:6.3.2.2]	comp20893_c0_seq1,comp3045_c0_seq1		-7		(complete)
		K11205	glutamate--cysteine ligase regulatory subunit	comp8161_c0_seq1,comp8161_c0_seq2
		K21456	glutathione synthase [EC:6.3.2.3]	comp2880_c0_seq1,comp9937_c0_seq1,comp9937_c0_seq3
M00141	C1-unit interconversion, eukaryotes [PATH:map00670 map01100](4)(complete)	K00600	glycine hydroxymethyltransferase [EC:2.1.2.1]	comp20202_c0_seq1
		K00288	methylenetetrahydrofolate dehydrogenase (NADP+) / methenyltetrahydrofolate cyclohydrolase / formyltetrahydrofolate synthetase [EC:1.5.1.5 3.5.4.9 6.3.4.3]	comp13316_c0_seq3
		K13403	methylenetetrahydrofolate dehydrogenase(NAD+) / 5,10-methenyltetrahydrofolate cyclohydrolase [EC:1.5.1.15 3.5.4.9]	comp13281_c0_seq3,comp9848_c0_seq1
M00143	NADH dehydrogenase (ubiquinone) Fe-S protein/flavoprotein complex, mitochondria [PATH:map00190](15)(complete)	K03934	NADH dehydrogenase (ubiquinone) Fe-S protein 1 [EC:7.1.1.2 1.6.99.3]	comp15459_c0_seq1,comp8970_c0_seq3,comp8970_c0_seq4
		K03935	NADH dehydrogenase (ubiquinone) Fe-S protein 2 [EC:7.1.1.2 1.6.99.3]	comp10449_c0_seq1,comp10449_c0_seq2
		K03936	NADH dehydrogenase (ubiquinone) Fe-S protein 3 [EC:7.1.1.2 1.6.99.3]	comp15808_c0_seq1
		K03937	NADH dehydrogenase (ubiquinone) Fe-S protein 4	comp19711_c0_seq1,comp19968_c0_seq1
		K03938	NADH dehydrogenase (ubiquinone) Fe-S protein 5	comp19357_c0_seq1
		K03939	NADH dehydrogenase (ubiquinone) Fe-S protein 6	comp20142_c0_seq1
		K03940	NADH dehydrogenase (ubiquinone) Fe-S protein 7 [EC:7.1.1.2 1.6.99.3]	comp19655_c0_seq1
		K03941	NADH dehydrogenase (ubiquinone) Fe-S protein 8 [EC:7.1.1.2 1.6.99.3]	comp8043_c0_seq1
		K03942	NADH dehydrogenase (ubiquinone) flavoprotein 1 [EC:7.1.1.2 1.6.99.3]	comp20513_c0_seq1
		K03943	NADH dehydrogenase (ubiquinone) flavoprotein 2 [EC:7.1.1.2 1.6.99.3]	comp8484_c0_seq1,comp8484_c0_seq2
M00148	Succinate dehydrogenase (ubiquinone) [PATH:map00190](5)(complete)	K00236	succinate dehydrogenase (ubiquinone) cytochrome b560 subunit	comp19533_c0_seq1
		K00237	succinate dehydrogenase (ubiquinone) membrane anchor subunit	comp19648_c0_seq1
		K00234	succinate dehydrogenase (ubiquinone) flavoprotein subunit [EC:1.3.5.1]	comp5502_c0_seq1
		K00235	succinate dehydrogenase (ubiquinone) iron-sulfur subunit [EC:1.3.5.1]	comp5654_c0_seq1,comp6709_c0_seq1
M00151	Cytochrome bc1 complex respiratory unit [PATH:map00190](3)(complete)	K00412	ubiquinol-cytochrome c reductase cytochrome b subunit	comp19236_c0_seq1
		K00413	ubiquinol-cytochrome c reductase cytochrome c1 subunit	comp12008_c0_seq2
		K00411	ubiquinol-cytochrome c reductase iron-sulfur subunit [EC:1.10.2.2]	comp10387_c0_seq2
M00261	DNA polymerase alpha / primase complex [PATH:map03030] [BR:ko03032](4)(complete)	K02320	DNA polymerase alpha subunit A [EC:2.7.7.7]	comp14727_c0_seq5
		K02321	DNA polymerase alpha subunit B	comp12484_c0_seq1
		K02685	DNA primase large subunit [EC:2.7.7.-]	comp5641_c0_seq1
		K02684	DNA primase small subunit [EC:2.7.7.-]	comp10435_c0_seq2
M00263	DNA polymerase epsilon complex [PATH:map03030] [BR:ko03032 ko03400](7)(complete)	K02324	DNA polymerase epsilon subunit 1 [EC:2.7.7.7]	comp14507_c0_seq1
		K02325	DNA polymerase epsilon subunit 2 [EC:2.7.7.7]	comp16124_c0_seq2,comp16124_c0_seq5,comp16203_c0_seq1
		K02326	DNA polymerase epsilon subunit 3 [EC:2.7.7.7]	comp15061_c0_seq1,comp20404_c0_seq1
		K03506	DNA polymerase epsilon subunit 4 [EC:2.7.7.7]	comp21842_c0_seq1
M00285	MCM complex [PATH:map03030 map04110 map04111 map04113] [BR:ko03032](8)(complete)	K02540	DNA replication licensing factor MCM2 [EC:3.6.4.12]	comp1616_c0_seq1,comp16250_c0_seq2
		K02541	DNA replication licensing factor MCM3 [EC:3.6.4.12]	comp22015_c0_seq1
		K02212	DNA replication licensing factor MCM4 [EC:3.6.4.12]	comp10559_c0_seq1
		K02209	DNA replication licensing factor MCM5 [EC:3.6.4.12]	comp21633_c0_seq1,comp3345_c0_seq2
		K02542	DNA replication licensing factor MCM6 [EC:3.6.4.12]	comp20807_c0_seq1
		K02210	DNA replication licensing factor MCM7 [EC:3.6.4.12]	comp17627_c0_seq10
M00289	RF-C complex [PATH:map03030 map03420 map03430] [BR:ko03032 ko03400](8)(complete)	K10754	replication factor C subunit 1	comp3419_c0_seq1,comp3419_c0_seq2
		K10755	replication factor C subunit 2/4	comp17172_c0_seq1,comp17172_c0_seq5,comp7308_c0_seq1
		K10756	replication factor C subunit 3/5	comp14099_c0_seq1,comp14099_c0_seq5,comp22492_c0_seq1
M00290	Holo-TFIIH complex [PATH:map03420] [BR:ko03021 ko03400](18)(complete)	K03141	transcription initiation factor TFIIH subunit 1	comp3110_c0_seq1,comp3110_c0_seq2
		K03142	transcription initiation factor TFIIH subunit 2	comp3639_c0_seq1
		K03143	transcription initiation factor TFIIH subunit 3	comp14327_c0_seq2,comp14940_c0_seq1
		K03144	transcription initiation factor TFIIH subunit 4	comp14447_c0_seq3,comp14447_c0_seq4,comp8293_c0_seq2,comp9914_c0_seq1
		K10843	DNA excision repair protein ERCC-3 [EC:3.6.4.12]	comp18747_c0_seq16,comp18747_c0_seq27,comp18747_c0_seq58,comp18829_c3_seq2
		K10844	DNA excision repair protein ERCC-2 [EC:3.6.4.12]	comp14751_c0_seq2,comp14751_c0_seq3
		K02202	cyclin-dependent kinase 7 [EC:2.7.11.22 2.7.11.23]	comp1674_c0_seq2
		K06634	cyclin H	comp14907_c0_seq3
		K10842	CDK-activating kinase assembly factor MAT1	comp13544_c0_seq2
M00181	RNA polymerase III, eukaryotes [PATH:map03020 map04623] [BR:ko03021](16)(complete)	K03018	DNA-directed RNA polymerase III subunit RPC1 [EC:2.7.7.6]	comp22037_c0_seq1
		K03021	DNA-directed RNA polymerase III subunit RPC2 [EC:2.7.7.6]	comp12975_c0_seq1,comp3224_c0_seq1
		K03027	DNA-directed RNA polymerases I and III subunit RPAC1	comp18434_c1_seq2
		K03020	DNA-directed RNA polymerases I and III subunit RPAC2	comp12249_c0_seq1
		K03023	DNA-directed RNA polymerase III subunit RPC3	comp18735_c0_seq9
		K03026	DNA-directed RNA polymerase III subunit RPC4	comp14084_c0_seq2
		K14721	DNA-directed RNA polymerase III subunit RPC5	comp5341_c0_seq1
		K03025	DNA-directed RNA polymerase III subunit RPC6	comp21178_c0_seq1
		K03024	DNA-directed RNA polymerase III subunit RPC7	comp4436_c0_seq1
		K03022	DNA-directed RNA polymerase III subunit RPC8	comp14150_c0_seq1
		K03019	DNA-directed RNA polymerase III subunit RPC11	comp10376_c0_seq1,comp10545_c0_seq1
		K03013	DNA-directed RNA polymerases I, II, and III subunit RPABC1	comp20536_c0_seq1
		K03014	DNA-directed RNA polymerases I, II, and III subunit RPABC2	comp20799_c0_seq1
		K03016	DNA-directed RNA polymerases I, II, and III subunit RPABC3	comp20130_c0_seq1
M00353	Spliceosome, Prp19/CDC5L complex [PATH:map03040] [BR:ko03041](10)(complete)	K10599	pre-mRNA-processing factor 19 [EC:2.3.2.27]	comp2580_c0_seq1
		K12860	pre-mRNA-splicing factor CDC5/CEF1	comp16035_c0_seq2,comp21327_c0_seq1
		K12861	pre-mRNA-splicing factor SPF27	comp2589_c0_seq1
		K12862	pleiotropic regulator 1	comp7272_c0_seq1
		K12863	protein CWC15	comp8610_c0_seq1
		K12864	beta-catenin-like protein 1	comp1634_c0_seq1
		K03283	heat shock 70kDa protein 1/2/6/8	comp19023_c0_seq1
		K12865	polyglutamine-binding protein 1	comp20077_c0_seq1
		K12866	WW domain-binding protein 11	comp20497_c0_seq1
M00399	Cap binding complex [PATH:map03013 map03015 map03040 map03040] [BR:ko03041](3)(complete)	K12882	nuclear cap-binding protein subunit 1	comp13748_c0_seq1,comp16625_c0_seq1
		K12883	nuclear cap-binding protein subunit 2	comp21767_c0_seq1
M00426	Survival motor neuron (SMN) complex [PATH:map03013] [BR:ko03041](9)(complete)	K13129	survival motor neuron protein	comp13366_c0_seq1,comp13499_c0_seq1,comp13499_c0_seq3
		K13130	gem associated protein 2	comp4030_c0_seq2
		K13131	ATP-dependent RNA helicase DDX20 [EC:3.6.4.13]	comp18356_c0_seq1,comp18356_c0_seq2,comp18356_c0_seq7
		K13134	gem associated protein 6	comp19719_c0_seq1
		K13136	gem associated protein 8	comp8240_c0_seq1
M00428	eIF4F complex [PATH:map03013] [BR:ko03012] (9) (complete)	K03259	translation initiation factor 4E	comp10076_c0_seq1,comp10076_c0_seq2,comp8330_c0_seq1,comp8677_c0_seq1,comp9622_c0_seq1
		K03260	translation initiation factor 4G	comp10072_c0_seq1,comp10072_c0_seq2
		K03257	translation initiation factor 4A	comp19669_c0_seq1,comp20175_c0_seq1
M00430	Exon junction complex (EJC) [PATH:map03013 map03015 map03040] [BR:ko03041](25)(complete)	K12876	RNA-binding protein 8A	comp5419_c0_seq1
		K12877	protein mago nashi	comp19767_c0_seq1
		K14323	protein CASC3	comp16068_c0_seq1,comp16068_c0_seq2,comp18054_c0_seq2
		K13025	ATP-dependent RNA helicase [EC:3.6.4.13]	comp15785_c0_seq1
		K14324	histone deacetylase complex subunit SAP18	comp20091_c0_seq1,comp20244_c0_seq1
		K13114	pinin	comp1821_c0_seq1,comp1821_c0_seq2,comp2165_c0_seq1
		K12875	apoptotic chromatin condensation inducer in the nucleus	comp17131_c0_seq2,comp17131_c0_seq3,comp17461_c0_seq3
		K14325	RNA-binding protein with serine-rich domain 1	comp17254_c0_seq1
		K12881	THO complex subunit 4	comp12979_c0_seq1,comp8907_c0_seq1
		K12812	ATP-dependent RNA helicase UAP56/SUB2 [EC:3.6.4.13]	comp15728_c0_seq1
		K13171	serine/arginine repetitive matrix protein 1	comp12343_c0_seq1,comp12343_c0_seq3
		K14285	NTF2-related export protein 1/2	comp20395_c0_seq1,comp2385_c0_seq1
		K14326	regulator of nonsense transcripts 1 [EC:3.6.4.-]	comp9672_c0_seq1
		K14327	regulator of nonsense transcripts 2	comp18370_c0_seq2
		K14328	regulator of nonsense transcripts 3	comp9519_c0_seq2
M00405	THC complex [PATH:map03040 map03013] [BR:ko03041] (5) (complete)	K12878	THO complex subunit 1	comp3269_c0_seq1
		K12879	THO complex subunit 2	comp14473_c0_seq1
		K13174	THO complex subunit 5	comp2309_c0_seq1
		K13175	THO complex subunit 6	comp21559_c0_seq1
		K13176	THO complex subunit 7	comp1613_c0_seq1
M00406	TREX complex [PATH:map03013 map03040] [BR:ko03041] (9) (complete)	K12878	THO complex subunit 1	comp3269_c0_seq1
		K12879	THO complex subunit 2	comp14473_c0_seq1
		K13174	THO complex subunit 5	comp2309_c0_seq1
		K13175	THO complex subunit 6	comp21559_c0_seq1
		K13176	THO complex subunit 7	comp1613_c0_seq1
		K12880	THO complex subunit 3	comp9419_c0_seq2
		K12881	THO complex subunit 4	comp12979_c0_seq1,comp8907_c0_seq1
		K12812	ATP-dependent RNA helicase UAP56/SUB2 [EC:3.6.4.13]	comp15728_c0_seq1
M00390	Exosome, archaea [PATH:map03018] (6) (complete)	K07573	exosome complex component CSL4	comp21684_c0_seq1
		K03679	exosome complex component RRP4	comp5771_c0_seq1,comp5771_c0_seq2
		K11600	exosome complex component RRP41	comp17223_c0_seq1
		K12589	exosome complex component RRP42	comp3805_c0_seq1,comp3805_c0_seq2
M00391	Exosome, eukaryotes [PATH:map03018] (16) (complete)	K07573	exosome complex component CSL4	comp21684_c0_seq1
		K12587	exosome complex component MTR3	comp22234_c0_seq1,comp3949_c0_seq2
		K03679	exosome complex component RRP4	comp5771_c0_seq1,comp5771_c0_seq2
		K03681	exosome complex component RRP40	comp14932_c0_seq3,comp14932_c0_seq4
		K11600	exosome complex component RRP41	comp17223_c0_seq1
		K12589	exosome complex component RRP42	comp3805_c0_seq1,comp3805_c0_seq2
		K12586	exosome complex component RRP43	comp22343_c0_seq1
		K12585	exosome complex exonuclease DIS3/RRP44 [EC:3.1.13.-]	comp10451_c0_seq2,comp10451_c0_seq4
		K03678	exosome complex component RRP45	comp3358_c0_seq1,comp3358_c0_seq2
		K12590	exosome complex component RRP46	comp22060_c0_seq1
M00392	Ski complex [PATH:map03018](5)(complete)	K12599	antiviral helicase SKI2 [EC:3.6.4.-]	comp15402_c0_seq2,comp15402_c0_seq3
		K12600	superkiller protein 3	comp17860_c0_seq3
		K12602	WD repeat-containing protein 61	comp3987_c0_seq1,comp9930_c0_seq2
M00340	Proteasome, 20S core particle [PATH:map03050] [BR:ko03051] (19) (complete)	K02725	20S proteasome subunit alpha 6 [EC:3.4.25.1]	comp7487_c0_seq1
		K02726	20S proteasome subunit alpha 2 [EC:3.4.25.1]	comp20333_c0_seq1
		K02727	20S proteasome subunit alpha 7 [EC:3.4.25.1]	comp10595_c0_seq1,comp8411_c0_seq1
		K02728	20S proteasome subunit alpha 3 [EC:3.4.25.1]	comp19465_c0_seq1,comp5656_c0_seq1
		K02729	20S proteasome subunit alpha 5 [EC:3.4.25.1]	comp19792_c0_seq1,comp6697_c0_seq1
		K02730	20S proteasome subunit alpha 1 [EC:3.4.25.1]	comp20342_c0_seq1
		K02731	20S proteasome subunit alpha 4 [EC:3.4.25.1]	comp20227_c0_seq1,comp20382_c0_seq1
		K02732	20S proteasome subunit beta 6 [EC:3.4.25.1]	comp19755_c0_seq1
		K02734	20S proteasome subunit beta 4 [EC:3.4.25.1]	comp13740_c0_seq1
		K02735	20S proteasome subunit beta 3 [EC:3.4.25.1]	comp19684_c0_seq1
		K02736	20S proteasome subunit beta 7 [EC:3.4.25.1]	comp10023_c0_seq1
		K02737	20S proteasome subunit beta 5 [EC:3.4.25.1]	comp6004_c0_seq1
		K02738	20S proteasome subunit beta 1 [EC:3.4.25.1]	comp20360_c0_seq1,comp7538_c0_seq2
		K02739	20S proteasome subunit beta 2 [EC:3.4.25.1]	comp19956_c0_seq1
M00341	Proteasome, 19S regulatory particle (PA700) [PATH:map03050] [BR:ko03051] (34) (complete)	K03061	26S proteasome regulatory subunit T1	comp18224_c0_seq1,comp18224_c0_seq2,comp18646_c0_seq3
		K03062	26S proteasome regulatory subunit T2	comp13253_c0_seq1,comp13253_c0_seq2,comp9223_c0_seq1
		K03063	26S proteasome regulatory subunit T3	comp7157_c0_seq1,comp7157_c0_seq2
		K03064	26S proteasome regulatory subunit T4	comp20380_c0_seq1,comp20562_c0_seq1
		K03065	26S proteasome regulatory subunit T5	comp7779_c0_seq1
		K03066	26S proteasome regulatory subunit T6	comp18238_c0_seq4,comp18309_c0_seq2,comp18309_c0_seq3
		K03028	26S proteasome regulatory subunit N1	comp16973_c0_seq2,comp18325_c0_seq1,comp18325_c0_seq2
		K03032	26S proteasome regulatory subunit N2	comp9526_c0_seq1,comp9526_c0_seq2
		K03033	26S proteasome regulatory subunit N3	comp10579_c0_seq1
		K03035	26S proteasome regulatory subunit N5	comp19961_c0_seq1
		K03036	26S proteasome regulatory subunit N6	comp14066_c0_seq1,comp15579_c0_seq1,comp7523_c0_seq1
		K03037	26S proteasome regulatory subunit N7	comp7769_c0_seq1
		K03038	26S proteasome regulatory subunit N8	comp13292_c0_seq1,comp13424_c0_seq1
		K03039	26S proteasome regulatory subunit N9	comp17310_c0_seq1
		K03029	26S proteasome regulatory subunit N10	comp10021_c0_seq1,comp19756_c0_seq1
		K03030	26S proteasome regulatory subunit N11	comp10191_c0_seq1,comp14651_c0_seq8,comp2548_c0_seq1
		K03031	26S proteasome regulatory subunit N12	comp19819_c0_seq1
M00380	SCF-BTRC complex [PATH:map04120 map04114 map04310 map04710] [BR:ko04121] (6) (complete)	K03868	RING-box protein 1 [EC:2.3.2.32]	comp20168_c0_seq1
		K03347	cullin 1	comp17527_c0_seq1
		K03094	S-phase kinase-associated protein 1	comp17495_c0_seq1,comp18142_c0_seq2,comp19643_c0_seq1
		K03362	F-box and WD-40 domain protein 1/11	comp13261_c0_seq1
M00381	SCF-SKP2 complex [PATH:map04120 map04110 map05168] [BR:ko04121] (6) (complete)	K03868	RING-box protein 1 [EC:2.3.2.32]	comp20168_c0_seq1
		K03347	cullin 1	comp17527_c0_seq1
		K03094	S-phase kinase-associated protein 1	comp17495_c0_seq1,comp18142_c0_seq2,comp19643_c0_seq1
		K03875	F-box and leucine-rich repeat protein 1 (S-phase kinase-associated protein 2)	comp3139_c0_seq2
M00382	SCF-FBS complex [PATH:map04120 map04141] [BR:ko04121] (6) (complete)	K03868	RING-box protein 1 [EC:2.3.2.32]	comp20168_c0_seq1
		K03347	cullin 1	comp17527_c0_seq1
		K03094	S-phase kinase-associated protein 1	comp17495_c0_seq1,comp18142_c0_seq2,comp19643_c0_seq1
		K10100	F-box protein 6	comp2370_c0_seq1
M00383	ECV complex [PATH:map04120 map05211] [BR:ko04121] (6) (complete)	K03868	RING-box protein 1 [EC:2.3.2.32]	comp20168_c0_seq1
		K03870	cullin 2	comp1694_c0_seq1
		K03872	elongin-C	comp19682_c0_seq1,comp21014_c0_seq1
		K03873	elongin-B	comp19905_c0_seq1
		K03871	von Hippel-Lindau disease tumor supressor	comp6398_c0_seq1
M00384	Cul3-SPOP complex [PATH:map04120] [BR:ko04121] (3) (complete)	K03868	RING-box protein 1 [EC:2.3.2.32]	comp20168_c0_seq1
		K03869	cullin 3	comp10057_c0_seq1
		K10523	speckle-type POZ protein	comp19990_c0_seq1
M00386	Cul4-DDB1-CSA complex [PATH:map04120 map03420] [BR:ko04121 ko03400] (5) (complete)	K03868	RING-box protein 1 [EC:2.3.2.32]	comp20168_c0_seq1
		K10609	cullin 4	comp16640_c0_seq1,comp9386_c0_seq1
		K10610	DNA damage-binding protein 1	comp4370_c0_seq1
		K10570	DNA excision repair protein ERCC-8	comp26112_c0_seq1
M00387	SCF-FBW7 complex [PATH:map04120] [BR:ko04121] (8) (complete)	K03868	RING-box protein 1 [EC:2.3.2.32]	comp20168_c0_seq1
		K03347	cullin 1	comp17527_c0_seq1
		K03094	S-phase kinase-associated protein 1	comp17495_c0_seq1,comp18142_c0_seq2,comp19643_c0_seq1
		K10260	F-box and WD-40 domain protein 7	comp17112_c0_seq1,comp4758_c0_seq1,comp4758_c0_seq2
M00388	ECS complex [PATH:map04120] [BR:ko04121] (8) (complete)	K10611	RING-box protein 2 [EC:2.3.2.32]	comp22648_c0_seq1
		K10612	cullin 5	comp1554_c0_seq1
		K03872	elongin-C	comp19682_c0_seq1,comp21014_c0_seq1
		K03873	elongin-B	comp19905_c0_seq1
		K04698	suppressor of cytokine signaling 5	comp16130_c0_seq1,comp8873_c0_seq1
		K04699	suppressor of cytokine signaling 6/7	comp23294_c0_seq1
M00400	p97-Ufd1-Npl4 complex [PATH:map04141] (4) (complete)	K13525	transitional endoplasmic reticulum ATPase	comp19549_c0_seq1
		K14016	ubiquitin fusion degradation protein 1	comp10585_c0_seq1,comp4050_c0_seq1
		K14015	nuclear protein localization protein 4 homolog	comp17380_c0_seq1
M00402	Translocon-associated protein (TRAP) complex [PATH:map04141] (4) (complete)	K13249	translocon-associated protein subunit alpha	comp19741_c0_seq1
		K13250	translocon-associated protein subunit beta	comp19972_c0_seq1
		K13251	translocon-associated protein subunit gamma	comp5589_c0_seq1
		K04571	translocon-associated protein subunit delta	comp20918_c0_seq1
M00404	COPII complex [PATH:map04141] (16) (complete)	K14004	protein transport protein SEC13	comp2731_c0_seq1
		K14005	protein transport protein SEC31	comp17360_c0_seq1,comp17360_c0_seq1,comp17360_c0_seq3,comp17360_c0_seq6,comp17360_c0_seq7
		K14006	protein transport protein SEC23	comp15760_c0_seq1,comp15760_c0_seq3
		K14007	protein transport protein SEC24	comp18857_c2_seq2,comp8826_c0_seq1,comp8826_c0_seq2,comp9065_c0_seq1,comp9065_c0_seq2
		K07953	GTP-binding protein SAR1 [EC:3.6.5.-]	comp19529_c0_seq1,comp7641_c0_seq1,comp7641_c0_seq2
M00408	ESCRT-0 complex [PATH:map04144] (5) (complete)	K12182	hepatocyte growth factor-regulated tyrosine kinase substrate	comp13750_c0_seq1,comp13750_c0_seq2,comp13750_c0_seq3
		K04705	signal transducing adaptor molecule	comp7035_c0_seq1,comp7035_c0_seq2
M00409	ESCRT-I complex [PATH:map04144] (6) (complete)	K12183	ESCRT-I complex subunit TSG101	comp20620_c0_seq1,comp7705_c0_seq2
		K12184	ESCRT-I complex subunit VPS28	comp20596_c0_seq1
		K12185	ESCRT-I complex subunit VPS37	comp19800_c0_seq1
		K12186	ESCRT-I complex subunit MVB12	comp13143_c0_seq1,comp20289_c0_seq1
M00410	ESCRT-II complex [PATH:map04144] (4) (complete)	K12188	ESCRT-II complex subunit VPS22	comp21308_c0_seq1,comp22316_c0_seq1
		K12189	ESCRT-II complex subunit VPS25	comp17390_c0_seq1
		K12190	ESCRT-II complex subunit VPS36	comp21594_c0_seq1
M00412	ESCRT-III complex [PATH:map04144] (15) (complete)	K12191	charged multivesicular body protein 2A	comp20777_c0_seq1,comp7110_c0_seq1
		K12192	charged multivesicular body protein 2B	comp16929_c0_seq1,comp16929_c0_seq2
		K12193	charged multivesicular body protein 3	comp21653_c0_seq1
		K12194	charged multivesicular body protein 4	comp19851_c0_seq1,comp34379_c0_seq1
		K12195	charged multivesicular body protein 6	comp11069_c0_seq2
		K12196	vacuolar protein-sorting-associated protein 4	comp10338_c0_seq1,comp10338_c0_seq2,comp12058_c0_seq3
		K12197	charged multivesicular body protein 1	comp20199_c0_seq1
		K12198	charged multivesicular body protein 5	comp20021_c0_seq1
		K15053	charged multivesicular body protein 7	comp16147_c0_seq2,comp16147_c0_seq3
M00360	Aminoacyl-tRNA biosynthesis, prokaryotes [PATH:map00970] (59) (complete)	K01872	alanyl-tRNA synthetase [EC:6.1.1.7]	comp14158_c0_seq1,comp14158_c0_seq2,comp7757_c0_seq1
		K01887	arginyl-tRNA synthetase [EC:6.1.1.19]	comp14761_c0_seq1,comp14761_c0_seq3,comp15855_c0_seq3,comp16506_c0_seq1
		K01893	asparaginyl-tRNA synthetase [EC:6.1.1.22]	comp14913_c0_seq1,comp20143_c0_seq1,comp7195_c0_seq1,comp7195_c0_seq2
		K01876	aspartyl-tRNA synthetase [EC:6.1.1.12]	comp1678_c0_seq1,comp3207_c0_seq1,comp3207_c0_seq2
		K01883	cysteinyl-tRNA synthetase [EC:6.1.1.16]	comp8730_c0_seq1
		K01886	glutaminyl-tRNA synthetase [EC:6.1.1.18]	comp17235_c0_seq1,comp17235_c0_seq2
		K01885	glutamyl-tRNA synthetase [EC:6.1.1.17]	comp14502_c0_seq3,comp14502_c0_seq4,comp18057_c0_seq4
		K01880	glycyl-tRNA synthetase [EC:6.1.1.14]	comp20883_c0_seq1
		K01892	histidyl-tRNA synthetase [EC:6.1.1.21]	comp2167_c0_seq1,comp2167_c0_seq2
		K01870	isoleucyl-tRNA synthetase [EC:6.1.1.5]	comp2297_c0_seq1,comp2297_c0_seq2,comp8841_c0_seq1,comp8904_c0_seq2,comp9730_c0_seq2
		K01869	leucyl-tRNA synthetase [EC:6.1.1.4]	comp15716_c0_seq1,comp16299_c0_seq1,comp17920_c0_seq1
		K04567	lysyl-tRNA synthetase, class II [EC:6.1.1.6]	comp13256_c1_seq1,comp13256_c1_seq2
		K01874	methionyl-tRNA synthetase [EC:6.1.1.10]	comp15268_c0_seq2,comp15404_c0_seq2,comp9561_c0_seq2
		K01889	phenylalanyl-tRNA synthetase alpha chain [EC:6.1.1.20]	comp12452_c0_seq2,comp12452_c0_seq4,comp15333_c0_seq1,comp17934_c0_seq13,comp18333_c0_seq3,comp18333_c0_seq9
		K01890	phenylalanyl-tRNA synthetase beta chain [EC:6.1.1.20]	comp4634_c0_seq1
		K01881	prolyl-tRNA synthetase [EC:6.1.1.15]	comp15271_c0_seq1,comp15725_c0_seq1,comp9769_c0_seq1
		K01875	seryl-tRNA synthetase [EC:6.1.1.11]	comp13657_c0_seq1,comp15893_c0_seq1
		K01868	threonyl-tRNA synthetase [EC:6.1.1.3]	comp23427_c0_seq1,comp3532_c0_seq1,comp7552_c0_seq1
		K01867	tryptophanyl-tRNA synthetase [EC:6.1.1.2]	comp6557_c0_seq1,comp7642_c0_seq1,comp7642_c0_seq2,comp8717_c0_seq1
		K01866	tyrosyl-tRNA synthetase [EC:6.1.1.1]	comp14548_c0_seq2,comp3506_c0_seq1
		K01873	valyl-tRNA synthetase [EC:6.1.1.9]	comp16390_c0_seq2,comp5339_c0_seq2
M00359	Aminoacyl-tRNA biosynthesis, eukaryotes [PATH:map00970] (66) (complete)	K01872	alanyl-tRNA synthetase [EC:6.1.1.7]	comp14158_c0_seq1,comp14158_c0_seq2,comp7757_c0_seq1
		K01887	arginyl-tRNA synthetase [EC:6.1.1.19]	comp14761_c0_seq1,comp14761_c0_seq3,comp15855_c0_seq3,comp16506_c0_seq1
		K01893	asparaginyl-tRNA synthetase [EC:6.1.1.22]	comp14913_c0_seq1,comp20143_c0_seq1,comp7195_c0_seq1,comp7195_c0_seq2
		K22503	aspartyl-tRNA synthetase [EC:6.1.1.12]	comp20690_c0_seq1
		K01876	aspartyl-tRNA synthetase [EC:6.1.1.12]	comp1678_c0_seq1,comp3207_c0_seq1,comp3207_c0_seq2
		K01883	cysteinyl-tRNA synthetase [EC:6.1.1.16]	comp8730_c0_seq1
		K01886	glutaminyl-tRNA synthetase [EC:6.1.1.18]	comp17235_c0_seq1,comp17235_c0_seq2
		K01885	glutamyl-tRNA synthetase [EC:6.1.1.17]	comp14502_c0_seq3,comp14502_c0_seq4,comp18057_c0_seq4
		K01880	glycyl-tRNA synthetase [EC:6.1.1.14]	comp20883_c0_seq1
		K01892	histidyl-tRNA synthetase [EC:6.1.1.21]	comp2167_c0_seq1,comp2167_c0_seq2
		K01870	isoleucyl-tRNA synthetase [EC:6.1.1.5]	comp2297_c0_seq1,comp2297_c0_seq2,comp8841_c0_seq1,comp8904_c0_seq2,comp9730_c0_seq2
		K01869	leucyl-tRNA synthetase [EC:6.1.1.4]	comp15716_c0_seq1,comp16299_c0_seq1,comp17920_c0_seq1
		K04567	lysyl-tRNA synthetase, class II [EC:6.1.1.6]	comp13256_c1_seq1,comp13256_c1_seq2
		K01874	methionyl-tRNA synthetase [EC:6.1.1.10]	comp15268_c0_seq2,comp15404_c0_seq2,comp9561_c0_seq2
		K01889	phenylalanyl-tRNA synthetase alpha chain [EC:6.1.1.20]	comp12452_c0_seq2,comp12452_c0_seq4,comp15333_c0_seq1,comp17934_c0_seq13,comp18333_c0_seq3,comp18333_c0_seq9
		K01890	phenylalanyl-tRNA synthetase beta chain [EC:6.1.1.20]	comp4634_c0_seq1
		K01881	prolyl-tRNA synthetase [EC:6.1.1.15]	comp15271_c0_seq1,comp15725_c0_seq1,comp9769_c0_seq1
		K01875	seryl-tRNA synthetase [EC:6.1.1.11]	comp13657_c0_seq1,comp15893_c0_seq1
		K01868	threonyl-tRNA synthetase [EC:6.1.1.3]	comp23427_c0_seq1,comp3532_c0_seq1,comp7552_c0_seq1
		K01867	tryptophanyl-tRNA synthetase [EC:6.1.1.2]	comp6557_c0_seq1,comp7642_c0_seq1,comp7642_c0_seq2,comp8717_c0_seq1
		K01866	tyrosyl-tRNA synthetase [EC:6.1.1.1]	comp14548_c0_seq2,comp3506_c0_seq1
		K01873	valyl-tRNA synthetase [EC:6.1.1.9]	comp16390_c0_seq2,comp5339_c0_seq2
		K14163	bifunctional glutamyl/prolyl-tRNA synthetase [EC:6.1.1.17 6.1.1.15]	comp16794_c0_seq1,comp16794_c0_seq2,comp16794_c0_seq7,comp16794_c0_seq8,comp18057_c0_seq5,comp9469_c0_seq2
M00361	Nucleotide sugar biosynthesis, eukaryotes [PATH:map00520] (9) (complete)	K00963	UTP--glucose-1-phosphate uridylyltransferase [EC:2.7.7.9]	comp12570_c0_seq1
		K01784	UDP-glucose 4-epimerase [EC:5.1.3.2]	comp14966_c0_seq5
		K00972	UDP-N-acetylglucosamine/UDP-N-acetylgalactosamine diphosphorylase [EC:2.7.7.23 2.7.7.83]	comp22833_c0_seq1
		K00012	UDPglucose 6-dehydrogenase [EC:1.1.1.22]	comp10629_c0_seq1
		K08678	UDP-glucuronate decarboxylase [EC:4.1.1.35]	comp17573_c0_seq1,comp17573_c0_seq4
		K00966	mannose-1-phosphate guanylyltransferase [EC:2.7.7.13]	comp2744_c0_seq1,comp8591_c0_seq1,comp8591_c0_seq2
M00687	MAPK (ERK1/2) signaling [PATH:map04010 map04013 map04011] (4) (complete)	K04365	B-Raf proto-oncogene serine/threonine-protein kinase [EC:2.7.11.1]	comp10413_c0_seq2
		K04368	mitogen-activated protein kinase kinase 1 [EC:2.7.12.2]	comp17045_c0_seq1
		K04371	mitogen-activated protein kinase 1/3 [EC:2.7.11.24]	comp21612_c0_seq1,comp4965_c0_seq1
M00688	MAPK (JNK) signaling [PATH:map04010 map04013] (23) (complete)	K04421	mitogen-activated protein kinase kinase kinase 3 [EC:2.7.11.25]	comp18236_c0_seq5
		K04428	mitogen-activated protein kinase kinase kinase 4 [EC:2.7.11.25]	comp13239_c0_seq2,comp18169_c0_seq1,comp18169_c0_seq3
		K04429	thousand and one amino acid protein kinase [EC:2.7.11.1]	comp1526_c0_seq1
		K04423	mitogen-activated protein kinase kinase kinase 12 [EC:2.7.11.25]	comp17217_c0_seq5
		K04426	mitogen-activated protein kinase kinase kinase 5 [EC:2.7.11.25]	comp17602_c0_seq2,comp17602_c0_seq3,comp17602_c0_seq6
		K04427	mitogen-activated protein kinase kinase kinase 7 [EC:2.7.11.25]	comp11934_c0_seq1,comp14501_c0_seq4
		K04417	mitogen-activated protein kinase kinase kinase 9 [EC:2.7.11.25]	comp18517_c0_seq12,comp18517_c0_seq14,comp18517_c0_seq5,comp18819_c1_seq2
		K04430	mitogen-activated protein kinase kinase 4 [EC:2.7.12.2]	comp21364_c0_seq1
		K04431	mitogen-activated protein kinase kinase 7 [EC:2.7.12.2]	comp14152_c0_seq2,comp14211_c0_seq1,comp3210_c0_seq1
		K04440	mitogen-activated protein kinase 8/9/10 (c-Jun N-terminal kinase) [EC:2.7.11.24]	comp10170_c0_seq1,comp15777_c0_seq1,comp20697_c0_seq1,comp25681_c0_seq1
M00689	MAPK (p38) signaling [PATH:map04010 map04013] (23) (complete)	K04421	mitogen-activated protein kinase kinase kinase 3 [EC:2.7.11.25]	comp18236_c0_seq5
		K04428	mitogen-activated protein kinase kinase kinase 4 [EC:2.7.11.25]	comp13239_c0_seq2,comp18169_c0_seq1,comp18169_c0_seq3
		K04429	thousand and one amino acid protein kinase [EC:2.7.11.1]	comp1526_c0_seq1
		K04423	mitogen-activated protein kinase kinase kinase 12 [EC:2.7.11.25]	comp17217_c0_seq5
		K04426	mitogen-activated protein kinase kinase kinase 5 [EC:2.7.11.25]	comp17602_c0_seq2,comp17602_c0_seq3,comp17602_c0_seq6
		K04427	mitogen-activated protein kinase kinase kinase 7 [EC:2.7.11.25]	comp11934_c0_seq1,comp14501_c0_seq4
		K04417	mitogen-activated protein kinase kinase kinase 9 [EC:2.7.11.25]	comp18517_c0_seq12,comp18517_c0_seq14,comp18517_c0_seq5,comp18819_c1_seq2
		K04433	mitogen-activated protein kinase kinase 6 [EC:2.7.12.2]	comp10094_c0_seq2
		K04441	p38 MAP kinase [EC:2.7.11.24]	comp10941_c0_seq2,comp10941_c0_seq4,comp10941_c0_seq5,comp15066_c0_seq1,comp15066_c0_seq3,comp15327_c0_seq4,comp22509_c0_seq1
M00677	Wnt signaling [PATH:map04310] (18) (complete)	K00408	wingless-type MMTV integration site family, member 4	comp32324_c0_seq1
		K00444	wingless-type MMTV integration site family, member 5	comp7314_c0_seq1
		K01558	wingless-type MMTV integration site family, member 16	comp18633_c0_seq3
		K02432	frizzled 1/7	comp18081_c0_seq1,comp18081_c0_seq2
		K02354	frizzled 4	comp21574_c0_seq1
		K02353	segment polarity protein dishevelled	comp15052_c0_seq2,comp15052_c0_seq4,comp16143_c0_seq4
		K03083	glycogen synthase kinase 3 beta [EC:2.7.11.26]	comp10361_c0_seq1,comp11289_c0_seq1,comp21911_c0_seq1,comp2779_c0_seq2,comp5990_c0_seq1
		K02105	catenin beta 1	comp21091_c0_seq1,comp3401_c0_seq1
		K04491	transcription factor 7-like 2	comp13642_c0_seq1,comp17258_c0_seq2
M00682	Notch signaling [PATH:map04330] (14) (complete)	K06051	delta	comp24945_c0_seq1,comp25028_c0_seq1
		K06059	disintegrin and metalloproteinase domain-containing protein 17 [EC:3.4.24.86]	comp21431_c0_seq1
		K06170	presenilin enhancer 2	comp23539_c0_seq1,comp4525_c0_seq2
		K04505	presenilin 1 [EC:3.4.23.-]	comp11053_c0_seq2,comp14783_c0_seq1,comp18952_c4_seq21,comp18952_c4_seq24,comp22551_c0_seq1
		K06171	nicastrin	comp16195_c0_seq2
		K06172	gamma-secretase subunit APH-1A	comp1480_c0_seq2
		K02599	Notch 1	comp10114_c0_seq2
		K06053	recombining binding protein suppressor of hairless	comp4058_c0_seq2
M00679	BMP signaling [PATH:map04350 map04390 map04550] (12) (complete)	K04662	bone morphogenetic protein 4	comp3647_c0_seq1
		K16621	bone morphogenetic protein 7	comp16343_c0_seq2,comp9538_c0_seq2
		K13596	activin receptor type-2B [EC:2.7.11.30]	comp17686_c0_seq1,comp18368_c0_seq3
		K13578	bone morphogenetic protein receptor type-1B [EC:2.7.11.30]	comp10037_c0_seq1
		K04676	mothers against decapentaplegic homolog 1	comp14170_c0_seq1,comp18050_c0_seq1,comp3792_c0_seq2
		K04501	mothers against decapentaplegic homolog 4	comp1557_c0_seq1,comp24011_c0_seq1,comp9371_c0_seq4
M00695	cAMP signaling [PATH:map04024] (13) (complete)	K04632	guanine nucleotide-binding protein G(s) subunit alpha	comp13684_c0_seq1,comp13862_c0_seq2
		K04630	guanine nucleotide-binding protein G(i) subunit alpha	comp3072_c0_seq1
		K08046	adenylate cyclase 6 [EC:4.6.1.1]	comp3261_c0_seq1
		K08049	adenylate cyclase 9 [EC:4.6.1.1]	comp10910_c0_seq1,comp10910_c0_seq2,comp2531_c0_seq1,comp27857_c0_seq1,comp29837_c0_seq1
		K04345	protein kinase A [EC:2.7.11.11]	comp12402_c0_seq1,comp12402_c0_seq3,comp12402_c0_seq4,comp12402_c0_seq5
M00694	cGMP signaling [PATH:map04022] (10) (complete)	K12323	atrial natriuretic peptide receptor A [EC:4.6.1.2]	comp18936_c1_seq25,comp4664_c0_seq1,comp4664_c0_seq2,comp5207_c0_seq2
		K12319	guanylate cyclase soluble subunit beta [EC:4.6.1.2]	comp3268_c0_seq1,comp32932_c0_seq1,comp35195_c0_seq1
		K07376	cGMP-dependent protein kinase 1 [EC:2.7.11.12]	comp19881_c0_seq1,comp20179_c0_seq1
		K18283	cGMP-dependent 3',5'-cyclic phosphodiesterase [EC:3.1.4.17]	comp22205_c0_seq1
M00691	DNA damage-induced cell cycle checkpoints [PATH:map04110] (6) (complete)	K06640	serine/threonine-protein kinase ATR [EC:2.7.11.1]	comp23730_c0_seq1			(complete)
		K04728	serine-protein kinase ATM [EC:2.7.11.1]	comp24603_c0_seq1,comp25365_c0_seq1
		K02216	serine/threonine-protein kinase Chk1 [EC:2.7.11.1]	comp4609_c0_seq1
		K06641	serine/threonine-protein kinase Chk2 [EC:2.7.11.1]	comp11461_c0_seq2
		K02555	M-phase inducer tyrosine phosphatase [EC:3.1.3.48]	comp12250_c0_seq2
'
