# Supplementary material for: In-depth transcriptome reveals the potential biotechnological application of Bothrops jararaca venom gland
Source: J Venom Anim Toxins Incl Trop Dis. 2020 Oct 21;26:e20190058. doi: 10.1590/1678-9199-JVATITD-2019-0058 (PMC7579844; doi:10.1590/1678-9199-JVATITD-2019-0058)
Supplement: Additional file 10. [file 1678-9199-jvatitd-26-e20190058-s10.xlsx]

## Sheet: Legend
J Venom Anim Toxins incl Trop Dis
https://doi.org/10.1590/1678-9199-JVATITD-2019-0058
Supplementary Material to “In-depth transcriptome reveals the potential biotechnological application of Bothrops jararaca venom gland”

## Sheet: Plan1
Additional file 10. Metabolic pathways with at least one predicted protein of B. jararaca described in the KEGG annotation.
Pathway (Number of B. jararaca predicted proteins)
ko01100 Metabolic pathways (617)
ko01110 Biosynthesis of secondary metabolites (178)
ko01130 Biosynthesis of antibiotics (135)
ko04714 Thermogenesis (118)
ko03010 Ribosome (109)
ko05200 Pathways in cancer (109)
ko03013 RNA transport (106)
ko04144 Endocytosis (102)
ko01120 Microbial metabolism in diverse environments (101)
ko05016 Huntington disease (97)
ko03040 Spliceosome (97)
ko04141 Protein processing in endoplasmic reticulum (95)
ko05165 Human papillomavirus infection (92)
ko00230 Purine metabolism (86)
ko00190 Oxidative phosphorylation (82)
ko05010 Alzheimer disease (82)
ko05169 Epstein-Barr virus infection (78)
ko05166 Human T-cell leukemia virus 1 infection (77)
ko05012 Parkinson disease (76)
ko01200 Carbon metabolism (75)
ko04140 Autophagy - animal (68)
ko04932 Non-alcoholic fatty liver disease (NAFLD) (68)
ko04150 mTOR signaling pathway (67)
ko04120 Ubiquitin mediated proteolysis (66)
ko05203 Viral carcinogenesis (65)
ko04110 Cell cycle (65)
ko00240 Pyrimidine metabolism (63)
ko04010 MAPK signaling pathway (62)
ko04151 PI3K-Akt signaling pathway (61)
ko05205 Proteoglycans in cancer (60)
ko03008 Ribosome biogenesis in eukaryotes (60)
ko05170 Human immunodeficiency virus 1 infection (59)
ko04510 Focal adhesion (56)
ko04218 Cellular senescence (55)
ko04723 Retrograde endocannabinoid signaling (55)
ko04111 Cell cycle - yeast (55)
ko03015 mRNA surveillance pathway (54)
ko04810 Regulation of actin cytoskeleton (53)
ko04910 Insulin signaling pathway (50)
ko04014 Ras signaling pathway (50)
ko04142 Lysosome (49)
ko04015 Rap1 signaling pathway (49)
ko05225 Hepatocellular carcinoma (49)
ko05163 Human cytomegalovirus infection (48)
ko04530 Tight junction (48)
ko03018 RNA degradation (48)
ko04152 AMPK signaling pathway (48)
ko04138 Autophagy - yeast (47)
ko04360 Axon guidance (47)
ko05168 Herpes simplex infection (46)
ko04024 cAMP signaling pathway (46)
ko04146 Peroxisome (46)
ko04114 Oocyte meiosis (45)
ko01230 Biosynthesis of amino acids (45)
ko04013 MAPK signaling pathway - fly (44)
ko04068 FoxO signaling pathway (44)
ko00564 Glycerophospholipid metabolism (43)
ko04390 Hippo signaling pathway (43)
ko04212 Longevity regulating pathway - worm (42)
ko04310 Wnt signaling pathway (42)
ko05206 MicroRNAs in cancer (41)
ko04113 Meiosis - yeast (41)
ko04919 Thyroid hormone signaling pathway (41)
ko04072 Phospholipase D signaling pathway (40)
ko04371 Apelin signaling pathway (40)
ko04934 Cushing syndrome (40)
ko04722 Neurotrophin signaling pathway (40)
ko04020 Calcium signaling pathway (40)
ko04062 Chemokine signaling pathway (39)
ko04921 Oxytocin signaling pathway (39)
ko05226 Gastric cancer (38)
ko04145 Phagosome (38)
ko04071 Sphingolipid signaling pathway (37)
ko04070 Phosphatidylinositol signaling system (37)
ko05164 Influenza A (36)
ko04022 cGMP-PKG signaling pathway (36)
ko05167 Kaposi sarcoma-associated herpesvirus infection (36)
ko00280 Valine, leucine and isoleucine degradation (36)
ko04914 Progesterone-mediated oocyte maturation (36)
ko04931 Insulin resistance (34)
ko05152 Tuberculosis (34)
ko03050 Proteasome (33)
ko03420 Nucleotide excision repair (33)
ko04210 Apoptosis (33)
ko05161 Hepatitis B (33)
ko00562 Inositol phosphate metabolism (33)
ko05418 Fluid shear stress and atherosclerosis (33)
ko05224 Breast cancer (33)
ko00510 N-Glycan biosynthesis (33)
ko05211 Renal cell carcinoma (33)
ko05210 Colorectal cancer (32)
ko04611 Platelet activation (32)
ko05202 Transcriptional misregulation in cancer (31)
ko04926 Relaxin signaling pathway (31)
ko04550 Signaling pathways regulating pluripotency of stem cells (31)
ko04066 HIF-1 signaling pathway (31)
ko04217 Necroptosis (31)
ko04012 ErbB signaling pathway (31)
ko04915 Estrogen signaling pathway (31)
ko05231 Choline metabolism in cancer (31)
ko04922 Glucagon signaling pathway (31)
ko05100 Bacterial invasion of epithelial cells (31) M00146 NADH block missing)
ko03030 DNA replication (30)
ko04211 Longevity regulating pathway (30)
ko04912 GnRH signaling pathway (30)
ko04721 Synaptic vesicle cycle (30)
ko04213 Longevity regulating pathway - multiple species (30)
ko03022 Basal transcription factors (29)
ko04261 Adrenergic signaling in cardiomyocytes (29)
ko04520 Adherens junction (29)
ko00520 Amino sugar and nucleotide sugar metabolism (29)
ko04666 Fc gamma R-mediated phagocytosis (29)
ko00310 Lysine degradation (29) M00147 NADH block missing)
ko05120 Epithelial cell signaling in Helicobacter pylori infection (28)
ko00270 Cysteine and methionine metabolism (28)
ko00970 Aminoacyl-tRNA biosynthesis (28)
ko00010 Glycolysis / Gluconeogenesis (28)
ko04137 Mitophagy - animal (28)
ko04928 Parathyroid hormone synthesis, secretion and action (27)
ko04391 Hippo signaling pathway - fly (27)
ko04728 Dopaminergic synapse (27)
ko01522 Endocrine resistance (27)
ko04670 Leukocyte transendothelial migration (26)
ko04270 Vascular smooth muscle contraction (26)
ko04916 Melanogenesis (26) M00152
ko05110 Vibrio cholerae infection (26)
ko04660 T cell receptor signaling pathway (26)
ko04214 Apoptosis - fly (25)
ko00513 Various types of N-glycan biosynthesis (25)
ko04725 Cholinergic synapse (25)
ko05215 Prostate cancer (25)
ko04972 Pancreatic secretion (25)
ko05034 Alcoholism (25)
ko03020 RNA polymerase (24)
ko00260 Glycine, serine and threonine metabolism (24)
ko05131 Shigellosis (24)
ko01212 Fatty acid metabolism (24)
ko05160 Hepatitis C (24)
ko04925 Aldosterone synthesis and secretion (23)
ko05213 Endometrial cancer (23)
ko05132 Salmonella infection (23)
ko03460 Fanconi anemia pathway (23)
ko04933 AGE-RAGE signaling pathway in diabetic complications (23)
ko04750 Inflammatory mediator regulation of TRP channels (23)
ko04621 NOD-like receptor signaling pathway (23)
ko04540 Gap junction (23)
ko04713 Circadian entrainment (22)
ko05212 Pancreatic cancer (22)
ko04724 Glutamatergic synapse (22)
ko05162 Measles (22)
ko04726 Serotonergic synapse (22)
ko01521 EGFR tyrosine kinase inhibitor resistance (22)
ko05220 Chronic myeloid leukemia (22)
ko00640 Propanoate metabolism (22)
ko00020 Citrate cycle (TCA cycle) (22)
ko04625 C-type lectin receptor signaling pathway (21)
ko04911 Insulin secretion (21)
ko00250 Alanine, aspartate and glutamate metabolism (21)
ko04350 TGF-beta signaling pathway (21)
ko00630 Glyoxylate and dicarboxylate metabolism (21)
ko04918 Thyroid hormone synthesis (21)
ko05222 Small cell lung cancer (21)
ko05230 Central carbon metabolism in cancer (21)
ko00620 Pyruvate metabolism (21)
ko04136 Autophagy - other (21)
ko05142 Chagas disease (American trypanosomiasis) (21)
ko01524 Platinum drug resistance (21)														(1	block	missing)
ko00480 Glutathione metabolism (21)
ko05032 Morphine addiction (21)
ko05214 Glioma (20)													missing)
ko04727 GABAergic synapse (20)
ko00563 Glycosylphosphatidylinositol (GPI)-anchor biosynthesis (20)
ko00380 Tryptophan metabolism (20)
ko04917 Prolactin signaling pathway (20)													block	missing)
ko05145 Toxoplasmosis (20)
ko04668 TNF signaling pathway (20)
ko04380 Osteoclast differentiation (20)
ko04962 Vasopressin-regulated water reabsorption (20)													(1	block	missing)
ko00561 Glycerolipid metabolism (20)
ko05146 Amoebiasis (19)
ko04130 SNARE interactions in vesicular transport (19)
ko04720 Long-term potentiation (19)
ko04115 p53 signaling pathway (19)
ko00071 Fatty acid degradation (19)
ko05130 Pathogenic Escherichia coli infection (18)
ko04971 Gastric acid secretion (18)
ko04370 VEGF signaling pathway (18)
ko04970 Salivary secretion (18)
ko00330 Arginine and proline metabolism (18)
ko04664 Fc epsilon RI signaling pathway (18)
ko04080 Neuroactive ligand-receptor interaction (18)													missing)
ko04650 Natural killer cell mediated cytotoxicity (18)
ko05223 Non-small cell lung cancer (18)
ko00030 Pentose phosphate pathway (18)														(1	block	missing)
ko03060 Protein export (18)
ko00983 Drug metabolism - other enzymes (18)
ko00600 Sphingolipid metabolism (18)
ko04011 MAPK signaling pathway - yeast (17)
ko04961 Endocrine and other factor-regulated calcium reabsorption (17)
ko05323 Rheumatoid arthritis (17)
ko04330 Notch signaling pathway (17)
ko04260 Cardiac muscle contraction (17)
ko04924 Renin secretion (17)
ko04630 JAK-STAT signaling pathway (16)
ko04340 Hedgehog signaling pathway (16)
ko04620 Toll-like receptor signaling pathway (16)
ko00900 Terpenoid backbone biosynthesis (16)
ko04730 Long-term depression (16)
ko03440 Homologous recombination (16)
ko03410 Base excision repair (16)
ko04216 Ferroptosis (16)
ko04623 Cytosolic DNA-sensing pathway (16)
ko02010 ABC transporters (15)
ko04923 Regulation of lipolysis in adipocytes (15)
ko03430 Mismatch repair (15)
ko00051 Fructose and mannose metabolism (15)
ko00500 Starch and sucrose metabolism (15)
ko05134 Legionellosis (15)
ko05217 Basal cell carcinoma (15)
ko04139 Mitophagy - yeast (15)
ko00790 Folate biosynthesis (15)
ko03320 PPAR signaling pathway (15)
ko00710 Carbon fixation in photosynthetic organisms (15)
ko00410 beta-Alanine metabolism (15)
ko04976 Bile secretion (15)
ko04662 B cell receptor signaling pathway (15)
ko04341 Hedgehog signaling pathway - fly (15)
ko05218 Melanoma (14)
ko00760 Nicotinate and nicotinamide metabolism (14)
ko04659 Th17 cell differentiation (14)
ko00680 Methane metabolism (14)
ko00350 Tyrosine metabolism (14)
ko05014 Amyotrophic lateral sclerosis (ALS) (14)
ko04320 Dorso-ventral axis formation (13)
ko00062 Fatty acid elongation (13)
ko05221 Acute myeloid leukemia (13)
ko04624 Toll and Imd signaling pathway (13)
ko04612 Antigen processing and presentation (13)
ko04920 Adipocytokine signaling pathway (13)
ko00534 Glycosaminoglycan biosynthesis - heparan sulfate / heparin (13)
ko04657 IL-17 signaling pathway (12)
ko05216 Thyroid cancer (12)
ko00052 Galactose metabolism (12)
ko04979 Cholesterol metabolism (12)
ko05031 Amphetamine addiction (12)
ko04927 Cortisol synthesis and secretion (12)
ko00565 Ether lipid metabolism (12)
ko04966 Collecting duct acid secretion (11)
ko00860 Porphyrin and chlorophyll metabolism (11)
ko04658 Th1 and Th2 cell differentiation (11)
ko04392 Hippo signaling pathway - multiple species (11)
ko04974 Protein digestion and absorption (11)
ko00650 Butanoate metabolism (11)
ko05133 Pertussis (11)
ko04745 Phototransduction - fly (11)
ko01210 2-Oxocarboxylic acid metabolism (11)
ko04960 Aldosterone-regulated sodium reabsorption (11)
ko04930 Type II diabetes mellitus (11)
ko00770 Pantothenate and CoA biosynthesis (11)
ko00720 Carbon fixation pathways in prokaryotes (10)
ko05410 Hypertrophic cardiomyopathy (HCM) (10)
ko05020 Prion diseases (10)
ko05322 Systemic lupus erythematosus (10)
ko00511 Other glycan degradation (10)
ko00040 Pentose and glucuronate interconversions (10)
ko05414 Dilated cardiomyopathy (DCM) (10)
ko00450 Selenocompound metabolism (10)
ko04064 NF-kappa B signaling pathway (10)
ko00670 One carbon pool by folate (10)
ko05219 Bladder cancer (10)
ko01523 Antifolate resistance (9)
ko04964 Proximal tubule bicarbonate reclamation (9)
ko05140 Leishmaniasis (9)
ko00590 Arachidonic acid metabolism (9)
ko04622 RIG-I-like receptor signaling pathway (9)
ko04740 Olfactory transduction (9)
ko00830 Retinol metabolism (9)
ko02020 Two-component system (9)
ko04978 Mineral absorption (9)
ko00220 Arginine biosynthesis (8)
ko00920 Sulfur metabolism (8)
ko00910 Nitrogen metabolism (8)
ko01040 Biosynthesis of unsaturated fatty acids (8)
ko04710 Circadian rhythm (8)
ko04122 Sulfur relay system (8)
ko04973 Carbohydrate digestion and absorption (8)
ko04514 Cell adhesion molecules (CAMs) (8)
ko05416 Viral myocarditis (7)
ko04975 Fat digestion and absorption (7)
ko00053 Ascorbate and aldarate metabolism (7)
ko00514 Other types of O-glycan biosynthesis (7)
ko05412 Arrhythmogenic right ventricular cardiomyopathy (ARVC) (7)
ko05143 African trypanosomiasis (7)
ko04512 ECM-receptor interaction (7)
ko04215 Apoptosis - multiple species (7)
ko00130 Ubiquinone and other terpenoid-quinone biosynthesis (7)
ko05204 Chemical carcinogenesis (7)
ko00740 Riboflavin metabolism (6)
ko00982 Drug metabolism - cytochrome P450 (6)													missing)
ko00340 Histidine metabolism (6)
ko03450 Non-homologous end-joining (6)
ko00360 Phenylalanine metabolism (6)
ko04614 Renin-angiotensin system (6)
ko00532 Glycosaminoglycan biosynthesis - chondroitin sulfate / dermatan sulfate (6)
ko04626 Plant-pathogen interaction (6)
ko05030 Cocaine addiction (5)
ko00100 Steroid biosynthesis (5)
ko04977 Vitamin digestion and absorption (5)
ko00061 Fatty acid biosynthesis (5)													missing)
ko00980 Metabolism of xenobiotics by cytochrome P450 (5)
ko00730 Thiamine metabolism (5)
ko04060 Cytokine-cytokine receptor interaction (5)
ko04016 MAPK signaling pathway - plant (5)
ko04742 Taste transduction (5)													missing)
ko04913 Ovarian steroidogenesis (5)
ko00521 Streptomycin biosynthesis (5)
ko00531 Glycosaminoglycan degradation (4)
ko00440 Phosphonate and phosphinate metabolism (4)
ko00643 Styrene degradation (4)
ko00400 Phenylalanine, tyrosine and tryptophan biosynthesis (4)
ko05144 Malaria (4)
ko00950 Isoquinoline alkaloid biosynthesis (4)
ko00120 Primary bile acid biosynthesis (4)
ko00290 Valine, leucine and isoleucine biosynthesis (4)
ko00750 Vitamin B6 metabolism (4)
ko00460 Cyanoamino acid metabolism (4)
ko00140 Steroid hormone biosynthesis (4)
ko00592 alpha-Linolenic acid metabolism (4)
ko00072 Synthesis and degradation of ketone bodies (4)
ko00930 Caprolactam degradation (4)
ko00281 Geraniol degradation (3)
ko05033 Nicotine addiction (3)
ko04950 Maturity onset diabetes of the young (3)
ko00627 Aminobenzoate degradation (3)
ko04712 Circadian rhythm - plant (3)
ko00430 Taurine and hypotaurine metabolism (3)
ko02024 Quorum sensing (3)
ko05340 Primary immunodeficiency (3)
ko00780 Biotin metabolism (3)
ko00604 Glycosphingolipid biosynthesis - ganglio series (3)
ko00960 Tropane, piperidine and pyridine alkaloid biosynthesis (3)
ko00601 Glycosphingolipid biosynthesis - lacto and neolacto series (3)
ko00512 Mucin type O-glycan biosynthesis (3)
ko00785 Lipoic acid metabolism (3)
ko00533 Glycosaminoglycan biosynthesis - keratan sulfate (3)
ko00591 Linoleic acid metabolism (3)
ko00515 Mannose type O-glycan biosynthesis (3)
ko00603 Glycosphingolipid biosynthesis - globo and isoglobo series (2)
ko00471 D-Glutamine and D-glutamate metabolism (2)
ko04112 Cell cycle - Caulobacter (2)
ko03070 Bacterial secretion system (2)
ko01220 Degradation of aromatic compounds (2)
ko04711 Circadian rhythm - fly (2)
ko00908 Zeatin biosynthesis (2)
ko00362 Benzoate degradation (2)
ko00940 Phenylpropanoid biosynthesis (2)
ko04744 Phototransduction (2)
ko00625 Chloroalkane and chloroalkene degradation (2)
ko04940 Type I diabetes mellitus (2)
ko04640 Hematopoietic cell lineage (2)
ko00981 Insect hormone biosynthesis (2)
ko00660 C5-Branched dibasic acid metabolism (1)
ko00524 Neomycin, kanamycin and gentamicin biosynthesis (1)
ko04610 Complement and coagulation cascades (1)
ko05321 Inflammatory bowel disease (IBD) (1)
ko04075 Plant hormone signal transduction (1)
ko00073 Cutin, suberine and wax biosynthesis (1)
ko00401 Novobiocin biosynthesis (1)
ko00525 Acarbose and validamycin biosynthesis (1)
ko00903 Limonene and pinene degradation (1)
ko02025 Biofilm formation - Pseudomonas aeruginosa (1)
ko01501 beta-Lactam resistance (1)
ko02040 Flagellar assembly (1)
ko00254 Aflatoxin biosynthesis (1)
ko00626 Naphthalene degradation (1)
ko01503 Cationic antimicrobial peptide (CAMP) resistance (1)
ko00966 Glucosinolate biosynthesis (1)
ko01051 Biosynthesis of ansamycins (1)													missing)
ko00965 Betalain biosynthesis (1)
ko00232 Caffeine metabolism (1)
ko00261 Monobactam biosynthesis (1)
ko01055 Biosynthesis of vancomycin group antibiotics (1)													(21)		(1	block	missing)
ko05320 Autoimmune thyroid disease (1)
ko00195 Photosynthesis (1)
ko00333 Prodigiosin biosynthesis (1)
ko00311 Penicillin and cephalosporin biosynthesis (1)
ko00523 Polyketide sugar unit biosynthesis (1)
ko02026 Biofilm formation - Escherichia coli (1)
ko00944 Flavone and flavonol biosynthesis (1)
													block	missing)
