# Supplementary material for: In-depth transcriptome reveals the potential biotechnological application of Bothrops jararaca venom gland
Source: J Venom Anim Toxins Incl Trop Dis. 2020 Oct 21;26:e20190058. doi: 10.1590/1678-9199-JVATITD-2019-0058 (PMC7579844; doi:10.1590/1678-9199-JVATITD-2019-0058)
Supplement: Additional file 11. [file 1678-9199-jvatitd-26-e20190058-s11.xlsx]

## Sheet: Legend
J Venom Anim Toxins incl Trop Dis
https://doi.org/10.1590/1678-9199-JVATITD-2019-0058
Supplementary Material to “In-depth transcriptome reveals the potential biotechnological application of Bothrops jararaca venom gland”

## Sheet: Planilha1
			Additional file 11. Top 20 more abundant transcripts and their isoforms (based on TPM values) identified in the transcriptome of B. jararaca.
Gene ID	Isoforms Numbers	Predicted Protein	Annotation	Best Hit [UniProtKB]	Length of transcript	TPM
TRINITY_DN34049_c16_g1	10	TRINITY_DN34049_c16_g1_i6	metalloproteinase VMP-III precursor	P30431	290	414460.27
		TRINITY_DN34049_c16_g1_i1			274	191659.25
		TRINITY_DN34049_c16_g1_i10			1732	1533.00
		TRINITY_DN34049_c16_g1_i2			276	122355.56
		TRINITY_DN34049_c16_g1_i3			1810	3757204.14
		TRINITY_DN34049_c16_g1_i4			431	719881.77
		TRINITY_DN34049_c16_g1_i5			1125	926.00
		TRINITY_DN34049_c16_g1_i7			796	597.00
		TRINITY_DN34049_c16_g1_i8			2005	5352057.31
		TRINITY_DN34049_c16_g1_i9			629	430.00
TRINITY_DN27743_c3_g1	5	TRINITY_DN27743_c3_g1_i1	---NA---	---NA---	337	43452.17
		TRINITY_DN27743_c3_g1_i2	---NA---		347	0.00
		TRINITY_DN27743_c3_g1_i3	---NA---		1409	21295.02
		TRINITY_DN27743_c3_g1_i4	isoleucyl-tRNA synthetase	WP_013695287.1	1399	21295.02
TRINITY_DN33554_c7_g1	8	TRINITY_DN33554_c7_g1_i5	Zinc metalloproteinase/disintegrin	A0A077L7V1	603	18011.26
		TRINITY_DN33554_c7_g1_i1			210	37551.38
		TRINITY_DN33554_c7_g1_i2			486	1314.19
		TRINITY_DN33554_c7_g1_i3			382	2908.33
		TRINITY_DN33554_c7_g1_i4			409	64431.63
		TRINITY_DN33554_c7_g1_i6			613	16538.30
		TRINITY_DN33554_c7_g1_i7			227	24118.19
		TRINITY_DN33554_c7_g1_i8			773	1560.54
TRINITY_DN32061_c4_g1	17	TRINITY_DN32061_c4_g1_i1	C-type lectin 8a	A0A194ASN5	1062	4377.08
		TRINITY_DN32061_c4_g1_i10			361	2181.15
		TRINITY_DN32061_c4_g1_i11			574	1719.65
		TRINITY_DN32061_c4_g1_i12			574	0.00
		TRINITY_DN32061_c4_g1_i13			1097	0.06
		TRINITY_DN32061_c4_g1_i14			291	969.44
		TRINITY_DN32061_c4_g1_i15			665	347.51
		TRINITY_DN32061_c4_g1_i16			1098	799.97
		TRINITY_DN32061_c4_g1_i17			665	1632.97
		TRINITY_DN32061_c4_g1_i2			626	847.90
		TRINITY_DN32061_c4_g1_i3			612	730.59
		TRINITY_DN32061_c4_g1_i4			574	2004.02
		TRINITY_DN32061_c4_g1_i5			685	4395.23
		TRINITY_DN32061_c4_g1_i6			665	4642.57
		TRINITY_DN32061_c4_g1_i7			626	7912.95
		TRINITY_DN32061_c4_g1_i8			685	2159.84
		TRINITY_DN32061_c4_g1_i9			650	3729.65
		TRINITY_DN32061_c5_g1_i1			284	2216.65
TRINITY_DN34152_c5_g1	6	TRINITY_DN34152_c5_g1_i1	Snake venom serine protease HS114	VSP14_BOTJ	391	35951.12
		TRINITY_DN34152_c5_g1_i2			575	40647.63
		TRINITY_DN34152_c5_g1_i3			276	10270.12
		TRINITY_DN34152_c5_g1_i4			247	9274.53
		TRINITY_DN34152_c5_g1_i5			219	41913.08
		TRINITY_DN34152_c5_g1_i6			343	56126.22
TRINITY_DN34152_c6_g3		TRINITY_DN34152_c6_g1_i10	Snake venom serine protease HS114	Q5W959	238	17481.65
TRINITY_DN29418_c0_g1		TRINITY_DN29418_c0_g1_i1	serine protease, partial	A0A3B5KG83	279	4472.06
		TRINITY_DN29418_c0_g1_i2			239	1798.62
		TRINITY_DN29418_c0_g1_i3			385	418.50
		TRINITY_DN29418_c0_g1_i4			261	7330.88
		TRINITY_DN29418_c0_g1_i5			341	117.14
TRINITY_DN29729_c1_g1	8	TRINITY_DN29729_c1_g1_i1	Beta-fibrinogenase brevinase	Q9PT51.1	284	0.00
		TRINITY_DN29729_c1_g1_i2			278	4342.90
		TRINITY_DN29729_c1_g1_i3			284	1377.68
		TRINITY_DN29729_c1_g1_i4			284	3153.29
		TRINITY_DN29729_c1_g1_i5			284	1268.44
		TRINITY_DN29729_c1_g1_i6			529	1069.38
		TRINITY_DN29729_c1_g1_i7			535	462.37
		TRINITY_DN29729_c1_g1_i8			284	1525.05
TRINITY_DN34049_c13_g1	6	TRINITY_DN34049_c13_g1_i1	Metalloproteinase type II 4	A0A194ARM6	466	0.18
		TRINITY_DN34049_c13_g1_i2			243	1831.10
		TRINITY_DN34049_c13_g1_i3			235	1667.05
		TRINITY_DN34049_c13_g1_i4			484	972.99
		TRINITY_DN34049_c13_g1_i5			242	4819.80
		TRINITY_DN34049_c13_g1_i6			226	1277.36
TRINITY_DN33311_c1_g1		TRINITY_DN33311_c1_g1_i8	Acidic secretory phospholipase A2 sPLA2-II	I2DAL5	575	2332.82
TRINITY_DN33554_c8_g1	34	TRINITY_DN33554_c8_g1_i1	Metalloprotease BOJUMET II	Metalloprotease BOJUMET II	530	0.00
		TRINITY_DN33554_c8_g1_i10			334	104.49
		TRINITY_DN33554_c8_g1_i11			499	0.00
		TRINITY_DN33554_c8_g1_i12			717	887.25
		TRINITY_DN33554_c8_g1_i13			477	333.79
		TRINITY_DN33554_c8_g1_i14			337	447.97
		TRINITY_DN33554_c8_g1_i15			968	8.53
		TRINITY_DN33554_c8_g1_i16			787	137.21
		TRINITY_DN33554_c8_g1_i17			554	0.00
		TRINITY_DN33554_c8_g1_i18			573	814.27
		TRINITY_DN33554_c8_g1_i19			295	321.79
		TRINITY_DN33554_c8_g1_i2			570	594.95
		TRINITY_DN33554_c8_g1_i20			787	44.06
		TRINITY_DN33554_c8_g1_i21			286	203.33
		TRINITY_DN33554_c8_g1_i22			787	244.22
		TRINITY_DN33554_c8_g1_i23			267	82.01
		TRINITY_DN33554_c8_g1_i24			264	983.62
		TRINITY_DN33554_c8_g1_i25			787	326.95
		TRINITY_DN33554_c8_g1_i26			787	169.66
		TRINITY_DN33554_c8_g1_i27			537	172.43
		TRINITY_DN33554_c8_g1_i28			575	200.62
		TRINITY_DN33554_c8_g1_i29			576	49.67
		TRINITY_DN33554_c8_g1_i3			1038	459.41
		TRINITY_DN33554_c8_g1_i30			322	271.67
		TRINITY_DN33554_c8_g1_i31			857	496.25
		TRINITY_DN33554_c8_g1_i32			662	0.00
		TRINITY_DN33554_c8_g1_i33			1038	408.13
		TRINITY_DN33554_c8_g1_i34			968	82.07
		TRINITY_DN33554_c8_g1_i4			449	127.01
		TRINITY_DN33554_c8_g1_i5			334	58.20
		TRINITY_DN33554_c8_g1_i6			968	218.85
		TRINITY_DN33554_c8_g1_i7			449	409.10
		TRINITY_DN33554_c8_g1_i8			537	222.31
		TRINITY_DN33554_c8_g1_i9			722	0.00
TRINITY_DN28883_c1_g1	1	TRINITY_DN28883_c1_g1_i1	Putative Disulfide-isomerase	A0A0P6DEX1	2566	7499.41
TRINITY_DN17557_c0_g1	2	TRINITY_DN17557_c0_g1_i1	Natriuretic peptide	A0A2Z4N9S4	526	113824.12
		TRINITY_DN17557_c0_g1_i2			577	157731.61
TRINITY_DN29841_c0_g1	3	TRINITY_DN29841_c0_g1_i1	Sphingomyelin phosphodiesterase-like	J3S0Z1	232	36.55
		TRINITY_DN29841_c0_g1_i2			245	3183.33
		TRINITY_DN29841_c0_g1_i3			281	3834.81
TRINITY_DN30385_c1_g1	12	TRINITY_DN30385_c1_g1_i1	Metalloproteinase type III 8	0A194ARK7	230	427.20
		TRINITY_DN30385_c1_g1_i10			357	209.45
		TRINITY_DN30385_c1_g1_i11			346	373.55
		TRINITY_DN30385_c1_g1_i12			370	1333.51
		TRINITY_DN30385_c1_g1_i2			212	1384.14
		TRINITY_DN30385_c1_g1_i3			347	62.98
		TRINITY_DN30385_c1_g1_i4			236	212.15
		TRINITY_DN30385_c1_g1_i5			411	291.33
		TRINITY_DN30385_c1_g1_i6			230	750.20
		TRINITY_DN30385_c1_g1_i7			260	631.91
		TRINITY_DN30385_c1_g1_i8			297	887.05
		TRINITY_DN30385_c1_g1_i9			363	246.40
TRINITY_DN32310_c0_g1	14	TRINITY_DN32310_c0_g1_i1	Serine proteinase 20a	A0A194AQC5	383	154.09
		TRINITY_DN32310_c0_g1_i10			545	435.25
		TRINITY_DN32310_c0_g1_i11			542	834.05
		TRINITY_DN32310_c0_g1_i12			582	717.88
		TRINITY_DN32310_c0_g1_i13			545	443.15
		TRINITY_DN32310_c0_g1_i14			375	14.13
		TRINITY_DN32310_c0_g1_i2			536	636.26
		TRINITY_DN32310_c0_g1_i3			545	135.24
		TRINITY_DN32310_c0_g1_i4			542	320.69
		TRINITY_DN32310_c0_g1_i5			542	402.31
		TRINITY_DN32310_c0_g1_i6			375	102.36
		TRINITY_DN32310_c0_g1_i7			545	1226.98
		TRINITY_DN32310_c0_g1_i8			536	0.00
		TRINITY_DN32310_c0_g1_i9			545	11.86
TRINITY_DN34040_c1_g1	2	TRINITY_DN34040_c1_g1_i1	Snake venom serine protease homolog	Q7T229	341	1944.67
		TRINITY_DN34040_c1_g1_i2			228	3328.02
TRINITY_DN33113_c2_g1	2	TRINITY_DN33113_c2_g1_i1	Zinc metalloproteinase/disintegrin	Q5XUW8	300	1243.00
		TRINITY_DN33113_c2_g1_i2			420	2826.05
TRINITY_DN32234_c0_g1	1	TRINITY_DN32234_c0_g1_i1	L-amino acid oxidase	B5AR80	3983	3822.17
TRINITY_DN23222_c0_g1	1	TRINITY_DN23222_c0_g1_i1	Snake venom vascular endothelial growth factor toxin	Q90X23.1	1247	3540.59
